# Supplementary material for: Plant cell wall glycosyltransferases: High-throughput recombinant expression screening and general requirements for these challenging enzymes
Source: PLoS One. 2017 Jun 9;12(6):e0177591. doi: 10.1371/journal.pone.0177591 (PMC5466300; doi:10.1371/journal.pone.0177591)
Supplement: S1 Data — (XLSX) [file pone.0177591.s010.xlsx]

## Sheet: Labchip GXII results - table
plate ID	Well Label	Sample Name	truncation/full-length	cell line	expression vector	chaperone co-expression	Band type (EP=a band at the expected protein size ± 15%. L, LM, and Xsys= system control bands. Blank=a contaminant band)	Size [kDa]	Conc. (ng/ul)	% Purity	Remarks	Band of conventioanl SDS-PAGE (y/n or n/a). See S6_Data	Identity confirmed by MS. See S7 and S8 Data
1	A01	Parvus	Δ1-39	Origami 2	pET55dest	none		37.9266	38.286	11.4759
1	A01	Parvus	Δ1-39	Origami 2	pET55dest	none		23.7745	30.0612	9.0106
1	A01	Parvus	Δ1-39	Origami 2	pET55dest	none		57.2548	29.9868	8.98828
1	A01	Parvus	Δ1-39	Origami 2	pET55dest	none		45.7271	28.5386	8.55422
1	A01	Parvus	Δ1-39	Origami 2	pET55dest	none		14.458	27.4418	8.22544
1	A01	Parvus	Δ1-39	Origami 2	pET55dest	none		27.7851	23.5364	7.05485
1	A01	Parvus	Δ1-39	Origami 2	pET55dest	none		69.5484	22.7091	6.80687
1	A01	Parvus	Δ1-39	Origami 2	pET55dest	none		90.2873	22.4339	6.72437
1	A01	Parvus	Δ1-39	Origami 2	pET55dest	none		34.3649	13.307	3.98866
1	A01	Parvus	Δ1-39	Origami 2	pET55dest	none		21.2222	13.012	3.90023
1	A01	Parvus	Δ1-39	Origami 2	pET55dest	none		50.9366	11.4751	3.43955
1	A01	Parvus	Δ1-39	Origami 2	pET55dest	none		104.835	10.1427	3.0402
1	A01	Parvus	Δ1-39	Origami 2	pET55dest	none		18.3549	7.29039	2.18523
1	A01	Parvus	Δ1-39	Origami 2	pET55dest	none		31.6195	7.24901	2.17283
1	A01	Parvus	Δ1-39	Origami 2	pET55dest	none		15.9862	5.61615	1.68339
1	A01	Parvus	Δ1-39	Origami 2	pET55dest	none		53.7218	4.86804	1.45915
1	A01	Parvus	Δ1-39	Origami 2	pET55dest	none		11.3152	4.7687	1.42938
1	A01	Parvus	Δ1-39	Origami 2	pET55dest	none		110.504	4.58112	1.37315
1	A01	Parvus	Δ1-39	Origami 2	pET55dest	none		64.7964	3.98327	1.19395
1	A01	Parvus	Δ1-39	Origami 2	pET55dest	none		12.1867	3.32576	0.996869
1	A01	Parvus	Δ1-39	Origami 2	pET55dest	none		13.2539	2.22484	0.666876
1	A01	Parvus	Δ1-39	Origami 2	pET55dest	none		79.46	1.53583	0.460351
1	A01	Parvus	Δ1-39	Origami 2	pET55dest	none		122.349	0.797236	0.238965
1	A01	Parvus	Δ1-39	Origami 2	pET55dest	none		0.52637
1	A01	Parvus	Δ1-39	Origami 2	pET55dest	none		0.836258
1	A01	Parvus	Δ1-39	Origami 2	pET55dest	none		0.934607
1	A01	Parvus	Δ1-39	Origami 2	pET55dest	none	LM	1.12697				n/a
1	A01	Parvus	Δ1-39	Origami 2	pET55dest	none	Xsys	1.38072				n/a
1	A01	Parvus	Δ1-39	Origami 2	pET55dest	none	Xsys	1.55901				n/a
1	A01	Parvus	Δ1-39	Origami 2	pET55dest	none	Xsys	5.68243				n/a
1	A01	Parvus	Δ1-39	Origami 2	pET55dest	none	Xsys	6.34588				n/a
1	A01	Parvus	Δ1-39	Origami 2	pET55dest	none	Xsys	9.24576				n/a
1	A01	Parvus	Δ1-39	Origami 2	pET55dest	none	EP39.3	43.8988	16.4498	4.93067		n	n/a
1	A02	XXT1	Δ1-50 and Δ405-460	Origami 2	pET55dest	none		38.9419	3.9982	3.10513
1	A02	XXT1	Δ1-50 and Δ405-460	Origami 2	pET55dest	none		13.9525	12.8491	9.97904
1	A02	XXT1	Δ1-50 and Δ405-460	Origami 2	pET55dest	none		70.5474	10.1952	7.9179
1	A02	XXT1	Δ1-50 and Δ405-460	Origami 2	pET55dest	none		23.3831	9.74992	7.57211
1	A02	XXT1	Δ1-50 and Δ405-460	Origami 2	pET55dest	none		27.864	8.40328	6.52627
1	A02	XXT1	Δ1-50 and Δ405-460	Origami 2	pET55dest	none		56.5543	7.429	5.76961
1	A02	XXT1	Δ1-50 and Δ405-460	Origami 2	pET55dest	none		36.6852	7.2018	5.59315
1	A02	XXT1	Δ1-50 and Δ405-460	Origami 2	pET55dest	none		33.8267	6.04922	4.69802
1	A02	XXT1	Δ1-50 and Δ405-460	Origami 2	pET55dest	none		189.432	5.35369	4.15785
1	A02	XXT1	Δ1-50 and Δ405-460	Origami 2	pET55dest	none		88.6396	4.94455	3.8401
1	A02	XXT1	Δ1-50 and Δ405-460	Origami 2	pET55dest	none		62.6694	4.755	3.69289
1	A02	XXT1	Δ1-50 and Δ405-460	Origami 2	pET55dest	none		20.8398	4.55663	3.53883
1	A02	XXT1	Δ1-50 and Δ405-460	Origami 2	pET55dest	none		34.7664	3.3679	2.61563
1	A02	XXT1	Δ1-50 and Δ405-460	Origami 2	pET55dest	none		115.313	2.73429	2.12354
1	A02	XXT1	Δ1-50 and Δ405-460	Origami 2	pET55dest	none		17.9861	2.59947	2.01884
1	A02	XXT1	Δ1-50 and Δ405-460	Origami 2	pET55dest	none		186.905	1.94331	1.50924
1	A02	XXT1	Δ1-50 and Δ405-460	Origami 2	pET55dest	none		200.104	1.92025	1.49133
1	A02	XXT1	Δ1-50 and Δ405-460	Origami 2	pET55dest	none		15.7191	1.882	1.46162
1	A02	XXT1	Δ1-50 and Δ405-460	Origami 2	pET55dest	none		63.745	1.65015	1.28156
1	A02	XXT1	Δ1-50 and Δ405-460	Origami 2	pET55dest	none		66.2848	1.61171	1.25171
1	A02	XXT1	Δ1-50 and Δ405-460	Origami 2	pET55dest	none		11.5006	1.28566	0.998486
1	A02	XXT1	Δ1-50 and Δ405-460	Origami 2	pET55dest	none		198.064	1.02921	0.799315
1	A02	XXT1	Δ1-50 and Δ405-460	Origami 2	pET55dest	none		0.811195
1	A02	XXT1	Δ1-50 and Δ405-460	Origami 2	pET55dest	none	LM	1.12697				n/a
1	A02	XXT1	Δ1-50 and Δ405-460	Origami 2	pET55dest	none	Xsys	1.38242				n/a
1	A02	XXT1	Δ1-50 and Δ405-460	Origami 2	pET55dest	none	Xsys	3.41305				n/a
1	A02	XXT1	Δ1-50 and Δ405-460	Origami 2	pET55dest	none	Xsys	3.61238				n/a
1	A02	XXT1	Δ1-50 and Δ405-460	Origami 2	pET55dest	none	Xsys	5.86732				n/a
1	A02	XXT1	Δ1-50 and Δ405-460	Origami 2	pET55dest	none	Xsys	9.02022				n/a
1	A02	XXT1	Δ1-50 and Δ405-460	Origami 2	pET55dest	none	Xsys	10.6549				n/a
1	A02	XXT1	Δ1-50 and Δ405-460	Origami 2	pET55dest	none	EP46.4	45.3361	23.2515	18.0578	XXT1 not pursued due to exhaustive trial and failure in another study	n	n/a
1	A03	IRX9	Δ1-72	Origami 2	pET55dest	none		191.391	4.66578	2.57971
1	A03	IRX9	Δ1-72	Origami 2	pET55dest	none		189.858	3.68364	2.03668
1	A03	IRX9	Δ1-72	Origami 2	pET55dest	none		167.388	2.13085	1.17814
1	A03	IRX9	Δ1-72	Origami 2	pET55dest	none		156.25	4.35319	2.40687
1	A03	IRX9	Δ1-72	Origami 2	pET55dest	none		130.761	4.64369	2.56749
1	A03	IRX9	Δ1-72	Origami 2	pET55dest	none		107.478	2.51764	1.392
1	A03	IRX9	Δ1-72	Origami 2	pET55dest	none		87.3815	2.18499	1.20808
1	A03	IRX9	Δ1-72	Origami 2	pET55dest	none		75.9497	1.59167	0.88003
1	A03	IRX9	Δ1-72	Origami 2	pET55dest	none		74.5891	0.682091	0.377127
1	A03	IRX9	Δ1-72	Origami 2	pET55dest	none		67.5635	8.4401	4.66652
1	A03	IRX9	Δ1-72	Origami 2	pET55dest	none		55.2557	11.649	6.44071
1	A03	IRX9	Δ1-72	Origami 2	pET55dest	none		51.8939	2.44044	1.34931
1	A03	IRX9	Δ1-72	Origami 2	pET55dest	none		48.4684	10.6523	5.88965
1	A03	IRX9	Δ1-72	Origami 2	pET55dest	none		43.9192	14.7917	8.17829
1	A03	IRX9	Δ1-72	Origami 2	pET55dest	none		42.7021	8.37444	4.63022
1	A03	IRX9	Δ1-72	Origami 2	pET55dest	none		38.8619	9.0475	5.00235
1	A03	IRX9	Δ1-72	Origami 2	pET55dest	none		32.7761	5.326	2.94474
1	A03	IRX9	Δ1-72	Origami 2	pET55dest	none		30.4399	4.9888	2.7583
1	A03	IRX9	Δ1-72	Origami 2	pET55dest	none		26.8675	17.0818	9.4445
1	A03	IRX9	Δ1-72	Origami 2	pET55dest	none		22.6582	18.9221	10.462
1	A03	IRX9	Δ1-72	Origami 2	pET55dest	none		20.4451	6.79079	3.75462
1	A03	IRX9	Δ1-72	Origami 2	pET55dest	none		17.7881	4.57077	2.52717
1	A03	IRX9	Δ1-72	Origami 2	pET55dest	none		16.7665	2.0261	1.12023
1	A03	IRX9	Δ1-72	Origami 2	pET55dest	none		15.8683	4.20314	2.32391
1	A03	IRX9	Δ1-72	Origami 2	pET55dest	none		14.408	2.66587	1.47396
1	A03	IRX9	Δ1-72	Origami 2	pET55dest	none		13.7497	11.1605	6.17061
1	A03	IRX9	Δ1-72	Origami 2	pET55dest	none		11.3002	1.90365	1.05253
1	A03	IRX9	Δ1-72	Origami 2	pET55dest	none		0.80875
1	A03	IRX9	Δ1-72	Origami 2	pET55dest	none	LM	1.12697				n/a
1	A03	IRX9	Δ1-72	Origami 2	pET55dest	none	Xsys	1.38484				n/a
1	A03	IRX9	Δ1-72	Origami 2	pET55dest	none	Xsys	1.91332				n/a
1	A03	IRX9	Δ1-72	Origami 2	pET55dest	none	Xsys	5.74521				n/a
1	A03	IRX9	Δ1-72	Origami 2	pET55dest	none	Xsys	8.82824				n/a
1	A03	IRX9	Δ1-72	Origami 2	pET55dest	none	Xsys	10.5254				n/a
1	A03	IRX9	Δ1-72	Origami 2	pET55dest	none	Xsys	10.8733				n/a
1	A03	IRX9	Δ1-72	Origami 2	pET55dest	none	EP36.7	36.1694	9.37648	5.18425		n	n/a
1	A04	IRX14	Δ1-60	Origami 2	pET55dest	none		115.556	1.1688	1.42645
1	A04	IRX14	Δ1-60	Origami 2	pET55dest	none		75.0095	1.12144	1.36865
1	A04	IRX14	Δ1-60	Origami 2	pET55dest	none		63.8089	5.15199	6.28766
1	A04	IRX14	Δ1-60	Origami 2	pET55dest	none		61.2634	1.37144	1.67375
1	A04	IRX14	Δ1-60	Origami 2	pET55dest	none		54.5838	3.37959	4.12456
1	A04	IRX14	Δ1-60	Origami 2	pET55dest	none		43.362	15.826	19.3146
1	A04	IRX14	Δ1-60	Origami 2	pET55dest	none		38.1436	3.45968	4.22231
1	A04	IRX14	Δ1-60	Origami 2	pET55dest	none		35.5896	5.32974	6.5046
1	A04	IRX14	Δ1-60	Origami 2	pET55dest	none		32.4572	2.19507	2.67893
1	A04	IRX14	Δ1-60	Origami 2	pET55dest	none		30.1101	1.47741	1.80309
1	A04	IRX14	Δ1-60	Origami 2	pET55dest	none		25.3447	8.33115	10.1676
1	A04	IRX14	Δ1-60	Origami 2	pET55dest	none		22.6329	7.69003	9.38517
1	A04	IRX14	Δ1-60	Origami 2	pET55dest	none		20.1936	3.31997	4.05181
1	A04	IRX14	Δ1-60	Origami 2	pET55dest	none		17.6252	2.89304	3.53076
1	A04	IRX14	Δ1-60	Origami 2	pET55dest	none		14.2323	3.47972	4.24677
1	A04	IRX14	Δ1-60	Origami 2	pET55dest	none		13.5724	9.27562	11.3203
1	A04	IRX14	Δ1-60	Origami 2	pET55dest	none		11.1921	1.7488	2.13429
1	A04	IRX14	Δ1-60	Origami 2	pET55dest	none	Xsys	10.3453				n/a
1	A04	IRX14	Δ1-60	Origami 2	pET55dest	none	Xsys	9.80369				n/a
1	A04	IRX14	Δ1-60	Origami 2	pET55dest	none	Xsys	8.71277				n/a
1	A04	IRX14	Δ1-60	Origami 2	pET55dest	none	Xsys	6.35853				n/a
1	A04	IRX14	Δ1-60	Origami 2	pET55dest	none	Xsys	5.6313				n/a
1	A04	IRX14	Δ1-60	Origami 2	pET55dest	none	Xsys	1.38764				n/a
1	A04	IRX14	Δ1-60	Origami 2	pET55dest	none	LM	1.12697				n/a
1	A04	IRX14	Δ1-60	Origami 2	pET55dest	none		0.805925
1	A04	IRX14	Δ1-60	Origami 2	pET55dest	none	EP57.1	58.0569	4.7186	5.75873		n	n/a
1	A05	IRX9	Δ1-72	Origami 2	pET55dest	none		161.188	1.98368	2.06445
1	A05	IRX9	Δ1-72	Origami 2	pET55dest	none		135.12	3.331	3.46665
1	A05	IRX9	Δ1-72	Origami 2	pET55dest	none		129.895	5.42415	5.64503
1	A05	IRX9	Δ1-72	Origami 2	pET55dest	none		124.471	1.79636	1.86951
1	A05	IRX9	Δ1-72	Origami 2	pET55dest	none		122.168	1.95316	2.0327
1	A05	IRX9	Δ1-72	Origami 2	pET55dest	none		89.0851	2.25767	2.3496
1	A05	IRX9	Δ1-72	Origami 2	pET55dest	none		76.566	1.10661	1.15167
1	A05	IRX9	Δ1-72	Origami 2	pET55dest	none		67.466	1.27305	1.32489
1	A05	IRX9	Δ1-72	Origami 2	pET55dest	none		64.6062	1.71287	1.78262
1	A05	IRX9	Δ1-72	Origami 2	pET55dest	none		62.3963	3.08593	3.2116
1	A05	IRX9	Δ1-72	Origami 2	pET55dest	none		58.6576	0.652177	0.678734
1	A05	IRX9	Δ1-72	Origami 2	pET55dest	none		51.8561	1.25419	1.30526
1	A05	IRX9	Δ1-72	Origami 2	pET55dest	none		39.2712	4.09861	4.26551
1	A05	IRX9	Δ1-72	Origami 2	pET55dest	none		31.7915	0.975452	1.01517
1	A05	IRX9	Δ1-72	Origami 2	pET55dest	none		24.5006	0.654855	0.681521
1	A05	IRX9	Δ1-72	Origami 2	pET55dest	none		23.6305	1.32915	1.38327
1	A05	IRX9	Δ1-72	Origami 2	pET55dest	none		22.4176	2.40898	2.50708
1	A05	IRX9	Δ1-72	Origami 2	pET55dest	none		18.8842	0.544711	0.566892
1	A05	IRX9	Δ1-72	Origami 2	pET55dest	none		15.117	0.911688	0.948813
1	A05	IRX9	Δ1-72	Origami 2	pET55dest	none		13.5498	23.1682	24.1117
1	A05	IRX9	Δ1-72	Origami 2	pET55dest	none		11.5112	33.0953	34.443
1	A05	IRX9	Δ1-72	Origami 2	pET55dest	none	Xsys	10.5674				n/a
1	A05	IRX9	Δ1-72	Origami 2	pET55dest	none	Xsys	6.41153				n/a
1	A05	IRX9	Δ1-72	Origami 2	pET55dest	none	Xsys	3.0786				n/a
1	A05	IRX9	Δ1-72	Origami 2	pET55dest	none	Xsys	2.59826				n/a
1	A05	IRX9	Δ1-72	Origami 2	pET55dest	none	Xsys	1.94309				n/a
1	A05	IRX9	Δ1-72	Origami 2	pET55dest	none	LM	1.12697				n/a
1	A05	IRX9	Δ1-72	Origami 2	pET55dest	none	EP36.7	35.0501	3.06937	3.19436		n	n/a
1	A06	MGD2	Δ1-120	Origami 2	pET55dest	none		183.349	1.32546	1.03256
1	A06	MGD2	Δ1-120	Origami 2	pET55dest	none		142.975	1.93025	1.50371
1	A06	MGD2	Δ1-120	Origami 2	pET55dest	none		102.436	3.74088	2.91424
1	A06	MGD2	Δ1-120	Origami 2	pET55dest	none		82.8406	2.20044	1.7142
1	A06	MGD2	Δ1-120	Origami 2	pET55dest	none		63.5663	7.95926	6.20047
1	A06	MGD2	Δ1-120	Origami 2	pET55dest	none		52.8445	11.9712	9.3259
1	A06	MGD2	Δ1-120	Origami 2	pET55dest	none		37.0341	6.09072	4.74482
1	A06	MGD2	Δ1-120	Origami 2	pET55dest	none		34.3421	8.01257	6.24199
1	A06	MGD2	Δ1-120	Origami 2	pET55dest	none		31.488	4.40381	3.43068
1	A06	MGD2	Δ1-120	Origami 2	pET55dest	none		29.1445	3.36309	2.61993
1	A06	MGD2	Δ1-120	Origami 2	pET55dest	none		25.9294	7.25335	5.65055
1	A06	MGD2	Δ1-120	Origami 2	pET55dest	none		24.6303	4.1429	3.22742
1	A06	MGD2	Δ1-120	Origami 2	pET55dest	none		22.0324	13.351	10.4008
1	A06	MGD2	Δ1-120	Origami 2	pET55dest	none		19.6983	6.34487	4.94281
1	A06	MGD2	Δ1-120	Origami 2	pET55dest	none		17.1308	1.90844	1.48672
1	A06	MGD2	Δ1-120	Origami 2	pET55dest	none		16.1983	2.77974	2.16549
1	A06	MGD2	Δ1-120	Origami 2	pET55dest	none		13.9168	4.63345	3.60958
1	A06	MGD2	Δ1-120	Origami 2	pET55dest	none		13.2561	8.95297	6.97459
1	A06	MGD2	Δ1-120	Origami 2	pET55dest	none		12.5359	1.79756	1.40035
1	A06	MGD2	Δ1-120	Origami 2	pET55dest	none		0.813624
1	A06	MGD2	Δ1-120	Origami 2	pET55dest	none	LM	1.12697				n/a
1	A06	MGD2	Δ1-120	Origami 2	pET55dest	none	Xsys	1.37413				n/a
1	A06	MGD2	Δ1-120	Origami 2	pET55dest	none	Xsys	5.50367				n/a
1	A06	MGD2	Δ1-120	Origami 2	pET55dest	none	Xsys	6.18112				n/a
1	A06	MGD2	Δ1-120	Origami 2	pET55dest	none	Xsys	8.47202				n/a
1	A06	MGD2	Δ1-120	Origami 2	pET55dest	none	Xsys	10.1715				n/a
1	A06	MGD2	Δ1-120	Origami 2	pET55dest	none	Xsys	10.8778				n/a
1	A06	MGD2	Δ1-120	Origami 2	pET55dest	none	EP40.9	41.9519	26.2035	20.4132		n	n/a
1	A07	GUX1	Δ1-100 and Δ631-659	Origami 2	pET55dest	none		113.93	3.94677	2.32479
1	A07	GUX1	Δ1-100 and Δ631-659	Origami 2	pET55dest	none		111.841	3.03171	1.78579
1	A07	GUX1	Δ1-100 and Δ631-659	Origami 2	pET55dest	none		81.9084	3.16035	1.86156
1	A07	GUX1	Δ1-100 and Δ631-659	Origami 2	pET55dest	none		52.0425	15.976	9.41047
1	A07	GUX1	Δ1-100 and Δ631-659	Origami 2	pET55dest	none		41.3099	31.4629	18.5328
1	A07	GUX1	Δ1-100 and Δ631-659	Origami 2	pET55dest	none		38.7393	3.46238	2.03947
1	A07	GUX1	Δ1-100 and Δ631-659	Origami 2	pET55dest	none		36.5395	14.2738	8.40779
1	A07	GUX1	Δ1-100 and Δ631-659	Origami 2	pET55dest	none		33.9857	8.93727	5.26439
1	A07	GUX1	Δ1-100 and Δ631-659	Origami 2	pET55dest	none		30.9935	6.35891	3.74564
1	A07	GUX1	Δ1-100 and Δ631-659	Origami 2	pET55dest	none		28.7802	3.8891	2.29083
1	A07	GUX1	Δ1-100 and Δ631-659	Origami 2	pET55dest	none		25.5642	9.25912	5.45397
1	A07	GUX1	Δ1-100 and Δ631-659	Origami 2	pET55dest	none		24.3822	5.99862	3.53341
1	A07	GUX1	Δ1-100 and Δ631-659	Origami 2	pET55dest	none		21.6709	17.0316	10.0322
1	A07	GUX1	Δ1-100 and Δ631-659	Origami 2	pET55dest	none		19.3423	7.18222	4.2306
1	A07	GUX1	Δ1-100 and Δ631-659	Origami 2	pET55dest	none		16.9734	3.18857	1.87819
1	A07	GUX1	Δ1-100 and Δ631-659	Origami 2	pET55dest	none		16.2236	2.02652	1.1937
1	A07	GUX1	Δ1-100 and Δ631-659	Origami 2	pET55dest	none		13.0943	17.4146	10.2579
1	A07	GUX1	Δ1-100 and Δ631-659	Origami 2	pET55dest	none		12.3742	2.18634	1.28784
1	A07	GUX1	Δ1-100 and Δ631-659	Origami 2	pET55dest	none	Xsys	10.8623				n/a
1	A07	GUX1	Δ1-100 and Δ631-659	Origami 2	pET55dest	none	Xsys	10.2913				n/a
1	A07	GUX1	Δ1-100 and Δ631-659	Origami 2	pET55dest	none	Xsys	8.50422				n/a
1	A07	GUX1	Δ1-100 and Δ631-659	Origami 2	pET55dest	none	Xsys	5.94179				n/a
1	A07	GUX1	Δ1-100 and Δ631-659	Origami 2	pET55dest	none	Xsys	5.50868				n/a
1	A07	GUX1	Δ1-100 and Δ631-659	Origami 2	pET55dest	none	Xsys	1.37613				n/a
1	A07	GUX1	Δ1-100 and Δ631-659	Origami 2	pET55dest	none	LM	1.12697				n/a
1	A07	GUX1	Δ1-100 and Δ631-659	Origami 2	pET55dest	none		0.811542
1	A07	GUX1	Δ1-100 and Δ631-659	Origami 2	pET55dest	none	EP66.8	62.4071	10.9817	6.46863		n	n/a
1	A08	FUT6	Δ1-12 and Δ507-519	Origami 2	pET55dest	none		186.071	2.50026	1.8054
1	A08	FUT6	Δ1-12 and Δ507-519	Origami 2	pET55dest	none		160.279	2.36295	1.70626
1	A08	FUT6	Δ1-12 and Δ507-519	Origami 2	pET55dest	none		156.953	2.67516	1.9317
1	A08	FUT6	Δ1-12 and Δ507-519	Origami 2	pET55dest	none		155.168	0.719945	0.519863
1	A08	FUT6	Δ1-12 and Δ507-519	Origami 2	pET55dest	none		102.488	0.963456	0.695699
1	A08	FUT6	Δ1-12 and Δ507-519	Origami 2	pET55dest	none		83.2827	7.35963	5.31429
1	A08	FUT6	Δ1-12 and Δ507-519	Origami 2	pET55dest	none		72.6481	1.21461	0.877052
1	A08	FUT6	Δ1-12 and Δ507-519	Origami 2	pET55dest	none		63.7356	11.9052	8.59661
1	A08	FUT6	Δ1-12 and Δ507-519	Origami 2	pET55dest	none		52.6986	3.90221	2.81773
1	A08	FUT6	Δ1-12 and Δ507-519	Origami 2	pET55dest	none		42.0035	23.9202	17.2724
1	A08	FUT6	Δ1-12 and Δ507-519	Origami 2	pET55dest	none		37.1693	5.11631	3.69442
1	A08	FUT6	Δ1-12 and Δ507-519	Origami 2	pET55dest	none		34.4392	6.98907	5.04672
1	A08	FUT6	Δ1-12 and Δ507-519	Origami 2	pET55dest	none		31.4115	4.50744	3.25477
1	A08	FUT6	Δ1-12 and Δ507-519	Origami 2	pET55dest	none		29.3008	3.29258	2.37753
1	A08	FUT6	Δ1-12 and Δ507-519	Origami 2	pET55dest	none		26.0372	6.15619	4.4453
1	A08	FUT6	Δ1-12 and Δ507-519	Origami 2	pET55dest	none		24.719	3.90257	2.81799
1	A08	FUT6	Δ1-12 and Δ507-519	Origami 2	pET55dest	none		21.9735	12.7177	9.18332
1	A08	FUT6	Δ1-12 and Δ507-519	Origami 2	pET55dest	none		19.7188	5.87704	4.24374
1	A08	FUT6	Δ1-12 and Δ507-519	Origami 2	pET55dest	none		17.1188	3.32481	2.4008
1	A08	FUT6	Δ1-12 and Δ507-519	Origami 2	pET55dest	none		14.907	2.58704	1.86807
1	A08	FUT6	Δ1-12 and Δ507-519	Origami 2	pET55dest	none		13.2835	11.0384	7.97071
1	A08	FUT6	Δ1-12 and Δ507-519	Origami 2	pET55dest	none		12.5536	1.55317	1.12153
1	A08	FUT6	Δ1-12 and Δ507-519	Origami 2	pET55dest	none		11.0207	2.16746	1.5651
1	A08	FUT6	Δ1-12 and Δ507-519	Origami 2	pET55dest	none	Xsys	10.1594				n/a
1	A08	FUT6	Δ1-12 and Δ507-519	Origami 2	pET55dest	none	Xsys	9.67702				n/a
1	A08	FUT6	Δ1-12 and Δ507-519	Origami 2	pET55dest	none	Xsys	7.77413				n/a
1	A08	FUT6	Δ1-12 and Δ507-519	Origami 2	pET55dest	none	Xsys	6.6502				n/a
1	A08	FUT6	Δ1-12 and Δ507-519	Origami 2	pET55dest	none	Xsys	5.54272				n/a
1	A08	FUT6	Δ1-12 and Δ507-519	Origami 2	pET55dest	none	Xsys	1.37744				n/a
1	A08	FUT6	Δ1-12 and Δ507-519	Origami 2	pET55dest	none	LM	1.12697				n/a
1	A08	FUT6	Δ1-12 and Δ507-519	Origami 2	pET55dest	none		0.952062
1	A08	FUT6	Δ1-12 and Δ507-519	Origami 2	pET55dest	none		0.798105
1	A08	FUT6	Δ1-12 and Δ507-519	Origami 2	pET55dest	none	EP58.00	57.8301	11.734	8.47295		n	n/a
1	A09	RGXT2	Δ1-100	Origami 2	pET55dest	none		179.407	2.47314	1.45802
1	A09	RGXT2	Δ1-100	Origami 2	pET55dest	none		156.115	3.88081	2.2879
1	A09	RGXT2	Δ1-100	Origami 2	pET55dest	none		153.317	1.2898	0.760392
1	A09	RGXT2	Δ1-100	Origami 2	pET55dest	none		138.771	1.50475	0.887112
1	A09	RGXT2	Δ1-100	Origami 2	pET55dest	none		97.2846	7.99428	4.71296
1	A09	RGXT2	Δ1-100	Origami 2	pET55dest	none		85.3489	9.47698	5.58707
1	A09	RGXT2	Δ1-100	Origami 2	pET55dest	none		74.812	5.80742	3.42371
1	A09	RGXT2	Δ1-100	Origami 2	pET55dest	none		65.4076	15.5781	9.18397
1	A09	RGXT2	Δ1-100	Origami 2	pET55dest	none		54.065	11.6933	6.8937
1	A09	RGXT2	Δ1-100	Origami 2	pET55dest	none		29.6757	3.17144	1.86969
1	A09	RGXT2	Δ1-100	Origami 2	pET55dest	none		26.7585	7.01968	4.13839
1	A09	RGXT2	Δ1-100	Origami 2	pET55dest	none		25.1815	3.12141	1.8402
1	A09	RGXT2	Δ1-100	Origami 2	pET55dest	none		22.4076	11.5708	6.82147
1	A09	RGXT2	Δ1-100	Origami 2	pET55dest	none		21.3048	5.65017	3.33101
1	A09	RGXT2	Δ1-100	Origami 2	pET55dest	none		20.7651	4.65977	2.74713
1	A09	RGXT2	Δ1-100	Origami 2	pET55dest	none		19.9179	8.62375	5.08406
1	A09	RGXT2	Δ1-100	Origami 2	pET55dest	none		17.3031	3.23328	1.90616
1	A09	RGXT2	Δ1-100	Origami 2	pET55dest	none		15.0775	2.76547	1.63036
1	A09	RGXT2	Δ1-100	Origami 2	pET55dest	none		13.443	12.109	7.13878
1	A09	RGXT2	Δ1-100	Origami 2	pET55dest	none		12.8691	1.52928	0.901575
1	A09	RGXT2	Δ1-100	Origami 2	pET55dest	none		11.1636	3.4818	2.05266
1	A09	RGXT2	Δ1-100	Origami 2	pET55dest	none	Xsys	9.80922
1	A09	RGXT2	Δ1-100	Origami 2	pET55dest	none	Xsys	8.81635
1	A09	RGXT2	Δ1-100	Origami 2	pET55dest	none	Xsys	6.02755
1	A09	RGXT2	Δ1-100	Origami 2	pET55dest	none	Xsys	5.58828
1	A09	RGXT2	Δ1-100	Origami 2	pET55dest	none	Xsys	1.37737
1	A09	RGXT2	Δ1-100	Origami 2	pET55dest	none	LM	1.12697
1	A09	RGXT2	Δ1-100	Origami 2	pET55dest	none		0.798184
1	A09	RGXT2	Δ1-100	Origami 2	pET55dest	none		0.218522
1	A09	RGXT2	Δ1-100	Origami 2	pET55dest	none		0.189031
1	A09	RGXT2	Δ1-100	Origami 2	pET55dest	none	EP37.00	43.2353	21.9855	12.9613		y	n
1	A10	RRA2	Δ1-138	Origami 2	pET55dest	none		206.292	0.80819	0.93552
1	A10	RRA2	Δ1-138	Origami 2	pET55dest	none		106.957	5.21259	6.03382
1	A10	RRA2	Δ1-138	Origami 2	pET55dest	none		86.7849	4.56997	5.28996
1	A10	RRA2	Δ1-138	Origami 2	pET55dest	none		66.2969	4.27023	4.943
1	A10	RRA2	Δ1-138	Origami 2	pET55dest	none		55.4034	4.98409	5.76933
1	A10	RRA2	Δ1-138	Origami 2	pET55dest	none		51.9082	1.14124	1.32104
1	A10	RRA2	Δ1-138	Origami 2	pET55dest	none		43.9524	16.0088	18.5309
1	A10	RRA2	Δ1-138	Origami 2	pET55dest	none		36.057	2.53535	2.93479
1	A10	RRA2	Δ1-138	Origami 2	pET55dest	none		34.6283	11.0637	12.8068
1	A10	RRA2	Δ1-138	Origami 2	pET55dest	none		33.3677	2.03096	2.35094
1	A10	RRA2	Δ1-138	Origami 2	pET55dest	none		30.3882	1.40986	1.63199
1	A10	RRA2	Δ1-138	Origami 2	pET55dest	none		27.5553	4.06961	4.71077
1	A10	RRA2	Δ1-138	Origami 2	pET55dest	none		25.8298	2.59703	3.00619
1	A10	RRA2	Δ1-138	Origami 2	pET55dest	none		22.8995	6.96351	8.0606
1	A10	RRA2	Δ1-138	Origami 2	pET55dest	none		20.4821	3.54016	4.09791
1	A10	RRA2	Δ1-138	Origami 2	pET55dest	none		17.9195	1.53195	1.7733
1	A10	RRA2	Δ1-138	Origami 2	pET55dest	none		17.1409	1.01882	1.17933
1	A10	RRA2	Δ1-138	Origami 2	pET55dest	none		14.6616	2.82738	3.27283
1	A10	RRA2	Δ1-138	Origami 2	pET55dest	none		13.8858	4.50653	5.21653
1	A10	RRA2	Δ1-138	Origami 2	pET55dest	none		11.4814	1.34597	1.55802
1	A10	RRA2	Δ1-138	Origami 2	pET55dest	none	Xsys	10.669				n/a
1	A10	RRA2	Δ1-138	Origami 2	pET55dest	none	Xsys	8.894				n/a
1	A10	RRA2	Δ1-138	Origami 2	pET55dest	none	Xsys	7.90128				n/a
1	A10	RRA2	Δ1-138	Origami 2	pET55dest	none	Xsys	6.49782				n/a
1	A10	RRA2	Δ1-138	Origami 2	pET55dest	none	Xsys	5.83723				n/a
1	A10	RRA2	Δ1-138	Origami 2	pET55dest	none	Xsys	1.37764				n/a
1	A10	RRA2	Δ1-138	Origami 2	pET55dest	none	LM	1.12697				n/a
1	A10	RRA2	Δ1-138	Origami 2	pET55dest	none		0.797891
1	A10	RRA2	Δ1-138	Origami 2	pET55dest	none	EP37.8	38.5529	3.95351	4.57639		n	n/a
1	A11	Galt31A	Δ1-50	Origami 2	pET55dest	none		140.379	1.17582	0.831101
1	A11	Galt31A	Δ1-50	Origami 2	pET55dest	none		100.571	10.4326	7.37408
1	A11	Galt31A	Δ1-50	Origami 2	pET55dest	none		87.1426	8.0692	5.70355
1	A11	Galt31A	Δ1-50	Origami 2	pET55dest	none		65.5883	7.44194	5.26018
1	A11	Galt31A	Δ1-50	Origami 2	pET55dest	none		59.0315	1.40166	0.990733
1	A11	Galt31A	Δ1-50	Origami 2	pET55dest	none		55.5989	10.6628	7.53675
1	A11	Galt31A	Δ1-50	Origami 2	pET55dest	none		38.8125	5.13727	3.63117
1	A11	Galt31A	Δ1-50	Origami 2	pET55dest	none		36.1539	7.49684	5.29898
1	A11	Galt31A	Δ1-50	Origami 2	pET55dest	none		33.0346	4.39684	3.10782
1	A11	Galt31A	Δ1-50	Origami 2	pET55dest	none		30.4576	3.13986	2.21934
1	A11	Galt31A	Δ1-50	Origami 2	pET55dest	none		27.3598	7.34141	5.18912
1	A11	Galt31A	Δ1-50	Origami 2	pET55dest	none		25.8777	4.36284	3.08378
1	A11	Galt31A	Δ1-50	Origami 2	pET55dest	none		23.0481	14.5633	10.2937
1	A11	Galt31A	Δ1-50	Origami 2	pET55dest	none		20.6133	5.85387	4.13768
1	A11	Galt31A	Δ1-50	Origami 2	pET55dest	none		18.0321	3.94937	2.79153
1	A11	Galt31A	Δ1-50	Origami 2	pET55dest	none		15.5575	2.14089	1.51324
1	A11	Galt31A	Δ1-50	Origami 2	pET55dest	none		13.8841	14.5805	10.306
1	A11	Galt31A	Δ1-50	Origami 2	pET55dest	none		11.4717	1.98808	1.40524
1	A11	Galt31A	Δ1-50	Origami 2	pET55dest	none		0.796858
1	A11	Galt31A	Δ1-50	Origami 2	pET55dest	none	LM	1.12697				n/a
1	A11	Galt31A	Δ1-50	Origami 2	pET55dest	none	Xsys	1.37861				n/a
1	A11	Galt31A	Δ1-50	Origami 2	pET55dest	none	Xsys	4.54572				n/a
1	A11	Galt31A	Δ1-50	Origami 2	pET55dest	none	Xsys	5.766				n/a
1	A11	Galt31A	Δ1-50	Origami 2	pET55dest	none	Xsys	6.26786				n/a
1	A11	Galt31A	Δ1-50	Origami 2	pET55dest	none	Xsys	9.00688				n/a
1	A11	Galt31A	Δ1-50	Origami 2	pET55dest	none	Xsys	10.5846				n/a
1	A11	Galt31A	Δ1-50	Origami 2	pET55dest	none	EP43.9	44.2493	27.3418	19.326		n	n/a
1	A12	At1g53290	Δ1-50	Origami 2	pET55dest	none		169.041	3.85469	0.29141
1	A12	At1g53290	Δ1-50	Origami 2	pET55dest	none		161.745	7.17521	0.542437
1	A12	At1g53290	Δ1-50	Origami 2	pET55dest	none		122.822	8.43215	0.637461
1	A12	At1g53290	Δ1-50	Origami 2	pET55dest	none		109.755	50.7448	3.83625
1	A12	At1g53290	Δ1-50	Origami 2	pET55dest	none		102.827	57.0076	4.30971
1	A12	At1g53290	Δ1-50	Origami 2	pET55dest	none		88.5718	95.5891	7.22642
1	A12	At1g53290	Δ1-50	Origami 2	pET55dest	none		83.6386	7.29835	0.551746
1	A12	At1g53290	Δ1-50	Origami 2	pET55dest	none		77.9854	49.2105	3.72026
1	A12	At1g53290	Δ1-50	Origami 2	pET55dest	none		68.13	134.504	10.1683
1	A12	At1g53290	Δ1-50	Origami 2	pET55dest	none		56.2883	111.569	8.43452
1	A12	At1g53290	Δ1-50	Origami 2	pET55dest	none		49.4635	74.5549	5.63626
1	A12	At1g53290	Δ1-50	Origami 2	pET55dest	none		44.655	151.064	11.4203
1	A12	At1g53290	Δ1-50	Origami 2	pET55dest	none		39.6239	58.4327	4.41744
1	A12	At1g53290	Δ1-50	Origami 2	pET55dest	none		33.1949	67.4018	5.0955
1	A12	At1g53290	Δ1-50	Origami 2	pET55dest	none		31.4068	31.8944	2.41118
1	A12	At1g53290	Δ1-50	Origami 2	pET55dest	none		28.8866	42.1337	3.18526
1	A12	At1g53290	Δ1-50	Origami 2	pET55dest	none		27.6051	21.3006	1.6103
1	A12	At1g53290	Δ1-50	Origami 2	pET55dest	none		26.7266	42.9982	3.25061
1	A12	At1g53290	Δ1-50	Origami 2	pET55dest	none		23.7149	79.2761	5.99318
1	A12	At1g53290	Δ1-50	Origami 2	pET55dest	none		22.907	42.9902	3.25001
1	A12	At1g53290	Δ1-50	Origami 2	pET55dest	none		20.0427	17.5099	1.32373
1	A12	At1g53290	Δ1-50	Origami 2	pET55dest	none		18.6915	13.5439	1.0239
1	A12	At1g53290	Δ1-50	Origami 2	pET55dest	none		17.2967	68.5479	5.18214
1	A12	At1g53290	Δ1-50	Origami 2	pET55dest	none		14.431	8.66643	0.655172
1	A12	At1g53290	Δ1-50	Origami 2	pET55dest	none		12.9891	10.0207	0.757555
1	A12	At1g53290	Δ1-50	Origami 2	pET55dest	none		11.4851	6.18904	0.467884
1	A12	At1g53290	Δ1-50	Origami 2	pET55dest	none	Xsys	10.6659				n/a
1	A12	At1g53290	Δ1-50	Origami 2	pET55dest	none	Xsys	9.88391				n/a
1	A12	At1g53290	Δ1-50	Origami 2	pET55dest	none	Xsys	7.23406				n/a
1	A12	At1g53290	Δ1-50	Origami 2	pET55dest	none	Xsys	6.67954				n/a
1	A12	At1g53290	Δ1-50	Origami 2	pET55dest	none	Xsys	5.704				n/a
1	A12	At1g53290	Δ1-50	Origami 2	pET55dest	none	Xsys	1.39814				n/a
1	A12	At1g53290	Δ1-50	Origami 2	pET55dest	none	LM	1.12697				n/a
1	A12	At1g53290	Δ1-50	Origami 2	pET55dest	none		0.795453
1	A12	At1g53290	Δ1-50	Origami 2	pET55dest	none	EP38.2	36.9243	60.8617	4.60107		n	n/a
1	B01	GUT1/IRX10L/IRX10L	Δ1-46	Origami 2	pET55dest	none		181.912	3.07494	1.13117
1	B01	GUT1/IRX10L/IRX10L	Δ1-46	Origami 2	pET55dest	none		169.894	2.52761	0.929822
1	B01	GUT1/IRX10L/IRX10L	Δ1-46	Origami 2	pET55dest	none		168.597	1.51084	0.555788
1	B01	GUT1/IRX10L/IRX10L	Δ1-46	Origami 2	pET55dest	none		111.564	7.21887	2.65558
1	B01	GUT1/IRX10L/IRX10L	Δ1-46	Origami 2	pET55dest	none		109.698	3.38986	1.24702
1	B01	GUT1/IRX10L/IRX10L	Δ1-46	Origami 2	pET55dest	none		107.611	2.14493	0.789047
1	B01	GUT1/IRX10L	Δ1-46	Origami 2	pET55dest	none		106.226	2.29284	0.843459
1	B01	GUT1/IRX10L	Δ1-46	Origami 2	pET55dest	none		104.389	7.06836	2.60021
1	B01	GUT1/IRX10L	Δ1-46	Origami 2	pET55dest	none		90.2985	17.0781	6.28247
1	B01	GUT1/IRX10L	Δ1-46	Origami 2	pET55dest	none		80.2616	3.48591	1.28235
1	B01	GUT1/IRX10L	Δ1-46	Origami 2	pET55dest	none		69.2909	18.614	6.84746
1	B01	GUT1/IRX10L	Δ1-46	Origami 2	pET55dest	none		57.5144	25.4417	9.35916
1	B01	GUT1/IRX10L	Δ1-46	Origami 2	pET55dest	none		40.1336	10.8779	4.00162
1	B01	GUT1/IRX10L	Δ1-46	Origami 2	pET55dest	none		37.5501	13.2759	4.88374
1	B01	GUT1/IRX10L	Δ1-46	Origami 2	pET55dest	none		34.3336	8.11804	2.98636
1	B01	GUT1/IRX10L	Δ1-46	Origami 2	pET55dest	none		31.6731	4.73582	1.74215
1	B01	GUT1/IRX10L	Δ1-46	Origami 2	pET55dest	none		28.3414	13.2157	4.86161
1	B01	GUT1/IRX10L	Δ1-46	Origami 2	pET55dest	none		26.8114	8.30538	3.05527
1	B01	GUT1/IRX10L	Δ1-46	Origami 2	pET55dest	none		23.77	23.6764	8.70976
1	B01	GUT1/IRX10L	Δ1-46	Origami 2	pET55dest	none		21.2585	10.2493	3.77036
1	B01	GUT1/IRX10L	Δ1-46	Origami 2	pET55dest	none		18.5936	7.33529	2.69841
1	B01	GUT1/IRX10L	Δ1-46	Origami 2	pET55dest	none		15.0205	7.75978	2.85456
1	B01	GUT1/IRX10L	Δ1-46	Origami 2	pET55dest	none		14.3061	15.4802	5.69464
1	B01	GUT1/IRX10L	Δ1-46	Origami 2	pET55dest	none		13.1055	1.75709	0.646374
1	B01	GUT1/IRX10L	Δ1-46	Origami 2	pET55dest	none		11.7318	3.16996	1.16612
1	B01	GUT1/IRX10L	Δ1-46	Origami 2	pET55dest	none	Xsys	10.8919				n/a
1	B01	GUT1/IRX10L	Δ1-46	Origami 2	pET55dest	none	Xsys	9.25842				n/a
1	B01	GUT1/IRX10L	Δ1-46	Origami 2	pET55dest	none	Xsys	6.36923				n/a
1	B01	GUT1/IRX10L	Δ1-46	Origami 2	pET55dest	none	Xsys	5.80255				n/a
1	B01	GUT1/IRX10L	Δ1-46	Origami 2	pET55dest	none	Xsys	1.32344				n/a
1	B01	GUT1/IRX10L	Δ1-46	Origami 2	pET55dest	none	LM	1.05897				n/a
1	B01	GUT1/IRX10L	Δ1-46	Origami 2	pET55dest	none		0.749703
1	B01	GUT1/IRX10L	Δ1-46	Origami 2	pET55dest	none	EP46.9	45.7142	50.0331	18.4055		n	n/a
1	B02	ARAD1	Δ1-40	Origami 2	pET55dest	none		198.534	0.886947	0.439618
1	B02	ARAD1	Δ1-40	Origami 2	pET55dest	none		189.771	1.08124	0.535918
1	B02	ARAD1	Δ1-40	Origami 2	pET55dest	none		185.807	0.817257	0.405076
1	B02	ARAD1	Δ1-40	Origami 2	pET55dest	none		178.705	2.4894	1.23388
1	B02	ARAD1	Δ1-40	Origami 2	pET55dest	none		171.911	5.13803	2.54668
1	B02	ARAD1	Δ1-40	Origami 2	pET55dest	none		110.767	4.77082	2.36467
1	B02	ARAD1	Δ1-40	Origami 2	pET55dest	none		104.979	6.3482	3.1465
1	B02	ARAD1	Δ1-40	Origami 2	pET55dest	none		91.0692	7.43828	3.68681
1	B02	ARAD1	Δ1-40	Origami 2	pET55dest	none		79.5299	1.75602	0.870378
1	B02	ARAD1	Δ1-40	Origami 2	pET55dest	none		75.8141	0.861418	0.426964
1	B02	ARAD1	Δ1-40	Origami 2	pET55dest	none		71.1673	9.22641	4.5731
1	B02	ARAD1	Δ1-40	Origami 2	pET55dest	none		57.7725	14.2257	7.05099
1	B02	ARAD1	Δ1-40	Origami 2	pET55dest	none		40.1862	8.60591	4.26554
1	B02	ARAD1	Δ1-40	Origami 2	pET55dest	none		37.5993	11.6843	5.79136
1	B02	ARAD1	Δ1-40	Origami 2	pET55dest	none		34.3785	6.06253	3.00491
1	B02	ARAD1	Δ1-40	Origami 2	pET55dest	none		31.7143	4.08011	2.02232
1	B02	ARAD1	Δ1-40	Origami 2	pET55dest	none		28.6378	11.2581	5.58009
1	B02	ARAD1	Δ1-40	Origami 2	pET55dest	none		26.9719	7.30527	3.62088
1	B02	ARAD1	Δ1-40	Origami 2	pET55dest	none		23.6826	22.2254	11.0161
1	B02	ARAD1	Δ1-40	Origami 2	pET55dest	none		21.2852	8.50014	4.21312
1	B02	ARAD1	Δ1-40	Origami 2	pET55dest	none		18.6167	6.77058	3.35586
1	B02	ARAD1	Δ1-40	Origami 2	pET55dest	none		15.1294	6.95215	3.44585
1	B02	ARAD1	Δ1-40	Origami 2	pET55dest	none		14.3231	11.9025	5.89952
1	B02	ARAD1	Δ1-40	Origami 2	pET55dest	none		11.7452	3.09613	1.53461
1	B02	ARAD1	Δ1-40	Origami 2	pET55dest	none	Xsys	10.8296				n/a
1	B02	ARAD1	Δ1-40	Origami 2	pET55dest	none	Xsys	9.13392				n/a
1	B02	ARAD1	Δ1-40	Origami 2	pET55dest	none	Xsys	6.26956				n/a
1	B02	ARAD1	Δ1-40	Origami 2	pET55dest	none	Xsys	5.85804				n/a
1	B02	ARAD1	Δ1-40	Origami 2	pET55dest	none	Xsys	2.4309				n/a
1	B02	ARAD1	Δ1-40	Origami 2	pET55dest	none	Xsys	1.30581				n/a
1	B02	ARAD1	Δ1-40	Origami 2	pET55dest	none	LM	1.05897				n/a
1	B02	ARAD1	Δ1-40	Origami 2	pET55dest	none		0.901098
1	B02	ARAD1	Δ1-40	Origami 2	pET55dest	none		0.822714
1	B02	ARAD1	Δ1-40	Origami 2	pET55dest	none		0.749514
1	B02	ARAD1	Δ1-40	Origami 2	pET55dest	none	EP51.3	45.7743	35.2337	17.4637		n	n/a
1	B03	MUR3	Δ1-100	Origami 2	pET55dest	none		129.141	4.14349	2.71153
1	B03	MUR3	Δ1-100	Origami 2	pET55dest	none		127.686	1.51505	0.991463
1	B03	MUR3	Δ1-100	Origami 2	pET55dest	none		114.094	6.19983	4.05722
1	B03	MUR3	Δ1-100	Origami 2	pET55dest	none		109.896	4.6054	3.01381
1	B03	MUR3	Δ1-100	Origami 2	pET55dest	none		94.2772	6.33124	4.14322
1	B03	MUR3	Δ1-100	Origami 2	pET55dest	none		92.9572	7.39148	4.83705
1	B03	MUR3	Δ1-100	Origami 2	pET55dest	none		70.5834	7.24867	4.74359
1	B03	MUR3	Δ1-100	Origami 2	pET55dest	none		51.1006	8.15477	5.33655
1	B03	MUR3	Δ1-100	Origami 2	pET55dest	none		46.8738	18.7793	12.2894
1	B03	MUR3	Δ1-100	Origami 2	pET55dest	none		41.2442	7.20484	4.71491
1	B03	MUR3	Δ1-100	Origami 2	pET55dest	none		38.3335	8.64689	5.6586
1	B03	MUR3	Δ1-100	Origami 2	pET55dest	none		34.9509	4.3582	2.85205
1	B03	MUR3	Δ1-100	Origami 2	pET55dest	none		32.2754	2.20704	1.4443
1	B03	MUR3	Δ1-100	Origami 2	pET55dest	none		29.0526	8.26076	5.40592
1	B03	MUR3	Δ1-100	Origami 2	pET55dest	none		27.5077	4.46095	2.91928
1	B03	MUR3	Δ1-100	Origami 2	pET55dest	none		24.3149	13.7181	8.97724
1	B03	MUR3	Δ1-100	Origami 2	pET55dest	none		21.7802	5.52813	3.61766
1	B03	MUR3	Δ1-100	Origami 2	pET55dest	none		18.9837	2.29531	1.50207
1	B03	MUR3	Δ1-100	Origami 2	pET55dest	none		18.0662	1.35494	0.886684
1	B03	MUR3	Δ1-100	Origami 2	pET55dest	none		15.378	4.45973	2.91848
1	B03	MUR3	Δ1-100	Origami 2	pET55dest	none		14.5674	9.22588	6.0375
1	B03	MUR3	Δ1-100	Origami 2	pET55dest	none		13.4422	0.741138	0.485007
1	B03	MUR3	Δ1-100	Origami 2	pET55dest	none		11.9729	1.77287	1.16018
1	B03	MUR3	Δ1-100	Origami 2	pET55dest	none		11.0503	1.34302	0.878884
1	B03	MUR3	Δ1-100	Origami 2	pET55dest	none	Xsys	9.20521				n/a
1	B03	MUR3	Δ1-100	Origami 2	pET55dest	none	Xsys	8.67932				n/a
1	B03	MUR3	Δ1-100	Origami 2	pET55dest	none	Xsys	6.33683				n/a
1	B03	MUR3	Δ1-100	Origami 2	pET55dest	none	Xsys	5.92419				n/a
1	B03	MUR3	Δ1-100	Origami 2	pET55dest	none	Xsys	4.83731				n/a
1	B03	MUR3	Δ1-100	Origami 2	pET55dest	none	Xsys	1.30464				n/a
1	B03	MUR3	Δ1-100	Origami 2	pET55dest	none	LM	1.05897				n/a
1	B03	MUR3	Δ1-100	Origami 2	pET55dest	none		0.73904
1	B03	MUR3	Δ1-100	Origami 2	pET55dest	none		0.181177
1	B03	MUR3	Δ1-100	Origami 2	pET55dest	none	EP64.2	58.9366	12.8626	8.41742		n	n/a
1	B05	FUT6	full-length	Origami 2	pET55dest	none		72.0759	1.97595	5.72227
1	B05	FUT6	full-length	Origami 2	pET55dest	none		69.1173	1.0375	3.00454
1	B05	FUT6	full-length	Origami 2	pET55dest	none		59.8107	2.48085	7.18442
1	B05	FUT6	full-length	Origami 2	pET55dest	none		47.5394	6.21369	17.9946
1	B05	FUT6	full-length	Origami 2	pET55dest	none		41.8912	1.40958	4.08207
1	B05	FUT6	full-length	Origami 2	pET55dest	none		38.6669	3.18098	9.21198
1	B05	FUT6	full-length	Origami 2	pET55dest	none		35.7144	1.05119	3.0442
1	B05	FUT6	full-length	Origami 2	pET55dest	none		30.0324	4.05214	11.7348
1	B05	FUT6	full-length	Origami 2	pET55dest	none		24.7434	3.27229	9.47639
1	B05	FUT6	full-length	Origami 2	pET55dest	none		22.1928	1.9241	5.57209
1	B05	FUT6	full-length	Origami 2	pET55dest	none		14.8297	6.11048	17.6957
1	B05	FUT6	full-length	Origami 2	pET55dest	none		12.1361	0.960527	2.78164
1	B05	FUT6	full-length	Origami 2	pET55dest	none	Xsys	9.69421				n/a
1	B05	FUT6	full-length	Origami 2	pET55dest	none	Xsys	8.37685				n/a
1	B05	FUT6	full-length	Origami 2	pET55dest	none	Xsys	6.78756				n/a
1	B05	FUT6	full-length	Origami 2	pET55dest	none	Xsys	6.04664				n/a
1	B05	FUT6	full-length	Origami 2	pET55dest	none	Xsys	1.32131				n/a
1	B05	FUT6	full-length	Origami 2	pET55dest	none	LM	1.05897				n/a
1	B05	FUT6	full-length	Origami 2	pET55dest	none		0.740072
1	B05	FUT6	full-length	Origami 2	pET55dest	none	EP64.0	67.3662	0.861678	2.49538		n	n/a
1	B06	Parvus	full-length	Origami 2	pET55dest	none		113.695	6.08418	2.92843
1	B06	Parvus	full-length	Origami 2	pET55dest	none		106.763	4.63926	2.23296
1	B06	Parvus	full-length	Origami 2	pET55dest	none		92.6715	10.9717	5.28088
1	B06	Parvus	full-length	Origami 2	pET55dest	none		81.5706	3.40363	1.63823
1	B06	Parvus	full-length	Origami 2	pET55dest	none		70.6133	16.0692	7.7344
1	B06	Parvus	full-length	Origami 2	pET55dest	none		59.1954	19.2308	9.25615
1	B06	Parvus	full-length	Origami 2	pET55dest	none		51.3761	12.2004	5.87226
1	B06	Parvus	full-length	Origami 2	pET55dest	none		47.1564	27.9856	13.47
1	B06	Parvus	full-length	Origami 2	pET55dest	none		38.4748	12.4466	5.99077
1	B06	Parvus	full-length	Origami 2	pET55dest	none		35.3873	6.50008	3.12861
1	B06	Parvus	full-length	Origami 2	pET55dest	none		32.5677	4.08613	1.96673
1	B06	Parvus	full-length	Origami 2	pET55dest	none		29.4736	12.1918	5.86815
1	B06	Parvus	full-length	Origami 2	pET55dest	none		27.6693	5.3466	2.57341
1	B06	Parvus	full-length	Origami 2	pET55dest	none		24.4794	18.2318	8.77528
1	B06	Parvus	full-length	Origami 2	pET55dest	none		21.9456	7.82547	3.76654
1	B06	Parvus	full-length	Origami 2	pET55dest	none		18.942	5.69266	2.73998
1	B06	Parvus	full-length	Origami 2	pET55dest	none		15.4468	6.62811	3.19023
1	B06	Parvus	full-length	Origami 2	pET55dest	none		14.6374	12.0726	5.81077
1	B06	Parvus	full-length	Origami 2	pET55dest	none		13.4294	1.23469	0.594279
1	B06	Parvus	full-length	Origami 2	pET55dest	none		12.0457	3.12205	1.5027
1	B06	Parvus	full-length	Origami 2	pET55dest	none		11.0486	2.2602	1.08787
1	B06	Parvus	full-length	Origami 2	pET55dest	none	Xsys	9.41261				n/a
1	B06	Parvus	full-length	Origami 2	pET55dest	none	Xsys	6.67294				n/a
1	B06	Parvus	full-length	Origami 2	pET55dest	none	Xsys	5.94077				n/a
1	B06	Parvus	full-length	Origami 2	pET55dest	none	Xsys	1.32115				n/a
1	B06	Parvus	full-length	Origami 2	pET55dest	none	LM	1.05897				n/a
1	B06	Parvus	full-length	Origami 2	pET55dest	none		0.740232
1	B06	Parvus	full-length	Origami 2	pET55dest	none	EP43.7	41.2226	9.53923	4.5914		n	n/a
1	B07	IRX9L	full-length	Origami 2	pET55dest	none		114.116	7.9223	5.1171
1	B07	IRX9L	full-length	Origami 2	pET55dest	none		106.694	4.46811	2.886
1	B07	IRX9L	full-length	Origami 2	pET55dest	none		92.1238	6.48555	4.18909
1	B07	IRX9L	full-length	Origami 2	pET55dest	none		70.446	9.09679	5.87572
1	B07	IRX9L	full-length	Origami 2	pET55dest	none		59.0043	12.7442	8.2316
1	B07	IRX9L	full-length	Origami 2	pET55dest	none		46.7814	22.1677	14.3184
1	B07	IRX9L	full-length	Origami 2	pET55dest	none		41.163	8.17996	5.28353
1	B07	IRX9L	full-length	Origami 2	pET55dest	none		38.4084	9.11011	5.88433
1	B07	IRX9L	full-length	Origami 2	pET55dest	none		35.3138	4.6771	3.02099
1	B07	IRX9L	full-length	Origami 2	pET55dest	none		32.4883	2.03259	1.31288
1	B07	IRX9L	full-length	Origami 2	pET55dest	none		28.9961	9.53159	6.15657
1	B07	IRX9L	full-length	Origami 2	pET55dest	none		27.5812	5.62247	3.63162
1	B07	IRX9L	full-length	Origami 2	pET55dest	none		24.387	13.6933	8.84469
1	B07	IRX9L	full-length	Origami 2	pET55dest	none		21.8505	5.32172	3.43736
1	B07	IRX9L	full-length	Origami 2	pET55dest	none		18.9483	2.86035	1.84753
1	B07	IRX9L	full-length	Origami 2	pET55dest	none		18.0327	1.40549	0.90782
1	B07	IRX9L	full-length	Origami 2	pET55dest	none		15.3502	4.94058	3.19118
1	B07	IRX9L	full-length	Origami 2	pET55dest	none		14.5413	9.94576	6.42408
1	B07	IRX9L	full-length	Origami 2	pET55dest	none		13.4185	0.9232	0.596305
1	B07	IRX9L	full-length	Origami 2	pET55dest	none		11.9523	1.94085	1.25362
1	B07	IRX9L	full-length	Origami 2	pET55dest	none		11.0316	1.81832	1.17447
1	B07	IRX9L	full-length	Origami 2	pET55dest	none	Xsys	9.3246				n/a
1	B07	IRX9L	full-length	Origami 2	pET55dest	none	Xsys	6.64862				n/a
1	B07	IRX9L	full-length	Origami 2	pET55dest	none	Xsys	5.91595				n/a
1	B07	IRX9L	full-length	Origami 2	pET55dest	none	Xsys	1.30436				n/a
1	B07	IRX9L	full-length	Origami 2	pET55dest	none	LM	1.05897				n/a
1	B07	IRX9L	full-length	Origami 2	pET55dest	none		0.739332
1	B07	IRX9L	full-length	Origami 2	pET55dest	none		0.551672
1	B07	IRX9L	full-length	Origami 2	pET55dest	none		0.135642
1	B07	IRX9L	full-length	Origami 2	pET55dest	none	EP49.9	51.6903	9.93188	6.41512		n	n/a
1	B08	Galt31A	full-length	Origami 2	pET55dest	none		125.955	1.37952	1.83827
1	B08	Galt31A	full-length	Origami 2	pET55dest	none		69.913	3.12236	4.16068
1	B08	Galt31A	full-length	Origami 2	pET55dest	none		59.0385	4.66735	6.21944
1	B08	Galt31A	full-length	Origami 2	pET55dest	none		41.1598	4.27371	5.69491
1	B08	Galt31A	full-length	Origami 2	pET55dest	none		38.0991	6.28523	8.37534
1	B08	Galt31A	full-length	Origami 2	pET55dest	none		35.1554	4.2097	5.6096
1	B08	Galt31A	full-length	Origami 2	pET55dest	none		29.4962	6.2321	8.30455
1	B08	Galt31A	full-length	Origami 2	pET55dest	none		26.0519	2.06968	2.75794
1	B08	Galt31A	full-length	Origami 2	pET55dest	none		24.4751	5.96796	7.95257
1	B08	Galt31A	full-length	Origami 2	pET55dest	none		21.8165	2.93199	3.90701
1	B08	Galt31A	full-length	Origami 2	pET55dest	none		19.9601	1.83724	2.44821
1	B08	Galt31A	full-length	Origami 2	pET55dest	none		19.1186	1.705	2.27199
1	B08	Galt31A	full-length	Origami 2	pET55dest	none		15.4025	3.79472	5.05663
1	B08	Galt31A	full-length	Origami 2	pET55dest	none		14.5903	8.54869	11.3915
1	B08	Galt31A	full-length	Origami 2	pET55dest	none		13.3786	0.674656	0.899008
1	B08	Galt31A	full-length	Origami 2	pET55dest	none		11.9911	1.70394	2.27057
1	B08	Galt31A	full-length	Origami 2	pET55dest	none		11.0667	1.06735	1.42229
1	B08	Galt31A	full-length	Origami 2	pET55dest	none	Xsys	9.35306				n/a
1	B08	Galt31A	full-length	Origami 2	pET55dest	none	Xsys	6.72152				n/a
1	B08	Galt31A	full-length	Origami 2	pET55dest	none	Xsys	5.98212				n/a
1	B08	Galt31A	full-length	Origami 2	pET55dest	none	Xsys	1.32263				n/a
1	B08	Galt31A	full-length	Origami 2	pET55dest	none	LM	1.05897				n/a
1	B08	Galt31A	full-length	Origami 2	pET55dest	none		0.750464
1	B08	Galt31A	full-length	Origami 2	pET55dest	none	EP49.3	46.9552	14.5733	19.4195		n	n/a
1	B09	At1g53290	full-length	Origami 2	pET55dest	none		92.1271	6.25276	4.73526
1	B09	At1g53290	full-length	Origami 2	pET55dest	none		71.1629	10.932	8.27885
1	B09	At1g53290	full-length	Origami 2	pET55dest	none		58.7043	14.6013	11.0577
1	B09	At1g53290	full-length	Origami 2	pET55dest	none		41.1563	5.52707	4.18569
1	B09	At1g53290	full-length	Origami 2	pET55dest	none		38.2405	7.69008	5.82375
1	B09	At1g53290	full-length	Origami 2	pET55dest	none		34.9965	3.68148	2.78801
1	B09	At1g53290	full-length	Origami 2	pET55dest	none		32.5891	5.60573	4.24526
1	B09	At1g53290	full-length	Origami 2	pET55dest	none		28.686	12.2835	9.30236
1	B09	At1g53290	full-length	Origami 2	pET55dest	none		24.444	11.693	8.85523
1	B09	At1g53290	full-length	Origami 2	pET55dest	none		21.7823	5.56223	4.21232
1	B09	At1g53290	full-length	Origami 2	pET55dest	none		18.7712	2.95406	2.23713
1	B09	At1g53290	full-length	Origami 2	pET55dest	none		15.3631	4.15573	3.14716
1	B09	At1g53290	full-length	Origami 2	pET55dest	none		14.5506	6.64088	5.02919
1	B09	At1g53290	full-length	Origami 2	pET55dest	none		13.423	0.834448	0.631933
1	B09	At1g53290	full-length	Origami 2	pET55dest	none		11.9509	1.65439	1.25288
1	B09	At1g53290	full-length	Origami 2	pET55dest	none		11.0267	1.23947	0.938662
1	B09	At1g53290	full-length	Origami 2	pET55dest	none	Xsys	9.31385				n/a
1	B09	At1g53290	full-length	Origami 2	pET55dest	none	Xsys	8.52419				n/a
1	B09	At1g53290	full-length	Origami 2	pET55dest	none	Xsys	8.02211				n/a
1	B09	At1g53290	full-length	Origami 2	pET55dest	none	Xsys	6.63054				n/a
1	B09	At1g53290	full-length	Origami 2	pET55dest	none	Xsys	5.89642				n/a
1	B09	At1g53290	full-length	Origami 2	pET55dest	none	Xsys	1.32319				n/a
1	B09	At1g53290	full-length	Origami 2	pET55dest	none	LM	1.05897				n/a
1	B09	At1g53290	full-length	Origami 2	pET55dest	none		0.749932
1	B09	At1g53290	full-length	Origami 2	pET55dest	none	EP43.5	45.3139	30.7386	23.2786		n	n/a
1	B11	MUR3	full-length	Origami 2	pET55dest	none		112.436	4.9768	3.57384
1	B11	MUR3	full-length	Origami 2	pET55dest	none		107.294	4.78112	3.43332
1	B11	MUR3	full-length	Origami 2	pET55dest	none		91.462	6.81912	4.89681
1	B11	MUR3	full-length	Origami 2	pET55dest	none		58.542	13.8262	9.92862
1	B11	MUR3	full-length	Origami 2	pET55dest	none		50.6687	8.24778	5.92273
1	B11	MUR3	full-length	Origami 2	pET55dest	none		46.4252	12.9313	9.28596
1	B11	MUR3	full-length	Origami 2	pET55dest	none		44.9398	7.17276	5.15075
1	B11	MUR3	full-length	Origami 2	pET55dest	none		40.7779	6.55134	4.70451
1	B11	MUR3	full-length	Origami 2	pET55dest	none		38.1626	8.13694	5.84313
1	B11	MUR3	full-length	Origami 2	pET55dest	none		34.9054	4.18569	3.00574
1	B11	MUR3	full-length	Origami 2	pET55dest	none		32.0716	2.4566	1.76409
1	B11	MUR3	full-length	Origami 2	pET55dest	none		28.7032	8.21267	5.89752
1	B11	MUR3	full-length	Origami 2	pET55dest	none		27.4107	4.39667	3.15725
1	B11	MUR3	full-length	Origami 2	pET55dest	none		24.1991	13.4321	9.6456
1	B11	MUR3	full-length	Origami 2	pET55dest	none		21.6512	5.24582	3.76702
1	B11	MUR3	full-length	Origami 2	pET55dest	none		18.8426	3.85771	2.77022
1	B11	MUR3	full-length	Origami 2	pET55dest	none		15.2257	4.11119	2.95225
1	B11	MUR3	full-length	Origami 2	pET55dest	none		14.5023	10.0326	7.20439
1	B11	MUR3	full-length	Origami 2	pET55dest	none		11.8953	1.79584	1.28959
1	B11	MUR3	full-length	Origami 2	pET55dest	none	Xsys	10.9691				n/a
1	B11	MUR3	full-length	Origami 2	pET55dest	none	Xsys	9.18588				n/a
1	B11	MUR3	full-length	Origami 2	pET55dest	none	Xsys	6.62401				n/a
1	B11	MUR3	full-length	Origami 2	pET55dest	none	Xsys	5.88667				n/a
1	B11	MUR3	full-length	Origami 2	pET55dest	none	Xsys	5.39441				n/a
1	B11	MUR3	full-length	Origami 2	pET55dest	none	Xsys	1.32469				n/a
1	B11	MUR3	full-length	Origami 2	pET55dest	none	LM	1.05897				n/a
1	B11	MUR3	full-length	Origami 2	pET55dest	none		0.760396
1	B11	MUR3	full-length	Origami 2	pET55dest	none		0.299534
1	B11	MUR3	full-length	Origami 2	pET55dest	none		0.22077
1	B11	MUR3	full-length	Origami 2	pET55dest	none	EP75.4	69.8582	8.08615	5.80666		n	n/a
1	B12	IRX7	full-length	Origami 2	pET55dest	none		111.868	11.6497	5.86371
1	B12	IRX7	full-length	Origami 2	pET55dest	none		104.651	8.21094	4.13285
1	B12	IRX7	full-length	Origami 2	pET55dest	none		90.6978	10.2146	5.14139
1	B12	IRX7	full-length	Origami 2	pET55dest	none		68.9561	11.4586	5.7675
1	B12	IRX7	full-length	Origami 2	pET55dest	none		50.2159	11.3621	5.71894
1	B12	IRX7	full-length	Origami 2	pET55dest	none		45.8219	17.9493	9.03452
1	B12	IRX7	full-length	Origami 2	pET55dest	none		44.5077	10.292	5.18034
1	B12	IRX7	full-length	Origami 2	pET55dest	none		40.2072	9.7534	4.90923
1	B12	IRX7	full-length	Origami 2	pET55dest	none		37.759	10.9676	5.5204
1	B12	IRX7	full-length	Origami 2	pET55dest	none		34.6615	10.1627	5.11523
1	B12	IRX7	full-length	Origami 2	pET55dest	none		28.3485	12.0671	6.0738
1	B12	IRX7	full-length	Origami 2	pET55dest	none		26.937	6.53516	3.28937
1	B12	IRX7	full-length	Origami 2	pET55dest	none		23.9914	17.6989	8.90845
1	B12	IRX7	full-length	Origami 2	pET55dest	none		21.3426	6.43571	3.23932
1	B12	IRX7	full-length	Origami 2	pET55dest	none		18.5554	5.15277	2.59357
1	B12	IRX7	full-length	Origami 2	pET55dest	none		15.0608	5.31503	2.67524
1	B12	IRX7	full-length	Origami 2	pET55dest	none		14.2532	14.3551	7.22543
1	B12	IRX7	full-length	Origami 2	pET55dest	none		11.751	2.31919	1.16733
1	B12	IRX7	full-length	Origami 2	pET55dest	none	Xsys	10.8312				n/a
1	B12	IRX7	full-length	Origami 2	pET55dest	none	Xsys	9.12834				n/a
1	B12	IRX7	full-length	Origami 2	pET55dest	none	Xsys	8.15522				n/a
1	B12	IRX7	full-length	Origami 2	pET55dest	none	Xsys	6.57574				n/a
1	B12	IRX7	full-length	Origami 2	pET55dest	none	Xsys	5.84151				n/a
1	B12	IRX7	full-length	Origami 2	pET55dest	none	Xsys	1.30698				n/a
1	B12	IRX7	full-length	Origami 2	pET55dest	none	LM	1.05897				n/a
1	B12	IRX7	full-length	Origami 2	pET55dest	none		0.748327
1	B12	IRX7	full-length	Origami 2	pET55dest	none		0.647492
1	B12	IRX7	full-length	Origami 2	pET55dest	none		0.460192
1	B12	IRX7	full-length	Origami 2	pET55dest	none		0.260155
1	B12	IRX7	full-length	Origami 2	pET55dest	none		0.189789
1	B12	IRX7	full-length	Origami 2	pET55dest	none	EP56.4	58.0647	16.7749	8.44339		n	n/a
1	C01	GALS1	full-length	Origami 2	pET55dest	none		110.074	4.11539	2.48742
1	C01	GALS1	full-length	Origami 2	pET55dest	none		103.695	7.08388	4.28162
1	C01	GALS1	full-length	Origami 2	pET55dest	none		90.0042	8.47711	5.12372
1	C01	GALS1	full-length	Origami 2	pET55dest	none		67.8702	7.24293	4.37776
1	C01	GALS1	full-length	Origami 2	pET55dest	none		45.4248	28.5975	17.2848
1	C01	GALS1	full-length	Origami 2	pET55dest	none		43.9477	9.13769	5.52299
1	C01	GALS1	full-length	Origami 2	pET55dest	none		39.8151	8.57464	5.18267
1	C01	GALS1	full-length	Origami 2	pET55dest	none		37.3732	10.5366	6.3685
1	C01	GALS1	full-length	Origami 2	pET55dest	none		34.2875	4.95225	2.99323
1	C01	GALS1	full-length	Origami 2	pET55dest	none		31.3395	2.43047	1.46902
1	C01	GALS1	full-length	Origami 2	pET55dest	none		28.5312	10.4903	6.34052
1	C01	GALS1	full-length	Origami 2	pET55dest	none		26.8636	5.3162	3.21321
1	C01	GALS1	full-length	Origami 2	pET55dest	none		23.6926	14.6685	8.86591
1	C01	GALS1	full-length	Origami 2	pET55dest	none		21.1816	6.19982	3.74729
1	C01	GALS1	full-length	Origami 2	pET55dest	none		18.4187	5.66603	3.42465
1	C01	GALS1	full-length	Origami 2	pET55dest	none		15.0495	5.47109	3.30683
1	C01	GALS1	full-length	Origami 2	pET55dest	none		14.2478	10.2905	6.21976
1	C01	GALS1	full-length	Origami 2	pET55dest	none		11.687	2.13161	1.28838
1	C01	GALS1	full-length	Origami 2	pET55dest	none	Xsys	10.8522				n/a
1	C01	GALS1	full-length	Origami 2	pET55dest	none	Xsys	9.16287				n/a
1	C01	GALS1	full-length	Origami 2	pET55dest	none	Xsys	8.1354				n/a
1	C01	GALS1	full-length	Origami 2	pET55dest	none	Xsys	6.62951				n/a
1	C01	GALS1	full-length	Origami 2	pET55dest	none	Xsys	5.90016				n/a
1	C01	GALS1	full-length	Origami 2	pET55dest	none	Xsys	1.40456				n/a
1	C01	GALS1	full-length	Origami 2	pET55dest	none	LM	1.14751				n/a
1	C01	GALS1	full-length	Origami 2	pET55dest	none		0.835423
1	C01	GALS1	full-length	Origami 2	pET55dest	none	EP61.6	57.1465	14.0659	8.50169		n	n/a
1	C02	ARAD1	full-length	Origami 2	pET55dest	none		110.147	3.95079	2.41706
1	C02	ARAD1	full-length	Origami 2	pET55dest	none		103.507	7.11938	4.35557
1	C02	ARAD1	full-length	Origami 2	pET55dest	none		89.7724	8.96211	5.48294
1	C02	ARAD1	full-length	Origami 2	pET55dest	none		79.9552	2.23618	1.36807
1	C02	ARAD1	full-length	Origami 2	pET55dest	none		67.5802	10.533	6.44401
1	C02	ARAD1	full-length	Origami 2	pET55dest	none		49.1592	10.8408	6.63233
1	C02	ARAD1	full-length	Origami 2	pET55dest	none		45.2682	14.1412	8.65144
1	C02	ARAD1	full-length	Origami 2	pET55dest	none		43.7877	8.31795	5.08885
1	C02	ARAD1	full-length	Origami 2	pET55dest	none		39.8022	7.87174	4.81585
1	C02	ARAD1	full-length	Origami 2	pET55dest	none		37.2005	9.8245	6.01053
1	C02	ARAD1	full-length	Origami 2	pET55dest	none		33.9666	5.41793	3.31464
1	C02	ARAD1	full-length	Origami 2	pET55dest	none		31.4341	3.50073	2.14172
1	C02	ARAD1	full-length	Origami 2	pET55dest	none		28.6103	5.99312	3.66654
1	C02	ARAD1	full-length	Origami 2	pET55dest	none		27.7006	2.80436	1.71568
1	C02	ARAD1	full-length	Origami 2	pET55dest	none		26.8069	5.09172	3.11507
1	C02	ARAD1	full-length	Origami 2	pET55dest	none		23.6275	12.6397	7.73284
1	C02	ARAD1	full-length	Origami 2	pET55dest	none		21.2217	6.12377	3.74646
1	C02	ARAD1	full-length	Origami 2	pET55dest	none		18.4451	5.2222	3.19489
1	C02	ARAD1	full-length	Origami 2	pET55dest	none		15.0604	5.3927	3.2992
1	C02	ARAD1	full-length	Origami 2	pET55dest	none		14.2552	7.68085	4.69907
1	C02	ARAD1	full-length	Origami 2	pET55dest	none		11.6839	4.20997	2.57562
1	C02	ARAD1	full-length	Origami 2	pET55dest	none	Xsys	9.08421				n/a
1	C02	ARAD1	full-length	Origami 2	pET55dest	none	Xsys	8.05859				n/a
1	C02	ARAD1	full-length	Origami 2	pET55dest	none	Xsys	6.61078				n/a
1	C02	ARAD1	full-length	Origami 2	pET55dest	none	Xsys	5.93037				n/a
1	C02	ARAD1	full-length	Origami 2	pET55dest	none	Xsys	1.42425				n/a
1	C02	ARAD1	full-length	Origami 2	pET55dest	none	LM	1.14751				n/a
1	C02	ARAD1	full-length	Origami 2	pET55dest	none		0.834322
1	C02	ARAD1	full-length	Origami 2	pET55dest	none	EP55.5	57.2061	15.5798	9.53159		n	n/a
1	C03	IRX9	full-length	Origami 2	pET55dest	none		110.442	5.73239	6.57844
1	C03	IRX9	full-length	Origami 2	pET55dest	none		89.9941	3.02576	3.47234
1	C03	IRX9	full-length	Origami 2	pET55dest	none		67.7219	3.99607	4.58585
1	C03	IRX9	full-length	Origami 2	pET55dest	none		57.1253	8.34693	9.57886
1	C03	IRX9	full-length	Origami 2	pET55dest	none		49.4093	4.60907	5.28932
1	C03	IRX9	full-length	Origami 2	pET55dest	none		43.8463	4.25924	4.88786
1	C03	IRX9	full-length	Origami 2	pET55dest	none		39.8476	4.19762	4.81714
1	C03	IRX9	full-length	Origami 2	pET55dest	none		37.0868	5.69089	6.53081
1	C03	IRX9	full-length	Origami 2	pET55dest	none		33.9934	2.70074	3.09934
1	C03	IRX9	full-length	Origami 2	pET55dest	none		31.1773	1.95101	2.23897
1	C03	IRX9	full-length	Origami 2	pET55dest	none		28.2281	5.41391	6.21295
1	C03	IRX9	full-length	Origami 2	pET55dest	none		26.8125	2.75959	3.16688
1	C03	IRX9	full-length	Origami 2	pET55dest	none		23.7429	8.75033	10.0418
1	C03	IRX9	full-length	Origami 2	pET55dest	none		21.2126	4.07842	4.68036
1	C03	IRX9	full-length	Origami 2	pET55dest	none		18.4295	2.61329	2.99899
1	C03	IRX9	full-length	Origami 2	pET55dest	none		15.038	3.41621	3.92041
1	C03	IRX9	full-length	Origami 2	pET55dest	none		14.2314	6.12042	7.02373
1	C03	IRX9	full-length	Origami 2	pET55dest	none		11.7345	1.47228	1.68958
1	C03	IRX9	full-length	Origami 2	pET55dest	none	Xsys	10.8175				n/a
1	C03	IRX9	full-length	Origami 2	pET55dest	none	Xsys	9.12098				n/a
1	C03	IRX9	full-length	Origami 2	pET55dest	none	Xsys	8.4037				n/a
1	C03	IRX9	full-length	Origami 2	pET55dest	none	Xsys	6.58039				n/a
1	C03	IRX9	full-length	Origami 2	pET55dest	none	Xsys	5.90031				n/a
1	C03	IRX9	full-length	Origami 2	pET55dest	none	Xsys	1.4064				n/a
1	C03	IRX9	full-length	Origami 2	pET55dest	none	LM	1.14751				n/a
1	C03	IRX9	full-length	Origami 2	pET55dest	none		0.833577
1	C03	IRX9	full-length	Origami 2	pET55dest	none	EP44.8	45.3317	8.00493	9.18638		n	n/a
1	C04	GAUT7	full-length	Origami 2	pET55dest	none		111.425	9.71891	9.51281
1	C04	GAUT7	full-length	Origami 2	pET55dest	none		90.2345	3.80217	3.72154
1	C04	GAUT7	full-length	Origami 2	pET55dest	none		57.5075	8.43191	8.2531
1	C04	GAUT7	full-length	Origami 2	pET55dest	none		49.9401	6.63084	6.49023
1	C04	GAUT7	full-length	Origami 2	pET55dest	none		45.5068	8.85693	8.66911
1	C04	GAUT7	full-length	Origami 2	pET55dest	none		44.0184	4.79241	4.69078
1	C04	GAUT7	full-length	Origami 2	pET55dest	none		40.0114	5.8974	5.77234
1	C04	GAUT7	full-length	Origami 2	pET55dest	none		37.3956	5.96651	5.83998
1	C04	GAUT7	full-length	Origami 2	pET55dest	none		34.1439	3.10949	3.04355
1	C04	GAUT7	full-length	Origami 2	pET55dest	none		31.459	1.38696	1.35755
1	C04	GAUT7	full-length	Origami 2	pET55dest	none		28.4949	6.27611	6.14302
1	C04	GAUT7	full-length	Origami 2	pET55dest	none		26.8174	3.63243	3.5554
1	C04	GAUT7	full-length	Origami 2	pET55dest	none		23.7472	9.28241	9.08557
1	C04	GAUT7	full-length	Origami 2	pET55dest	none		21.3279	4.06839	3.98212
1	C04	GAUT7	full-length	Origami 2	pET55dest	none		18.4328	3.11409	3.04806
1	C04	GAUT7	full-length	Origami 2	pET55dest	none		15.0405	3.378	3.30636
1	C04	GAUT7	full-length	Origami 2	pET55dest	none		14.2338	7.2815	7.12709
1	C04	GAUT7	full-length	Origami 2	pET55dest	none		11.7364	1.42965	1.39934
1	C04	GAUT7	full-length	Origami 2	pET55dest	none	Xsys	10.8939				n/a
1	C04	GAUT7	full-length	Origami 2	pET55dest	none	Xsys	9.12235				n/a
1	C04	GAUT7	full-length	Origami 2	pET55dest	none	Xsys	8.09116				n/a
1	C04	GAUT7	full-length	Origami 2	pET55dest	none	Xsys	6.69028				n/a
1	C04	GAUT7	full-length	Origami 2	pET55dest	none	Xsys	5.95166				n/a
1	C04	GAUT7	full-length	Origami 2	pET55dest	none	Xsys	1.42508				n/a
1	C04	GAUT7	full-length	Origami 2	pET55dest	none	LM	1.14751				n/a
1	C04	GAUT7	full-length	Origami 2	pET55dest	none		0.833549
1	C04	GAUT7	full-length	Origami 2	pET55dest	none	EP74.4	68.335	5.11042	5.00205		n	n/a
1	C05	RGP1	full-length	Origami 2	pET55dest	none		111.947	3.92637	2.01718
1	C05	RGP1	full-length	Origami 2	pET55dest	none		90.6905	3.91789	2.01282
1	C05	RGP1	full-length	Origami 2	pET55dest	none		69.9266	7.132	3.66408
1	C05	RGP1	full-length	Origami 2	pET55dest	none		57.845	9.87097	5.07123
1	C05	RGP1	full-length	Origami 2	pET55dest	none		37.4933	6.65395	3.41848
1	C05	RGP1	full-length	Origami 2	pET55dest	none		33.9439	6.30285	3.2381
1	C05	RGP1	full-length	Origami 2	pET55dest	none		27.9146	10.181	5.23053
1	C05	RGP1	full-length	Origami 2	pET55dest	none		23.9264	8.67773	4.4582
1	C05	RGP1	full-length	Origami 2	pET55dest	none		21.3811	5.38913	2.76868
1	C05	RGP1	full-length	Origami 2	pET55dest	none		18.581	2.58248	1.32676
1	C05	RGP1	full-length	Origami 2	pET55dest	none		15.1676	3.97604	2.0427
1	C05	RGP1	full-length	Origami 2	pET55dest	none		14.3556	4.81442	2.47342
1	C05	RGP1	full-length	Origami 2	pET55dest	none		13.2299	0.641778	0.329715
1	C05	RGP1	full-length	Origami 2	pET55dest	none		11.8414	1.63987	0.842487
1	C05	RGP1	full-length	Origami 2	pET55dest	none	Xsys	10.993				n/a
1	C05	RGP1	full-length	Origami 2	pET55dest	none	Xsys	9.20872				n/a
1	C05	RGP1	full-length	Origami 2	pET55dest	none	Xsys	8.42209				n/a
1	C05	RGP1	full-length	Origami 2	pET55dest	none	Xsys	6.59357				n/a
1	C05	RGP1	full-length	Origami 2	pET55dest	none	Xsys	5.96233				n/a
1	C05	RGP1	full-length	Origami 2	pET55dest	none	Xsys	1.40682				n/a
1	C05	RGP1	full-length	Origami 2	pET55dest	none	LM	1.14751				n/a
1	C05	RGP1	full-length	Origami 2	pET55dest	none		0.833163
1	C05	RGP1	full-length	Origami 2	pET55dest	none	EP45.3	43.4785	111.049	57.0516		y	y
1	C06	GUX1	full-length	Origami 2	pET55dest	none		158.274	4.14551	3.51143
1	C06	GUX1	full-length	Origami 2	pET55dest	none		155.873	3.16844	2.68381
1	C06	GUX1	full-length	Origami 2	pET55dest	none		153.481	3.09161	2.61873
1	C06	GUX1	full-length	Origami 2	pET55dest	none		111.259	9.90625	8.39103
1	C06	GUX1	full-length	Origami 2	pET55dest	none		68.2894	5.54083	4.69333
1	C06	GUX1	full-length	Origami 2	pET55dest	none		57.4363	9.07256	7.68485
1	C06	GUX1	full-length	Origami 2	pET55dest	none		49.5044	6.44807	5.4618
1	C06	GUX1	full-length	Origami 2	pET55dest	none		45.5786	9.30487	7.88163
1	C06	GUX1	full-length	Origami 2	pET55dest	none		44.0849	4.89411	4.14553
1	C06	GUX1	full-length	Origami 2	pET55dest	none		40.064	6.2902	5.32808
1	C06	GUX1	full-length	Origami 2	pET55dest	none		37.4392	6.13882	5.19985
1	C06	GUX1	full-length	Origami 2	pET55dest	none		34.0321	5.83351	4.94124
1	C06	GUX1	full-length	Origami 2	pET55dest	none		28.1166	6.37013	5.39578
1	C06	GUX1	full-length	Origami 2	pET55dest	none		26.9546	3.28617	2.78353
1	C06	GUX1	full-length	Origami 2	pET55dest	none		23.8673	9.86641	8.35729
1	C06	GUX1	full-length	Origami 2	pET55dest	none		21.3222	4.17913	3.53991
1	C06	GUX1	full-length	Origami 2	pET55dest	none		18.4198	3.1522	2.67005
1	C06	GUX1	full-length	Origami 2	pET55dest	none		15.1116	3.61112	3.05878
1	C06	GUX1	full-length	Origami 2	pET55dest	none		14.3004	7.71879	6.53816
1	C06	GUX1	full-length	Origami 2	pET55dest	none		11.7104	1.44674	1.22545
1	C06	GUX1	full-length	Origami 2	pET55dest	none	Xsys	10.8667				n/a
1	C06	GUX1	full-length	Origami 2	pET55dest	none	Xsys	9.16058				n/a
1	C06	GUX1	full-length	Origami 2	pET55dest	none	Xsys	6.66054				n/a
1	C06	GUX1	full-length	Origami 2	pET55dest	none	Xsys	5.92215				n/a
1	C06	GUX1	full-length	Origami 2	pET55dest	none	Xsys	1.40721				n/a
1	C06	GUX1	full-length	Origami 2	pET55dest	none	LM	1.14751				n/a
1	C06	GUX1	full-length	Origami 2	pET55dest	none		0.832776
1	C06	GUX1	full-length	Origami 2	pET55dest	none	EP81.0	90.0233	4.59214	3.88974		n	n/a
1	C07	MGD2	full-length	Origami 2	pET55dest	none		112.321	2.62764	2.91761
1	C07	MGD2	full-length	Origami 2	pET55dest	none		104.849	2.47669	2.75001
1	C07	MGD2	full-length	Origami 2	pET55dest	none		91.1278	3.81932	4.24081
1	C07	MGD2	full-length	Origami 2	pET55dest	none		68.3598	3.74486	4.15813
1	C07	MGD2	full-length	Origami 2	pET55dest	none		46.0341	13.1308	14.5798
1	C07	MGD2	full-length	Origami 2	pET55dest	none		44.3591	4.17389	4.6345
1	C07	MGD2	full-length	Origami 2	pET55dest	none		40.4632	4.03117	4.47603
1	C07	MGD2	full-length	Origami 2	pET55dest	none		37.6583	5.79307	6.43238
1	C07	MGD2	full-length	Origami 2	pET55dest	none		34.6616	2.62343	2.91295
1	C07	MGD2	full-length	Origami 2	pET55dest	none		31.9336	1.59597	1.7721
1	C07	MGD2	full-length	Origami 2	pET55dest	none		28.3912	7.39772	8.2141
1	C07	MGD2	full-length	Origami 2	pET55dest	none		24.0968	9.77201	10.8504
1	C07	MGD2	full-length	Origami 2	pET55dest	none		21.5246	4.04543	4.49187
1	C07	MGD2	full-length	Origami 2	pET55dest	none		18.6954	3.101	3.44322
1	C07	MGD2	full-length	Origami 2	pET55dest	none		15.2476	3.20164	3.55496
1	C07	MGD2	full-length	Origami 2	pET55dest	none		14.4276	7.03798	7.81467
1	C07	MGD2	full-length	Origami 2	pET55dest	none		13.7216	0.851541	0.945514
1	C07	MGD2	full-length	Origami 2	pET55dest	none		11.8897	2.75088	3.05445
1	C07	MGD2	full-length	Origami 2	pET55dest	none	Xsys	9.23366				n/a
1	C07	MGD2	full-length	Origami 2	pET55dest	none	Xsys	6.76361				n/a
1	C07	MGD2	full-length	Origami 2	pET55dest	none	Xsys	6.01379				n/a
1	C07	MGD2	full-length	Origami 2	pET55dest	none	Xsys	1.42751				n/a
1	C07	MGD2	full-length	Origami 2	pET55dest	none	LM	1.14751				n/a
1	C07	MGD2	full-length	Origami 2	pET55dest	none		0.831307
1	C07	MGD2	full-length	Origami 2	pET55dest	none	EP54.2	58.0098	7.88616	8.75644		n	n/a
1	C08	GAUT1	full-length	Origami 2	pET55dest	none		143.052	0.611427	0.718816
1	C08	GAUT1	full-length	Origami 2	pET55dest	none		104.159	2.30252	2.70692
1	C08	GAUT1	full-length	Origami 2	pET55dest	none		68.1327	4.94163	5.80956
1	C08	GAUT1	full-length	Origami 2	pET55dest	none		58.1614	6.49991	7.64153
1	C08	GAUT1	full-length	Origami 2	pET55dest	none		46.1545	15.7789	18.5502
1	C08	GAUT1	full-length	Origami 2	pET55dest	none		40.5688	3.22464	3.79101
1	C08	GAUT1	full-length	Origami 2	pET55dest	none		37.603	5.84046	6.86626
1	C08	GAUT1	full-length	Origami 2	pET55dest	none		34.8986	2.60859	3.06675
1	C08	GAUT1	full-length	Origami 2	pET55dest	none		32.016	2.15523	2.53377
1	C08	GAUT1	full-length	Origami 2	pET55dest	none		28.3317	6.94432	8.164
1	C08	GAUT1	full-length	Origami 2	pET55dest	none		24.1575	7.91497	9.30513
1	C08	GAUT1	full-length	Origami 2	pET55dest	none		21.5781	3.58647	4.21639
1	C08	GAUT1	full-length	Origami 2	pET55dest	none		18.6364	2.78228	3.27096
1	C08	GAUT1	full-length	Origami 2	pET55dest	none		16.133	1.95996	2.3042
1	C08	GAUT1	full-length	Origami 2	pET55dest	none		15.1908	1.5979	1.87855
1	C08	GAUT1	full-length	Origami 2	pET55dest	none		14.4613	10.2028	11.9948
1	C08	GAUT1	full-length	Origami 2	pET55dest	none		11.9163	2.06397	2.42648
1	C08	GAUT1	full-length	Origami 2	pET55dest	none	Xsys	10.9817				n/a
1	C08	GAUT1	full-length	Origami 2	pET55dest	none	Xsys	9.25299				n/a
1	C08	GAUT1	full-length	Origami 2	pET55dest	none	Xsys	8.3935				n/a
1	C08	GAUT1	full-length	Origami 2	pET55dest	none	Xsys	6.72071				n/a
1	C08	GAUT1	full-length	Origami 2	pET55dest	none	Xsys	6.02458				n/a
1	C08	GAUT1	full-length	Origami 2	pET55dest	none	Xsys	1.40907				n/a
1	C08	GAUT1	full-length	Origami 2	pET55dest	none	LM	1.14751				n/a
1	C08	GAUT1	full-length	Origami 2	pET55dest	none		0.83092
1	C08	GAUT1	full-length	Origami 2	pET55dest	none	EP82.1	90.9064	4.04432	4.75465		n	n/a
1	C09	XXT1	full-length	Origami 2	pET55dest	none		201.194	1.65007	1.46735
1	C09	XXT1	full-length	Origami 2	pET55dest	none		111.66	3.18582	2.83303
1	C09	XXT1	full-length	Origami 2	pET55dest	none		104.66	4.69646	4.1764
1	C09	XXT1	full-length	Origami 2	pET55dest	none		91.1381	7.74964	6.89149
1	C09	XXT1	full-length	Origami 2	pET55dest	none		70.1439	9.02681	8.02723
1	C09	XXT1	full-length	Origami 2	pET55dest	none		50.7927	5.44475	4.84183
1	C09	XXT1	full-length	Origami 2	pET55dest	none		46.1054	12.8458	11.4233
1	C09	XXT1	full-length	Origami 2	pET55dest	none		40.8342	4.2366	3.76746
1	C09	XXT1	full-length	Origami 2	pET55dest	none		37.7008	7.4299	6.60715
1	C09	XXT1	full-length	Origami 2	pET55dest	none		34.6942	3.51278	3.1238
1	C09	XXT1	full-length	Origami 2	pET55dest	none		31.8166	2.78651	2.47795
1	C09	XXT1	full-length	Origami 2	pET55dest	none		28.0085	6.9426	6.17381
1	C09	XXT1	full-length	Origami 2	pET55dest	none		24.0972	9.19684	8.17843
1	C09	XXT1	full-length	Origami 2	pET55dest	none		21.5181	4.53433	4.03222
1	C09	XXT1	full-length	Origami 2	pET55dest	none		18.6818	2.64085	2.34841
1	C09	XXT1	full-length	Origami 2	pET55dest	none		15.2266	3.59328	3.19538
1	C09	XXT1	full-length	Origami 2	pET55dest	none		14.4051	6.55388	5.82814
1	C09	XXT1	full-length	Origami 2	pET55dest	none		11.863	2.96946	2.64064
1	C09	XXT1	full-length	Origami 2	pET55dest	none	Xsys	9.20414				n/a
1	C09	XXT1	full-length	Origami 2	pET55dest	none	Xsys	6.73331				n/a
1	C09	XXT1	full-length	Origami 2	pET55dest	none	Xsys	5.98375				n/a
1	C09	XXT1	full-length	Origami 2	pET55dest	none	Xsys	1.40946				n/a
1	C09	XXT1	full-length	Origami 2	pET55dest	none	LM	1.14751				n/a
1	C09	XXT1	full-length	Origami 2	pET55dest	none		0.830533
1	C09	XXT1	full-length	Origami 2	pET55dest	none	EP58.1	58.3132	13.4561	11.966	XXT1 not pursued due to exhaustive trial and failure in another study	n	n/a
1	C10	RGXT2	full-length	Origami 2	pET55dest	none		90.6769	1.54041	2.14848
1	C10	RGXT2	full-length	Origami 2	pET55dest	none		68.45	4.11374	5.73762
1	C10	RGXT2	full-length	Origami 2	pET55dest	none		58.0392	4.25243	5.93105
1	C10	RGXT2	full-length	Origami 2	pET55dest	none		40.5601	3.35798	4.68352
1	C10	RGXT2	full-length	Origami 2	pET55dest	none		37.5828	4.77687	6.66251
1	C10	RGXT2	full-length	Origami 2	pET55dest	none		34.7207	2.68318	3.74235
1	C10	RGXT2	full-length	Origami 2	pET55dest	none		31.9756	1.79225	2.49973
1	C10	RGXT2	full-length	Origami 2	pET55dest	none		29.0798	6.64538	9.2686
1	C10	RGXT2	full-length	Origami 2	pET55dest	none		24.0934	6.24809	8.71448
1	C10	RGXT2	full-length	Origami 2	pET55dest	none		21.5078	3.38833	4.72586
1	C10	RGXT2	full-length	Origami 2	pET55dest	none		18.5603	1.62173	2.2619
1	C10	RGXT2	full-length	Origami 2	pET55dest	none		14.3801	12.8345	17.9009
1	C10	RGXT2	full-length	Origami 2	pET55dest	none		13.2399	0.675402	0.942013
1	C10	RGXT2	full-length	Origami 2	pET55dest	none		11.8344	1.76028	2.45514
1	C10	RGXT2	full-length	Origami 2	pET55dest	none		11.2063	1.51295	2.11017
1	C10	RGXT2	full-length	Origami 2	pET55dest	none	Xsys	9.24142				n/a
1	C10	RGXT2	full-length	Origami 2	pET55dest	none	Xsys	6.75781				n/a
1	C10	RGXT2	full-length	Origami 2	pET55dest	none	Xsys	6.05636				n/a
1	C10	RGXT2	full-length	Origami 2	pET55dest	none	Xsys	1.41022				n/a
1	C10	RGXT2	full-length	Origami 2	pET55dest	none	LM	1.14751				n/a
1	C10	RGXT2	full-length	Origami 2	pET55dest	none		0.829782
1	C10	RGXT2	full-length	Origami 2	pET55dest	none		0.243655
1	C10	RGXT2	full-length	Origami 2	pET55dest	none	EP46.5	46.1688	14.4942	20.2157		n	n/a
1	C12	ARAD2	full-length	Origami 2	pET55dest	none		111.563	7.88905	3.14281
1	C12	ARAD2	full-length	Origami 2	pET55dest	none		104.268	10.2143	4.06913
1	C12	ARAD2	full-length	Origami 2	pET55dest	none		90.659	15.1652	6.04147
1	C12	ARAD2	full-length	Origami 2	pET55dest	none		80.8114	4.07233	1.62232
1	C12	ARAD2	full-length	Origami 2	pET55dest	none		68.3215	17.8167	7.09775
1	C12	ARAD2	full-length	Origami 2	pET55dest	none		45.9527	35.4692	14.1301
1	C12	ARAD2	full-length	Origami 2	pET55dest	none		44.4289	11.8278	4.7119
1	C12	ARAD2	full-length	Origami 2	pET55dest	none		40.4885	12.2036	4.86164
1	C12	ARAD2	full-length	Origami 2	pET55dest	none		37.8076	12.6494	5.03921
1	C12	ARAD2	full-length	Origami 2	pET55dest	none		34.6244	6.8877	2.7439
1	C12	ARAD2	full-length	Origami 2	pET55dest	none		32.0111	4.05052	1.61363
1	C12	ARAD2	full-length	Origami 2	pET55dest	none		28.2934	20.0682	7.9947
1	C12	ARAD2	full-length	Origami 2	pET55dest	none		24.0847	22.5423	8.98033
1	C12	ARAD2	full-length	Origami 2	pET55dest	none		21.4862	8.40347	3.34774
1	C12	ARAD2	full-length	Origami 2	pET55dest	none		18.6305	7.78554	3.10158
1	C12	ARAD2	full-length	Origami 2	pET55dest	none		14.5104	24.3628	9.70557
1	C12	ARAD2	full-length	Origami 2	pET55dest	none		12.018	2.66046	1.05986
1	C12	ARAD2	full-length	Origami 2	pET55dest	none		11.147	2.53969	1.01175
1	C12	ARAD2	full-length	Origami 2	pET55dest	none	Xsys	9.31656				n/a
1	C12	ARAD2	full-length	Origami 2	pET55dest	none	Xsys	6.80718				n/a
1	C12	ARAD2	full-length	Origami 2	pET55dest	none	Xsys	6.20434				n/a
1	C12	ARAD2	full-length	Origami 2	pET55dest	none	Xsys	1.41174				n/a
1	C12	ARAD2	full-length	Origami 2	pET55dest	none	LM	1.14751				n/a
1	C12	ARAD2	full-length	Origami 2	pET55dest	none		0.841153
1	C12	ARAD2	full-length	Origami 2	pET55dest	none	EP55.7	57.8658	24.4105	9.72458		n	n/a
1	D01	GUT1/IRX10L	full-length	Origami 2	pET55dest	none		111.481	4.09138	2.87402
1	D01	GUT1/IRX10L	full-length	Origami 2	pET55dest	none		104.332	5.5203	3.87777
1	D01	GUT1/IRX10L	full-length	Origami 2	pET55dest	none		91.0017	7.91906	5.5628
1	D01	GUT1/IRX10L	full-length	Origami 2	pET55dest	none		80.3435	2.05743	1.44526
1	D01	GUT1/IRX10L	full-length	Origami 2	pET55dest	none		68.7582	10.7196	7.53009
1	D01	GUT1/IRX10L	full-length	Origami 2	pET55dest	none		57.9454	13.3187	9.35582
1	D01	GUT1/IRX10L	full-length	Origami 2	pET55dest	none		45.877	11.5967	8.14619
1	D01	GUT1/IRX10L	full-length	Origami 2	pET55dest	none		44.1651	6.26573	4.40141
1	D01	GUT1/IRX10L	full-length	Origami 2	pET55dest	none		40.3491	7.09252	4.98219
1	D01	GUT1/IRX10L	full-length	Origami 2	pET55dest	none		37.6391	7.71986	5.42287
1	D01	GUT1/IRX10L	full-length	Origami 2	pET55dest	none		34.4238	4.45059	3.12635
1	D01	GUT1/IRX10L	full-length	Origami 2	pET55dest	none		31.7861	2.99361	2.10288
1	D01	GUT1/IRX10L	full-length	Origami 2	pET55dest	none		28.1719	11.6733	8.20003
1	D01	GUT1/IRX10L	full-length	Origami 2	pET55dest	none		23.9232	11.6679	8.19623
1	D01	GUT1/IRX10L	full-length	Origami 2	pET55dest	none		21.4189	5.75817	4.04487
1	D01	GUT1/IRX10L	full-length	Origami 2	pET55dest	none		18.4285	4.09151	2.87411
1	D01	GUT1/IRX10L	full-length	Origami 2	pET55dest	none		15.0301	4.29438	3.01662
1	D01	GUT1/IRX10L	full-length	Origami 2	pET55dest	none		14.2897	9.3098	6.53974
1	D01	GUT1/IRX10L	full-length	Origami 2	pET55dest	none		11.7122	1.67853	1.17909
1	D01	GUT1/IRX10L	full-length	Origami 2	pET55dest	none	Xsys	10.7682				n/a
1	D01	GUT1/IRX10L	full-length	Origami 2	pET55dest	none	Xsys	9.0952				n/a
1	D01	GUT1/IRX10L	full-length	Origami 2	pET55dest	none	Xsys	6.60003				n/a
1	D01	GUT1/IRX10L	full-length	Origami 2	pET55dest	none	Xsys	5.8981				n/a
1	D01	GUT1/IRX10L	full-length	Origami 2	pET55dest	none	Xsys	1.38545				n/a
1	D01	GUT1/IRX10L	full-length	Origami 2	pET55dest	none	LM	1.12219				n/a
1	D01	GUT1/IRX10L	full-length	Origami 2	pET55dest	none		0.818022
1	D01	GUT1/IRX10L	full-length	Origami 2	pET55dest	none	EP51.9	49.9328	10.1382	7.12164		n	n/a
1	D03	RRA2	full-length	Origami 2	pET55dest	none		111.72	4.32691	5.14082
1	D03	RRA2	full-length	Origami 2	pET55dest	none		105.251	2.92357	3.47351
1	D03	RRA2	full-length	Origami 2	pET55dest	none		90.6103	2.5259	3.00103
1	D03	RRA2	full-length	Origami 2	pET55dest	none		68.88	4.09265	4.86248
1	D03	RRA2	full-length	Origami 2	pET55dest	none		57.9813	6.59253	7.8326
1	D03	RRA2	full-length	Origami 2	pET55dest	none		45.6509	7.37798	8.7658
1	D03	RRA2	full-length	Origami 2	pET55dest	none		44.2721	3.75637	4.46295
1	D03	RRA2	full-length	Origami 2	pET55dest	none		40.2604	5.48967	6.52229
1	D03	RRA2	full-length	Origami 2	pET55dest	none		37.5338	4.74285	5.63499
1	D03	RRA2	full-length	Origami 2	pET55dest	none		34.4505	2.50305	2.97389
1	D03	RRA2	full-length	Origami 2	pET55dest	none		28.6967	6.98279	8.29628
1	D03	RRA2	full-length	Origami 2	pET55dest	none		26.9473	2.96948	3.52805
1	D03	RRA2	full-length	Origami 2	pET55dest	none		23.875	6.90696	8.20618
1	D03	RRA2	full-length	Origami 2	pET55dest	none		21.3557	3.71648	4.41556
1	D03	RRA2	full-length	Origami 2	pET55dest	none		18.456	2.72426	3.2367
1	D03	RRA2	full-length	Origami 2	pET55dest	none		15.0308	3.04109	3.61312
1	D03	RRA2	full-length	Origami 2	pET55dest	none		14.285	6.41937	7.62687
1	D03	RRA2	full-length	Origami 2	pET55dest	none		11.6901	1.38553	1.64615
1	D03	RRA2	full-length	Origami 2	pET55dest	none	Xsys	10.8176				n/a
1	D03	RRA2	full-length	Origami 2	pET55dest	none	Xsys	8.98948				n/a
1	D03	RRA2	full-length	Origami 2	pET55dest	none	Xsys	8.64924				n/a
1	D03	RRA2	full-length	Origami 2	pET55dest	none	Xsys	8.0578				n/a
1	D03	RRA2	full-length	Origami 2	pET55dest	none	Xsys	6.5537				n/a
1	D03	RRA2	full-length	Origami 2	pET55dest	none	Xsys	5.85009				n/a
1	D03	RRA2	full-length	Origami 2	pET55dest	none	Xsys	1.38756				n/a
1	D03	RRA2	full-length	Origami 2	pET55dest	none	LM	1.12219				n/a
1	D03	RRA2	full-length	Origami 2	pET55dest	none		0.816027
1	D03	RRA2	full-length	Origami 2	pET55dest	none	EP52.9	50.272	5.69036	6.76074		n	n/a
1	E02	XXT1	Δ1-50 and Δ405-460	Origami 2	pET55dest	GroEL, GroES		104.759	5.82844	3.11248
1	E02	XXT1	Δ1-50 and Δ405-460	Origami 2	pET55dest	GroEL, GroES		91.1578	3.86545	2.06422
1	E02	XXT1	Δ1-50 and Δ405-460	Origami 2	pET55dest	GroEL, GroES		71.4792	98.3817	52.5375
1	E02	XXT1	Δ1-50 and Δ405-460	Origami 2	pET55dest	GroEL, GroES		58.681	5.89471	3.14788
1	E02	XXT1	Δ1-50 and Δ405-460	Origami 2	pET55dest	GroEL, GroES		40.8246	3.68666	1.96874
1	E02	XXT1	Δ1-50 and Δ405-460	Origami 2	pET55dest	GroEL, GroES		37.8865	4.79096	2.55846
1	E02	XXT1	Δ1-50 and Δ405-460	Origami 2	pET55dest	GroEL, GroES		34.5995	3.06943	1.63913
1	E02	XXT1	Δ1-50 and Δ405-460	Origami 2	pET55dest	GroEL, GroES		32.346	2.46198	1.31474
1	E02	XXT1	Δ1-50 and Δ405-460	Origami 2	pET55dest	GroEL, GroES		28.0788	6.95315	3.7131
1	E02	XXT1	Δ1-50 and Δ405-460	Origami 2	pET55dest	GroEL, GroES		24.1365	7.40403	3.95388
1	E02	XXT1	Δ1-50 and Δ405-460	Origami 2	pET55dest	GroEL, GroES		21.5725	3.02627	1.61608
1	E02	XXT1	Δ1-50 and Δ405-460	Origami 2	pET55dest	GroEL, GroES		20.4084	1.25819	0.671895
1	E02	XXT1	Δ1-50 and Δ405-460	Origami 2	pET55dest	GroEL, GroES		18.406	2.41006	1.28702
1	E02	XXT1	Δ1-50 and Δ405-460	Origami 2	pET55dest	GroEL, GroES		16.5229	6.85325	3.65976
1	E02	XXT1	Δ1-50 and Δ405-460	Origami 2	pET55dest	GroEL, GroES		14.3827	11.1959	5.97878
1	E02	XXT1	Δ1-50 and Δ405-460	Origami 2	pET55dest	GroEL, GroES		11.8305	2.92522	1.56212
1	E02	XXT1	Δ1-50 and Δ405-460	Origami 2	pET55dest	GroEL, GroES		0.812853
1	E02	XXT1	Δ1-50 and Δ405-460	Origami 2	pET55dest	GroEL, GroES	LM	1.12219				n/a
1	E02	XXT1	Δ1-50 and Δ405-460	Origami 2	pET55dest	GroEL, GroES	Xsys	1.39092				n/a
1	E02	XXT1	Δ1-50 and Δ405-460	Origami 2	pET55dest	GroEL, GroES	Xsys	5.93919				n/a
1	E02	XXT1	Δ1-50 and Δ405-460	Origami 2	pET55dest	GroEL, GroES	Xsys	6.65835				n/a
1	E02	XXT1	Δ1-50 and Δ405-460	Origami 2	pET55dest	GroEL, GroES	Xsys	9.0793				n/a
1	E02	XXT1	Δ1-50 and Δ405-460	Origami 2	pET55dest	GroEL, GroES	EP46.4	46.4935	17.2545	9.21421	XXT1 not pursued due to exhaustive trial and failure in another study	n	n/a
1	E03	IRX9	Δ1-72	Origami 2	pET55dest	GroEL, GroES		113.189	20.658	2.53345
1	E03	IRX9	Δ1-72	Origami 2	pET55dest	GroEL, GroES		104.334	24.8576	3.04848
1	E03	IRX9	Δ1-72	Origami 2	pET55dest	GroEL, GroES		91.1717	33.8593	4.15243
1	E03	IRX9	Δ1-72	Origami 2	pET55dest	GroEL, GroES		70.5495	329.649	40.4274
1	E03	IRX9	Δ1-72	Origami 2	pET55dest	GroEL, GroES		58.3675	51.3649	6.29927
1	E03	IRX9	Δ1-72	Origami 2	pET55dest	GroEL, GroES		46.3402	96.1545	11.7922
1	E03	IRX9	Δ1-72	Origami 2	pET55dest	GroEL, GroES		40.8239	23.2167	2.84725
1	E03	IRX9	Δ1-72	Origami 2	pET55dest	GroEL, GroES		34.7268	21.4853	2.63491
1	E03	IRX9	Δ1-72	Origami 2	pET55dest	GroEL, GroES		33.0561	19.8167	2.43027
1	E03	IRX9	Δ1-72	Origami 2	pET55dest	GroEL, GroES		28.1661	46.8404	5.74441
1	E03	IRX9	Δ1-72	Origami 2	pET55dest	GroEL, GroES		24.3273	20.5019	2.5143
1	E03	IRX9	Δ1-72	Origami 2	pET55dest	GroEL, GroES		23.1989	11.009	1.35012
1	E03	IRX9	Δ1-72	Origami 2	pET55dest	GroEL, GroES		21.2668	4.61214	0.565622
1	E03	IRX9	Δ1-72	Origami 2	pET55dest	GroEL, GroES		20.3363	4.59222	0.56318
1	E03	IRX9	Δ1-72	Origami 2	pET55dest	GroEL, GroES		18.1142	30.9049	3.79011
1	E03	IRX9	Δ1-72	Origami 2	pET55dest	GroEL, GroES		16.2412	36.0069	4.41581
1	E03	IRX9	Δ1-72	Origami 2	pET55dest	GroEL, GroES		14.772	3.09205	0.379203
1	E03	IRX9	Δ1-72	Origami 2	pET55dest	GroEL, GroES		13.4755	6.66935	0.817914
1	E03	IRX9	Δ1-72	Origami 2	pET55dest	GroEL, GroES		12.2506	6.02118	0.738424
1	E03	IRX9	Δ1-72	Origami 2	pET55dest	GroEL, GroES		0.878935
1	E03	IRX9	Δ1-72	Origami 2	pET55dest	GroEL, GroES		0.811673
1	E03	IRX9	Δ1-72	Origami 2	pET55dest	GroEL, GroES	LM	1.12219				n/a
1	E03	IRX9	Δ1-72	Origami 2	pET55dest	GroEL, GroES	Xsys	1.39217				n/a
1	E03	IRX9	Δ1-72	Origami 2	pET55dest	GroEL, GroES	Xsys	4.45842				n/a
1	E03	IRX9	Δ1-72	Origami 2	pET55dest	GroEL, GroES	Xsys	5.7082				n/a
1	E03	IRX9	Δ1-72	Origami 2	pET55dest	GroEL, GroES	Xsys	6.75566				n/a
1	E03	IRX9	Δ1-72	Origami 2	pET55dest	GroEL, GroES	Xsys	9.20972				n/a
1	E03	IRX9	Δ1-72	Origami 2	pET55dest	GroEL, GroES	Xsys	9.938				n/a
1	E03	IRX9	Δ1-72	Origami 2	pET55dest	GroEL, GroES	EP36.7	38.0344	24.098	2.95532		n	n/a
1	E04	IRX14	Δ1-60	Origami 2	pET55dest	GroEL, GroES		71.5557	79.6156	73.0731
1	E04	IRX14	Δ1-60	Origami 2	pET55dest	GroEL, GroES		46.7196	4.49959	4.12983
1	E04	IRX14	Δ1-60	Origami 2	pET55dest	GroEL, GroES		37.8583	1.07659	0.988119
1	E04	IRX14	Δ1-60	Origami 2	pET55dest	GroEL, GroES		27.8391	1.90627	1.74962
1	E04	IRX14	Δ1-60	Origami 2	pET55dest	GroEL, GroES		24.1367	4.17195	3.82911
1	E04	IRX14	Δ1-60	Origami 2	pET55dest	GroEL, GroES		21.5512	1.08145	0.99258
1	E04	IRX14	Δ1-60	Origami 2	pET55dest	GroEL, GroES		20.378	0.523888	0.480837
1	E04	IRX14	Δ1-60	Origami 2	pET55dest	GroEL, GroES		18.3606	0.870084	0.798584
1	E04	IRX14	Δ1-60	Origami 2	pET55dest	GroEL, GroES		16.4645	4.47689	4.109
1	E04	IRX14	Δ1-60	Origami 2	pET55dest	GroEL, GroES		14.4052	7.46857	6.85483
1	E04	IRX14	Δ1-60	Origami 2	pET55dest	GroEL, GroES		13.6638	0.502587	0.461287
1	E04	IRX14	Δ1-60	Origami 2	pET55dest	GroEL, GroES		11.7463	1.53576	1.40955
1	E04	IRX14	Δ1-60	Origami 2	pET55dest	GroEL, GroES		0.797473
1	E04	IRX14	Δ1-60	Origami 2	pET55dest	GroEL, GroES	LM	1.12219				n/a
1	E04	IRX14	Δ1-60	Origami 2	pET55dest	GroEL, GroES	Xsys	1.374				n/a
1	E04	IRX14	Δ1-60	Origami 2	pET55dest	GroEL, GroES	Xsys	5.89867				n/a
1	E04	IRX14	Δ1-60	Origami 2	pET55dest	GroEL, GroES	Xsys	6.56356				n/a
1	E04	IRX14	Δ1-60	Origami 2	pET55dest	GroEL, GroES	Xsys	9.05677				n/a
1	E04	IRX14	Δ1-60	Origami 2	pET55dest	GroEL, GroES	EP57.1	58.4463	1.22415	1.12355		n	n/a
1	E05	IRX9	Δ1-72	Origami 2	pET55dest	GroEL, GroES		162.096	1.12406	0.719025
1	E05	IRX9	Δ1-72	Origami 2	pET55dest	GroEL, GroES		71.6983	85.8366	54.9071
1	E05	IRX9	Δ1-72	Origami 2	pET55dest	GroEL, GroES		59.1238	3.75012	2.39884
1	E05	IRX9	Δ1-72	Origami 2	pET55dest	GroEL, GroES		47.1014	13.8309	8.84719
1	E05	IRX9	Δ1-72	Origami 2	pET55dest	GroEL, GroES		40.9852	2.97146	1.90075
1	E05	IRX9	Δ1-72	Origami 2	pET55dest	GroEL, GroES		34.9803	2.95707	1.89155
1	E05	IRX9	Δ1-72	Origami 2	pET55dest	GroEL, GroES		32.5346	2.13738	1.36721
1	E05	IRX9	Δ1-72	Origami 2	pET55dest	GroEL, GroES		29.3237	2.96144	1.89434
1	E05	IRX9	Δ1-72	Origami 2	pET55dest	GroEL, GroES		28.3394	3.05535	1.95442
1	E05	IRX9	Δ1-72	Origami 2	pET55dest	GroEL, GroES		24.199	7.41687	4.74435
1	E05	IRX9	Δ1-72	Origami 2	pET55dest	GroEL, GroES		21.7189	2.48966	1.59256
1	E05	IRX9	Δ1-72	Origami 2	pET55dest	GroEL, GroES		20.5354	1.33854	0.85622
1	E05	IRX9	Δ1-72	Origami 2	pET55dest	GroEL, GroES		18.6102	2.20025	1.40743
1	E05	IRX9	Δ1-72	Origami 2	pET55dest	GroEL, GroES		16.5877	6.48896	4.15079
1	E05	IRX9	Δ1-72	Origami 2	pET55dest	GroEL, GroES		14.4157	10.5835	6.76993
1	E05	IRX9	Δ1-72	Origami 2	pET55dest	GroEL, GroES		11.9125	3.43313	2.19607
1	E05	IRX9	Δ1-72	Origami 2	pET55dest	GroEL, GroES	Xsys	9.11589				n/a
1	E05	IRX9	Δ1-72	Origami 2	pET55dest	GroEL, GroES	Xsys	6.65992				n/a
1	E05	IRX9	Δ1-72	Origami 2	pET55dest	GroEL, GroES	Xsys	5.93165				n/a
1	E05	IRX9	Δ1-72	Origami 2	pET55dest	GroEL, GroES	Xsys	1.39469				n/a
1	E05	IRX9	Δ1-72	Origami 2	pET55dest	GroEL, GroES	LM	1.12219				n/a
1	E05	IRX9	Δ1-72	Origami 2	pET55dest	GroEL, GroES		0.809308
1	E05	IRX9	Δ1-72	Origami 2	pET55dest	GroEL, GroES	EP36.7	38.1663	3.75544	2.40224		n	n/a
1	E06	MGD2	Δ1-120	Origami 2	pET55dest	GroEL, GroES		105.033	6.07617	3.44871
1	E06	MGD2	Δ1-120	Origami 2	pET55dest	GroEL, GroES		91.4468	5.28844	3.00161
1	E06	MGD2	Δ1-120	Origami 2	pET55dest	GroEL, GroES		71.8796	73.6864	41.823
1	E06	MGD2	Δ1-120	Origami 2	pET55dest	GroEL, GroES		58.8524	7.44718	4.22687
1	E06	MGD2	Δ1-120	Origami 2	pET55dest	GroEL, GroES		46.643	20.6799	11.7375
1	E06	MGD2	Δ1-120	Origami 2	pET55dest	GroEL, GroES		38.2169	5.87772	3.33608
1	E06	MGD2	Δ1-120	Origami 2	pET55dest	GroEL, GroES		35.0194	3.73596	2.12046
1	E06	MGD2	Δ1-120	Origami 2	pET55dest	GroEL, GroES		32.5651	3.17716	1.8033
1	E06	MGD2	Δ1-120	Origami 2	pET55dest	GroEL, GroES		28.0769	8.30746	4.71515
1	E06	MGD2	Δ1-120	Origami 2	pET55dest	GroEL, GroES		24.2023	9.59864	5.448
1	E06	MGD2	Δ1-120	Origami 2	pET55dest	GroEL, GroES		21.7148	2.98868	1.69632
1	E06	MGD2	Δ1-120	Origami 2	pET55dest	GroEL, GroES		20.528	1.61495	0.916611
1	E06	MGD2	Δ1-120	Origami 2	pET55dest	GroEL, GroES		18.7081	2.96383	1.68221
1	E06	MGD2	Δ1-120	Origami 2	pET55dest	GroEL, GroES		16.5701	5.44178	3.08865
1	E06	MGD2	Δ1-120	Origami 2	pET55dest	GroEL, GroES		14.3933	11.5387	6.54917
1	E06	MGD2	Δ1-120	Origami 2	pET55dest	GroEL, GroES		11.8015	3.83015	2.17392
1	E06	MGD2	Δ1-120	Origami 2	pET55dest	GroEL, GroES	Xsys	9.15702				n/a
1	E06	MGD2	Δ1-120	Origami 2	pET55dest	GroEL, GroES	Xsys	6.62859				n/a
1	E06	MGD2	Δ1-120	Origami 2	pET55dest	GroEL, GroES	Xsys	5.90056				n/a
1	E06	MGD2	Δ1-120	Origami 2	pET55dest	GroEL, GroES	Xsys	1.39557				n/a
1	E06	MGD2	Δ1-120	Origami 2	pET55dest	GroEL, GroES	LM	1.12219				n/a
1	E06	MGD2	Δ1-120	Origami 2	pET55dest	GroEL, GroES		0.808488
1	E06	MGD2	Δ1-120	Origami 2	pET55dest	GroEL, GroES	EP40.9	40.8769	3.93335	2.23249		n	n/a
1	E07	GUX1	Δ1-100 and Δ631-659	Origami 2	pET55dest	GroEL, GroES		71.2246	72.4542	56.8011
1	E07	GUX1	Δ1-100 and Δ631-659	Origami 2	pET55dest	GroEL, GroES		46.6073	10.422	8.17044
1	E07	GUX1	Δ1-100 and Δ631-659	Origami 2	pET55dest	GroEL, GroES		40.8343	2.07506	1.62676
1	E07	GUX1	Δ1-100 and Δ631-659	Origami 2	pET55dest	GroEL, GroES		37.8449	3.06548	2.40321
1	E07	GUX1	Δ1-100 and Δ631-659	Origami 2	pET55dest	GroEL, GroES		34.6587	2.30348	1.80583
1	E07	GUX1	Δ1-100 and Δ631-659	Origami 2	pET55dest	GroEL, GroES		32.0642	1.80823	1.41758
1	E07	GUX1	Δ1-100 and Δ631-659	Origami 2	pET55dest	GroEL, GroES		28.8644	4.78339	3.74998
1	E07	GUX1	Δ1-100 and Δ631-659	Origami 2	pET55dest	GroEL, GroES		24.0184	6.08421	4.76977
1	E07	GUX1	Δ1-100 and Δ631-659	Origami 2	pET55dest	GroEL, GroES		21.538	1.96619	1.54142
1	E07	GUX1	Δ1-100 and Δ631-659	Origami 2	pET55dest	GroEL, GroES		20.3548	1.1126	0.872234
1	E07	GUX1	Δ1-100 and Δ631-659	Origami 2	pET55dest	GroEL, GroES		18.431	1.87596	1.47067
1	E07	GUX1	Δ1-100 and Δ631-659	Origami 2	pET55dest	GroEL, GroES		16.4112	5.28793	4.14552
1	E07	GUX1	Δ1-100 and Δ631-659	Origami 2	pET55dest	GroEL, GroES		14.3384	8.94663	7.01379
1	E07	GUX1	Δ1-100 and Δ631-659	Origami 2	pET55dest	GroEL, GroES		11.7488	2.86039	2.24243
1	E07	GUX1	Δ1-100 and Δ631-659	Origami 2	pET55dest	GroEL, GroES	Xsys	9.0368				n/a
1	E07	GUX1	Δ1-100 and Δ631-659	Origami 2	pET55dest	GroEL, GroES	Xsys	6.52738				n/a
1	E07	GUX1	Δ1-100 and Δ631-659	Origami 2	pET55dest	GroEL, GroES	Xsys	5.85924				n/a
1	E07	GUX1	Δ1-100 and Δ631-659	Origami 2	pET55dest	GroEL, GroES	Xsys	1.37642				n/a
1	E07	GUX1	Δ1-100 and Δ631-659	Origami 2	pET55dest	GroEL, GroES	LM	1.12219				n/a
1	E07	GUX1	Δ1-100 and Δ631-659	Origami 2	pET55dest	GroEL, GroES		0.808034
1	E07	GUX1	Δ1-100 and Δ631-659	Origami 2	pET55dest	GroEL, GroES	EP66.8	58.0313	2.51189	1.96922		n	n/a
1	E08	FUT6	Δ1-12 and Δ507-519	Origami 2	pET55dest	GroEL, GroES		70.9624	100.923	56.6176
1	E08	FUT6	Δ1-12 and Δ507-519	Origami 2	pET55dest	GroEL, GroES		46.6871	15.5953	8.74895
1	E08	FUT6	Δ1-12 and Δ507-519	Origami 2	pET55dest	GroEL, GroES		40.5536	3.1233	1.75218
1	E08	FUT6	Δ1-12 and Δ507-519	Origami 2	pET55dest	GroEL, GroES		37.8924	4.27831	2.40013
1	E08	FUT6	Δ1-12 and Δ507-519	Origami 2	pET55dest	GroEL, GroES		34.6948	3.44242	1.9312
1	E08	FUT6	Δ1-12 and Δ507-519	Origami 2	pET55dest	GroEL, GroES		32.3922	2.61316	1.46598
1	E08	FUT6	Δ1-12 and Δ507-519	Origami 2	pET55dest	GroEL, GroES		28.881	4.0777	2.28759
1	E08	FUT6	Δ1-12 and Δ507-519	Origami 2	pET55dest	GroEL, GroES		27.3436	2.32012	1.30159
1	E08	FUT6	Δ1-12 and Δ507-519	Origami 2	pET55dest	GroEL, GroES		24.0198	8.26856	4.63867
1	E08	FUT6	Δ1-12 and Δ507-519	Origami 2	pET55dest	GroEL, GroES		21.5321	2.48677	1.39508
1	E08	FUT6	Δ1-12 and Δ507-519	Origami 2	pET55dest	GroEL, GroES		20.4626	1.53885	0.863295
1	E08	FUT6	Δ1-12 and Δ507-519	Origami 2	pET55dest	GroEL, GroES		18.5273	2.42631	1.36116
1	E08	FUT6	Δ1-12 and Δ507-519	Origami 2	pET55dest	GroEL, GroES		16.4954	6.94224	3.8946
1	E08	FUT6	Δ1-12 and Δ507-519	Origami 2	pET55dest	GroEL, GroES		14.4102	9.8723	5.53837
1	E08	FUT6	Δ1-12 and Δ507-519	Origami 2	pET55dest	GroEL, GroES		13.6599	1.42109	0.797231
1	E08	FUT6	Δ1-12 and Δ507-519	Origami 2	pET55dest	GroEL, GroES		11.8052	3.40892	1.91241
1	E08	FUT6	Δ1-12 and Δ507-519	Origami 2	pET55dest	GroEL, GroES	Xsys	9.07723				n/a
1	E08	FUT6	Δ1-12 and Δ507-519	Origami 2	pET55dest	GroEL, GroES	Xsys	8.65421				n/a
1	E08	FUT6	Δ1-12 and Δ507-519	Origami 2	pET55dest	GroEL, GroES	Xsys	8.1101				n/a
1	E08	FUT6	Δ1-12 and Δ507-519	Origami 2	pET55dest	GroEL, GroES	Xsys	6.43818				n/a
1	E08	FUT6	Δ1-12 and Δ507-519	Origami 2	pET55dest	GroEL, GroES	Xsys	5.88164				n/a
1	E08	FUT6	Δ1-12 and Δ507-519	Origami 2	pET55dest	GroEL, GroES	Xsys	1.39693				n/a
1	E08	FUT6	Δ1-12 and Δ507-519	Origami 2	pET55dest	GroEL, GroES	LM	1.12219				n/a
1	E08	FUT6	Δ1-12 and Δ507-519	Origami 2	pET55dest	GroEL, GroES		0.807217
1	E08	FUT6	Δ1-12 and Δ507-519	Origami 2	pET55dest	GroEL, GroES	EP58.0	58.1552	5.51505	3.09395		n	n/a
1	E09	RGXT2	Δ1-100	Origami 2	pET55dest	GroEL, GroES		206.49	1.36326	0.81249
1	E09	RGXT2	Δ1-100	Origami 2	pET55dest	GroEL, GroES		203.46	1.27489	0.759822
1	E09	RGXT2	Δ1-100	Origami 2	pET55dest	GroEL, GroES		70.5721	97.8003	58.288
1	E09	RGXT2	Δ1-100	Origami 2	pET55dest	GroEL, GroES		58.1211	5.91195	3.52346
1	E09	RGXT2	Δ1-100	Origami 2	pET55dest	GroEL, GroES		46.2182	10.4754	6.24326
1	E09	RGXT2	Δ1-100	Origami 2	pET55dest	GroEL, GroES		40.0744	2.30752	1.37525
1	E09	RGXT2	Δ1-100	Origami 2	pET55dest	GroEL, GroES		34.2117	2.18946	1.3049
1	E09	RGXT2	Δ1-100	Origami 2	pET55dest	GroEL, GroES		31.9095	2.2143	1.3197
1	E09	RGXT2	Δ1-100	Origami 2	pET55dest	GroEL, GroES		28.5434	3.55947	2.12141
1	E09	RGXT2	Δ1-100	Origami 2	pET55dest	GroEL, GroES		27.0046	2.01322	1.19986
1	E09	RGXT2	Δ1-100	Origami 2	pET55dest	GroEL, GroES		23.6797	7.51508	4.47891
1	E09	RGXT2	Δ1-100	Origami 2	pET55dest	GroEL, GroES		21.3143	2.16155	1.28826
1	E09	RGXT2	Δ1-100	Origami 2	pET55dest	GroEL, GroES		20.1257	1.59681	0.951679
1	E09	RGXT2	Δ1-100	Origami 2	pET55dest	GroEL, GroES		18.1944	2.2536	1.34312
1	E09	RGXT2	Δ1-100	Origami 2	pET55dest	GroEL, GroES		16.1689	6.35772	3.78913
1	E09	RGXT2	Δ1-100	Origami 2	pET55dest	GroEL, GroES		14.188	11.5124	6.86129
1	E09	RGXT2	Δ1-100	Origami 2	pET55dest	GroEL, GroES		13.4388	1.24147	0.739905
1	E09	RGXT2	Δ1-100	Origami 2	pET55dest	GroEL, GroES		11.5885	1.59904	0.953009
1	E09	RGXT2	Δ1-100	Origami 2	pET55dest	GroEL, GroES		11.0905	1.14108	0.68007
1	E09	RGXT2	Δ1-100	Origami 2	pET55dest	GroEL, GroES	Xsys	10.2126				n/a
1	E09	RGXT2	Δ1-100	Origami 2	pET55dest	GroEL, GroES	Xsys	8.94397				n/a
1	E09	RGXT2	Δ1-100	Origami 2	pET55dest	GroEL, GroES	Xsys	6.36869				n/a
1	E09	RGXT2	Δ1-100	Origami 2	pET55dest	GroEL, GroES	Xsys	5.81148				n/a
1	E09	RGXT2	Δ1-100	Origami 2	pET55dest	GroEL, GroES	Xsys	1.36847				n/a
1	E09	RGXT2	Δ1-100	Origami 2	pET55dest	GroEL, GroES	LM	1.09559				n/a
1	E09	RGXT2	Δ1-100	Origami 2	pET55dest	GroEL, GroES		0.78379
1	E09	RGXT2	Δ1-100	Origami 2	pET55dest	GroEL, GroES	EP37.0	37.5743	3.29958	1.96651		n	n/a
1	E10	RRA2	Δ1-138	Origami 2	pET55dest	GroEL, GroES		229.257	3.07353	1.90827
1	E10	RRA2	Δ1-138	Origami 2	pET55dest	GroEL, GroES		70.4142	90.6743	56.297
1	E10	RRA2	Δ1-138	Origami 2	pET55dest	GroEL, GroES		57.5469	3.43423	2.13221
1	E10	RRA2	Δ1-138	Origami 2	pET55dest	GroEL, GroES		46.0411	12.8527	7.97983
1	E10	RRA2	Δ1-138	Origami 2	pET55dest	GroEL, GroES		40.236	2.06792	1.28391
1	E10	RRA2	Δ1-138	Origami 2	pET55dest	GroEL, GroES		34.3488	3.0394	1.88707
1	E10	RRA2	Δ1-138	Origami 2	pET55dest	GroEL, GroES		31.8858	2.39828	1.48902
1	E10	RRA2	Δ1-138	Origami 2	pET55dest	GroEL, GroES		28.5142	3.75415	2.33084
1	E10	RRA2	Δ1-138	Origami 2	pET55dest	GroEL, GroES		26.9729	2.08112	1.2921
1	E10	RRA2	Δ1-138	Origami 2	pET55dest	GroEL, GroES		23.6435	7.36611	4.57339
1	E10	RRA2	Δ1-138	Origami 2	pET55dest	GroEL, GroES		21.3964	2.24309	1.39267
1	E10	RRA2	Δ1-138	Origami 2	pET55dest	GroEL, GroES		20.2027	1.42091	0.882199
1	E10	RRA2	Δ1-138	Origami 2	pET55dest	GroEL, GroES		18.0422	2.30191	1.42919
1	E10	RRA2	Δ1-138	Origami 2	pET55dest	GroEL, GroES		16.2287	6.31615	3.92151
1	E10	RRA2	Δ1-138	Origami 2	pET55dest	GroEL, GroES		14.1439	9.31134	5.78113
1	E10	RRA2	Δ1-138	Origami 2	pET55dest	GroEL, GroES		13.3945	1.23416	0.766253
1	E10	RRA2	Δ1-138	Origami 2	pET55dest	GroEL, GroES		11.6286	3.49519	2.17006
1	E10	RRA2	Δ1-138	Origami 2	pET55dest	GroEL, GroES		0.783207
1	E10	RRA2	Δ1-138	Origami 2	pET55dest	GroEL, GroES	LM	1.09559				n/a
1	E10	RRA2	Δ1-138	Origami 2	pET55dest	GroEL, GroES	Xsys	1.3691				n/a
1	E10	RRA2	Δ1-138	Origami 2	pET55dest	GroEL, GroES	Xsys	5.71975				n/a
1	E10	RRA2	Δ1-138	Origami 2	pET55dest	GroEL, GroES	Xsys	6.27243				n/a
1	E10	RRA2	Δ1-138	Origami 2	pET55dest	GroEL, GroES	Xsys	8.90129				n/a
1	E10	RRA2	Δ1-138	Origami 2	pET55dest	GroEL, GroES	EP37.8	37.5611	3.99983	2.48337		n	n/a
1	E11	Galt31A	Δ1-50	Origami 2	pET55dest	GroEL, GroES		70.0345	105.32	58.4765
1	E11	Galt31A	Δ1-50	Origami 2	pET55dest	GroEL, GroES		56.9718	3.71663	2.06357
1	E11	Galt31A	Δ1-50	Origami 2	pET55dest	GroEL, GroES		50.8943	4.64889	2.58118
1	E11	Galt31A	Δ1-50	Origami 2	pET55dest	GroEL, GroES		40.0572	2.30167	1.27795
1	E11	Galt31A	Δ1-50	Origami 2	pET55dest	GroEL, GroES		37.2187	3.78273	2.10027
1	E11	Galt31A	Δ1-50	Origami 2	pET55dest	GroEL, GroES		34.0152	2.86914	1.59302
1	E11	Galt31A	Δ1-50	Origami 2	pET55dest	GroEL, GroES		31.7105	2.45883	1.36521
1	E11	Galt31A	Δ1-50	Origami 2	pET55dest	GroEL, GroES		28.2002	4.40188	2.44404
1	E11	Galt31A	Δ1-50	Origami 2	pET55dest	GroEL, GroES		26.8027	2.28259	1.26735
1	E11	Galt31A	Δ1-50	Origami 2	pET55dest	GroEL, GroES		23.4784	8.31814	4.61845
1	E11	Galt31A	Δ1-50	Origami 2	pET55dest	GroEL, GroES		21.2358	2.33698	1.29755
1	E11	Galt31A	Δ1-50	Origami 2	pET55dest	GroEL, GroES		20.0448	2.23581	1.24138
1	E11	Galt31A	Δ1-50	Origami 2	pET55dest	GroEL, GroES		17.8899	2.38492	1.32417
1	E11	Galt31A	Δ1-50	Origami 2	pET55dest	GroEL, GroES		16.0819	6.96342	3.86628
1	E11	Galt31A	Δ1-50	Origami 2	pET55dest	GroEL, GroES		14.0044	10.7089	5.94588
1	E11	Galt31A	Δ1-50	Origami 2	pET55dest	GroEL, GroES		13.35	1.25937	0.699237
1	E11	Galt31A	Δ1-50	Origami 2	pET55dest	GroEL, GroES		11.416	3.35546	1.86304
1	E11	Galt31A	Δ1-50	Origami 2	pET55dest	GroEL, GroES		0.782624
1	E11	Galt31A	Δ1-50	Origami 2	pET55dest	GroEL, GroES	LM	1.09559				n/a
1	E11	Galt31A	Δ1-50	Origami 2	pET55dest	GroEL, GroES	Xsys	1.35004				n/a
1	E11	Galt31A	Δ1-50	Origami 2	pET55dest	GroEL, GroES	Xsys	5.73547				n/a
1	E11	Galt31A	Δ1-50	Origami 2	pET55dest	GroEL, GroES	Xsys	6.29035				n/a
1	E11	Galt31A	Δ1-50	Origami 2	pET55dest	GroEL, GroES	Xsys	8.85844				n/a
1	E11	Galt31A	Δ1-50	Origami 2	pET55dest	GroEL, GroES	EP43.9	45.6812	10.7612	5.97489		n	n/a
1	E12	At1g53290	Δ1-50	Origami 2	pET55dest	GroEL, GroES		190.118	2.71325	0.832389
1	E12	At1g53290	Δ1-50	Origami 2	pET55dest	GroEL, GroES		111.604	1.28195	0.393284
1	E12	At1g53290	Δ1-50	Origami 2	pET55dest	GroEL, GroES		108.209	0.928137	0.28474
1	E12	At1g53290	Δ1-50	Origami 2	pET55dest	GroEL, GroES		89.8306	3.25769	0.999414
1	E12	At1g53290	Δ1-50	Origami 2	pET55dest	GroEL, GroES		69.4331	212.951	65.3303
1	E12	At1g53290	Δ1-50	Origami 2	pET55dest	GroEL, GroES		57.2009	5.90641	1.81201
1	E12	At1g53290	Δ1-50	Origami 2	pET55dest	GroEL, GroES		45.5015	12.4083	3.8067
1	E12	At1g53290	Δ1-50	Origami 2	pET55dest	GroEL, GroES		33.9941	2.86241	0.878148
1	E12	At1g53290	Δ1-50	Origami 2	pET55dest	GroEL, GroES		31.5344	8.78546	2.69526
1	E12	At1g53290	Δ1-50	Origami 2	pET55dest	GroEL, GroES		26.7698	9.18805	2.81877
1	E12	At1g53290	Δ1-50	Origami 2	pET55dest	GroEL, GroES		23.5695	7.26358	2.22837
1	E12	At1g53290	Δ1-50	Origami 2	pET55dest	GroEL, GroES		21.1958	2.74078	0.840834
1	E12	At1g53290	Δ1-50	Origami 2	pET55dest	GroEL, GroES		20.0036	2.24065	0.6874
1	E12	At1g53290	Δ1-50	Origami 2	pET55dest	GroEL, GroES		17.847	2.13177	0.653997
1	E12	At1g53290	Δ1-50	Origami 2	pET55dest	GroEL, GroES		16.0379	4.93232	1.51317
1	E12	At1g53290	Δ1-50	Origami 2	pET55dest	GroEL, GroES		14.0547	10.7996	3.31318
1	E12	At1g53290	Δ1-50	Origami 2	pET55dest	GroEL, GroES		13.3052	1.22524	0.375887
1	E12	At1g53290	Δ1-50	Origami 2	pET55dest	GroEL, GroES		11.4553	3.454	1.05964
1	E12	At1g53290	Δ1-50	Origami 2	pET55dest	GroEL, GroES	Xsys	8.81541				n/a
1	E12	At1g53290	Δ1-50	Origami 2	pET55dest	GroEL, GroES	Xsys	6.25106				n/a
1	E12	At1g53290	Δ1-50	Origami 2	pET55dest	GroEL, GroES	Xsys	5.64386				n/a
1	E12	At1g53290	Δ1-50	Origami 2	pET55dest	GroEL, GroES	Xsys	1.35062				n/a
1	E12	At1g53290	Δ1-50	Origami 2	pET55dest	GroEL, GroES	LM	1.09559				n/a
1	E12	At1g53290	Δ1-50	Origami 2	pET55dest	GroEL, GroES		0.782041
1	E12	At1g53290	Δ1-50	Origami 2	pET55dest	GroEL, GroES	EP38.2	40.7319	25.7295	7.89345		y	n
1	F01	GUT1/IRX10L	Δ1-46	Origami 2	pET55dest	GroEL, GroES		102.941	6.34483	3.77463
1	F01	GUT1/IRX10L	Δ1-46	Origami 2	pET55dest	GroEL, GroES		90.1823	6.0396	3.59304
1	F01	GUT1/IRX10L	Δ1-46	Origami 2	pET55dest	GroEL, GroES		79.2207	2.23566	1.33002
1	F01	GUT1/IRX10L	Δ1-46	Origami 2	pET55dest	GroEL, GroES		70.3725	51.9156	30.8853
1	F01	GUT1/IRX10L	Δ1-46	Origami 2	pET55dest	GroEL, GroES		57.2278	8.31705	4.94792
1	F01	GUT1/IRX10L	Δ1-46	Origami 2	pET55dest	GroEL, GroES		48.6434	13.4429	7.99739
1	F01	GUT1/IRX10L	Δ1-46	Origami 2	pET55dest	GroEL, GroES		40.208	4.90798	2.91983
1	F01	GUT1/IRX10L	Δ1-46	Origami 2	pET55dest	GroEL, GroES		37.3523	5.08967	3.02791
1	F01	GUT1/IRX10L	Δ1-46	Origami 2	pET55dest	GroEL, GroES		34.1294	2.75469	1.6388
1	F01	GUT1/IRX10L	Δ1-46	Origami 2	pET55dest	GroEL, GroES		31.811	3.15107	1.87461
1	F01	GUT1/IRX10L	Δ1-46	Origami 2	pET55dest	GroEL, GroES		26.8747	8.19688	4.87643
1	F01	GUT1/IRX10L	Δ1-46	Origami 2	pET55dest	GroEL, GroES		23.6607	8.71333	5.18368
1	F01	GUT1/IRX10L	Δ1-46	Origami 2	pET55dest	GroEL, GroES		21.2769	3.50749	2.08665
1	F01	GUT1/IRX10L	Δ1-46	Origami 2	pET55dest	GroEL, GroES		20.0796	1.83493	1.09163
1	F01	GUT1/IRX10L	Δ1-46	Origami 2	pET55dest	GroEL, GroES		19.265	1.05652	0.628535
1	F01	GUT1/IRX10L	Δ1-46	Origami 2	pET55dest	GroEL, GroES		18.1349	3.01775	1.7953
1	F01	GUT1/IRX10L	Δ1-46	Origami 2	pET55dest	GroEL, GroES		15.9935	4.67625	2.78196
1	F01	GUT1/IRX10L	Δ1-46	Origami 2	pET55dest	GroEL, GroES		14.2972	19.337	11.5038
1	F01	GUT1/IRX10L	Δ1-46	Origami 2	pET55dest	GroEL, GroES		12.0949	3.94453	2.34666
1	F01	GUT1/IRX10L	Δ1-46	Origami 2	pET55dest	GroEL, GroES		0.794675
1	F01	GUT1/IRX10L	Δ1-46	Origami 2	pET55dest	GroEL, GroES	LM	1.09559				n/a
1	F01	GUT1/IRX10L	Δ1-46	Origami 2	pET55dest	GroEL, GroES	Xsys	1.37099				n/a
1	F01	GUT1/IRX10L	Δ1-46	Origami 2	pET55dest	GroEL, GroES	Xsys	5.50007				n/a
1	F01	GUT1/IRX10L	Δ1-46	Origami 2	pET55dest	GroEL, GroES	Xsys	6.2117				n/a
1	F01	GUT1/IRX10L	Δ1-46	Origami 2	pET55dest	GroEL, GroES	Xsys	8.91543				n/a
1	F01	GUT1/IRX10L	Δ1-46	Origami 2	pET55dest	GroEL, GroES	EP46.9	45.8667	9.60794	5.71589		y	n
1	F02	ARAD1	Δ1-40	Origami 2	pET55dest	GroEL, GroES		110.351	0.927108	1.28256
1	F02	ARAD1	Δ1-40	Origami 2	pET55dest	GroEL, GroES		70.43	32.6936	45.2282
1	F02	ARAD1	Δ1-40	Origami 2	pET55dest	GroEL, GroES		57.254	2.00035	2.76728
1	F02	ARAD1	Δ1-40	Origami 2	pET55dest	GroEL, GroES		45.8675	3.68867	5.1029
1	F02	ARAD1	Δ1-40	Origami 2	pET55dest	GroEL, GroES		41.4062	1.27407	1.76255
1	F02	ARAD1	Δ1-40	Origami 2	pET55dest	GroEL, GroES		40.1972	1.06671	1.47568
1	F02	ARAD1	Δ1-40	Origami 2	pET55dest	GroEL, GroES		37.171	1.92393	2.66155
1	F02	ARAD1	Δ1-40	Origami 2	pET55dest	GroEL, GroES		33.9497	1.10556	1.52943
1	F02	ARAD1	Δ1-40	Origami 2	pET55dest	GroEL, GroES		31.633	1.34782	1.86457
1	F02	ARAD1	Δ1-40	Origami 2	pET55dest	GroEL, GroES		27.9637	1.92725	2.66616
1	F02	ARAD1	Δ1-40	Origami 2	pET55dest	GroEL, GroES		26.7022	0.993241	1.37405
1	F02	ARAD1	Δ1-40	Origami 2	pET55dest	GroEL, GroES		23.6226	3.77301	5.21957
1	F02	ARAD1	Δ1-40	Origami 2	pET55dest	GroEL, GroES		21.2361	1.42516	1.97156
1	F02	ARAD1	Δ1-40	Origami 2	pET55dest	GroEL, GroES		20.0376	0.756208	1.04614
1	F02	ARAD1	Δ1-40	Origami 2	pET55dest	GroEL, GroES		18.2027	1.35014	1.86778
1	F02	ARAD1	Δ1-40	Origami 2	pET55dest	GroEL, GroES		16.0521	2.55587	3.53578
1	F02	ARAD1	Δ1-40	Origami 2	pET55dest	GroEL, GroES		14.0598	8.67504	12.001
1	F02	ARAD1	Δ1-40	Origami 2	pET55dest	GroEL, GroES		11.4494	1.70758	2.36227
1	F02	ARAD1	Δ1-40	Origami 2	pET55dest	GroEL, GroES		0.794114
1	F02	ARAD1	Δ1-40	Origami 2	pET55dest	GroEL, GroES	LM	1.09559				n/a
1	F02	ARAD1	Δ1-40	Origami 2	pET55dest	GroEL, GroES	Xsys	1.37162				n/a
1	F02	ARAD1	Δ1-40	Origami 2	pET55dest	GroEL, GroES	Xsys	5.72853				n/a
1	F02	ARAD1	Δ1-40	Origami 2	pET55dest	GroEL, GroES	Xsys	7.70277				n/a
1	F02	ARAD1	Δ1-40	Origami 2	pET55dest	GroEL, GroES	Xsys	8.30854				n/a
1	F02	ARAD1	Δ1-40	Origami 2	pET55dest	GroEL, GroES	Xsys	8.80022				n/a
1	F02	ARAD1	Δ1-40	Origami 2	pET55dest	GroEL, GroES	EP51.3	49.4054	3.09456	4.281		n	n/a
1	F03	MUR3	Δ1-100	Origami 2	pET55dest	GroEL, GroES	EP64.2	69.8207	117.925	69.1034		n	n/a
1	F03	MUR3	Δ1-100	Origami 2	pET55dest	GroEL, GroES		57.2792	3.53326	2.07047
1	F03	MUR3	Δ1-100	Origami 2	pET55dest	GroEL, GroES		45.6845	8.91103	5.22181
1	F03	MUR3	Δ1-100	Origami 2	pET55dest	GroEL, GroES		40.1857	2.27892	1.33543
1	F03	MUR3	Δ1-100	Origami 2	pET55dest	GroEL, GroES		36.9888	2.88278	1.68929
1	F03	MUR3	Δ1-100	Origami 2	pET55dest	GroEL, GroES		33.9266	2.02464	1.18642
1	F03	MUR3	Δ1-100	Origami 2	pET55dest	GroEL, GroES		31.4543	1.90535	1.11652
1	F03	MUR3	Δ1-100	Origami 2	pET55dest	GroEL, GroES		28.0733	4.60994	2.7014
1	F03	MUR3	Δ1-100	Origami 2	pET55dest	GroEL, GroES		23.4547	5.71083	3.34651
1	F03	MUR3	Δ1-100	Origami 2	pET55dest	GroEL, GroES		21.1949	2.06056	1.20747
1	F03	MUR3	Δ1-100	Origami 2	pET55dest	GroEL, GroES		19.9953	1.74395	1.02194
1	F03	MUR3	Δ1-100	Origami 2	pET55dest	GroEL, GroES		17.8259	1.6288	0.954465
1	F03	MUR3	Δ1-100	Origami 2	pET55dest	GroEL, GroES		16.007	4.09886	2.40191
1	F03	MUR3	Δ1-100	Origami 2	pET55dest	GroEL, GroES		14.0141	7.65046	4.48312
1	F03	MUR3	Δ1-100	Origami 2	pET55dest	GroEL, GroES		13.2612	1.02983	0.603471
1	F03	MUR3	Δ1-100	Origami 2	pET55dest	GroEL, GroES		11.404	2.65595	1.55637
1	F03	MUR3	Δ1-100	Origami 2	pET55dest	GroEL, GroES		0.780296
1	F03	MUR3	Δ1-100	Origami 2	pET55dest	GroEL, GroES	LM	1.09559				n/a
1	F03	MUR3	Δ1-100	Origami 2	pET55dest	GroEL, GroES	Xsys	1.35236				n/a
1	F03	MUR3	Δ1-100	Origami 2	pET55dest	GroEL, GroES	Xsys	5.63621				n/a
1	F03	MUR3	Δ1-100	Origami 2	pET55dest	GroEL, GroES	Xsys	6.18962				n/a
1	F03	MUR3	Δ1-100	Origami 2	pET55dest	GroEL, GroES	Xsys	8.12851				n/a
1	F03	MUR3	Δ1-100	Origami 2	pET55dest	GroEL, GroES	Xsys	8.75662				n/a
1	F06	Parvus	full-length	Origami 2	pET55dest	GroEL, GroES		70.5533	81.9536	58.3064
1	F06	Parvus	full-length	Origami 2	pET55dest	GroEL, GroES		57.4323	2.72677	1.93998
1	F06	Parvus	full-length	Origami 2	pET55dest	GroEL, GroES		40.5221	1.76543	1.25603
1	F06	Parvus	full-length	Origami 2	pET55dest	GroEL, GroES		37.2832	3.30959	2.35462
1	F06	Parvus	full-length	Origami 2	pET55dest	GroEL, GroES		34.3412	2.43939	1.73552
1	F06	Parvus	full-length	Origami 2	pET55dest	GroEL, GroES		31.8309	1.95697	1.39229
1	F06	Parvus	full-length	Origami 2	pET55dest	GroEL, GroES		28.3982	3.46351	2.46413
1	F06	Parvus	full-length	Origami 2	pET55dest	GroEL, GroES		26.9711	1.82586	1.29902
1	F06	Parvus	full-length	Origami 2	pET55dest	GroEL, GroES		23.5787	6.68686	4.7574
1	F06	Parvus	full-length	Origami 2	pET55dest	GroEL, GroES		21.4159	2.15249	1.5314
1	F06	Parvus	full-length	Origami 2	pET55dest	GroEL, GroES		20.0789	1.11683	0.794578
1	F06	Parvus	full-length	Origami 2	pET55dest	GroEL, GroES		18.2219	1.909	1.35817
1	F06	Parvus	full-length	Origami 2	pET55dest	GroEL, GroES		16.1518	5.57755	3.96818
1	F06	Parvus	full-length	Origami 2	pET55dest	GroEL, GroES		14.1307	8.5941	6.11432
1	F06	Parvus	full-length	Origami 2	pET55dest	GroEL, GroES		13.3673	1.0822	0.769935
1	F06	Parvus	full-length	Origami 2	pET55dest	GroEL, GroES		11.4847	2.9824	2.12185
1	F06	Parvus	full-length	Origami 2	pET55dest	GroEL, GroES	Xsys	8.80314				n/a
1	F06	Parvus	full-length	Origami 2	pET55dest	GroEL, GroES	Xsys	8.30601				n/a
1	F06	Parvus	full-length	Origami 2	pET55dest	GroEL, GroES	Xsys	7.76034				n/a
1	F06	Parvus	full-length	Origami 2	pET55dest	GroEL, GroES	Xsys	6.20626				n/a
1	F06	Parvus	full-length	Origami 2	pET55dest	GroEL, GroES	Xsys	5.70138				n/a
1	F06	Parvus	full-length	Origami 2	pET55dest	GroEL, GroES	Xsys	4.21745				n/a
1	F06	Parvus	full-length	Origami 2	pET55dest	GroEL, GroES	Xsys	3.78796				n/a
1	F06	Parvus	full-length	Origami 2	pET55dest	GroEL, GroES	Xsys	1.37494				n/a
1	F06	Parvus	full-length	Origami 2	pET55dest	GroEL, GroES	LM	1.09559				n/a
1	F06	Parvus	full-length	Origami 2	pET55dest	GroEL, GroES		0.791163
1	F06	Parvus	full-length	Origami 2	pET55dest	GroEL, GroES	EP43.7	45.9085	11.0143	7.83621		n	n/a
1	F07	IRX9L	full-length	Origami 2	pET55dest	GroEL, GroES		70.6547	15.484	27.7514
1	F07	IRX9L	full-length	Origami 2	pET55dest	GroEL, GroES		57.7213	1.52618	2.7353
1	F07	IRX9L	full-length	Origami 2	pET55dest	GroEL, GroES		40.4067	1.30234	2.33413
1	F07	IRX9L	full-length	Origami 2	pET55dest	GroEL, GroES		37.3371	2.61847	4.69297
1	F07	IRX9L	full-length	Origami 2	pET55dest	GroEL, GroES		34.2306	1.63726	2.93439
1	F07	IRX9L	full-length	Origami 2	pET55dest	GroEL, GroES		28.2939	5.40685	9.69047
1	F07	IRX9L	full-length	Origami 2	pET55dest	GroEL, GroES		23.6116	3.93577	7.05391
1	F07	IRX9L	full-length	Origami 2	pET55dest	GroEL, GroES		21.3217	1.46894	2.63271
1	F07	IRX9L	full-length	Origami 2	pET55dest	GroEL, GroES		20.1064	1.2212	2.18871
1	F07	IRX9L	full-length	Origami 2	pET55dest	GroEL, GroES		17.7979	1.21796	2.1829
1	F07	IRX9L	full-length	Origami 2	pET55dest	GroEL, GroES		16.0682	2.26269	4.05532
1	F07	IRX9L	full-length	Origami 2	pET55dest	GroEL, GroES		14.052	9.93997	17.815
1	F07	IRX9L	full-length	Origami 2	pET55dest	GroEL, GroES		11.4136	1.38209	2.47706
1	F07	IRX9L	full-length	Origami 2	pET55dest	GroEL, GroES	Xsys	10.7444				n/a
1	F07	IRX9L	full-length	Origami 2	pET55dest	GroEL, GroES	Xsys	8.38544				n/a
1	F07	IRX9L	full-length	Origami 2	pET55dest	GroEL, GroES	Xsys	7.83597				n/a
1	F07	IRX9L	full-length	Origami 2	pET55dest	GroEL, GroES	Xsys	6.21261				n/a
1	F07	IRX9L	full-length	Origami 2	pET55dest	GroEL, GroES	Xsys	5.70701				n/a
1	F07	IRX9L	full-length	Origami 2	pET55dest	GroEL, GroES	Xsys	1.35506				n/a
1	F07	IRX9L	full-length	Origami 2	pET55dest	GroEL, GroES	LM	1.09559				n/a
1	F07	IRX9L	full-length	Origami 2	pET55dest	GroEL, GroES		0.777605
1	F07	IRX9L	full-length	Origami 2	pET55dest	GroEL, GroES	EP49.9	45.7901	6.39182	11.4558		n	n/a
1	F08	Galt31A	full-length	Origami 2	pET55dest	GroEL, GroES		103.356	4.24692	3.98062
1	F08	Galt31A	full-length	Origami 2	pET55dest	GroEL, GroES		90.6096	3.13022	2.93394
1	F08	Galt31A	full-length	Origami 2	pET55dest	GroEL, GroES		71.1084	30.4657	28.5553
1	F08	Galt31A	full-length	Origami 2	pET55dest	GroEL, GroES		57.8877	4.07148	3.81617
1	F08	Galt31A	full-length	Origami 2	pET55dest	GroEL, GroES		40.6681	2.26594	2.12385
1	F08	Galt31A	full-length	Origami 2	pET55dest	GroEL, GroES		37.578	4.53646	4.252
1	F08	Galt31A	full-length	Origami 2	pET55dest	GroEL, GroES		34.6117	2.59819	2.43527
1	F08	Galt31A	full-length	Origami 2	pET55dest	GroEL, GroES		31.9258	2.36002	2.21203
1	F08	Galt31A	full-length	Origami 2	pET55dest	GroEL, GroES		28.6193	6.04921	5.66989
1	F08	Galt31A	full-length	Origami 2	pET55dest	GroEL, GroES		25.3696	1.63648	1.53387
1	F08	Galt31A	full-length	Origami 2	pET55dest	GroEL, GroES		23.7591	5.87687	5.50836
1	F08	Galt31A	full-length	Origami 2	pET55dest	GroEL, GroES		21.4534	2.32725	2.18132
1	F08	Galt31A	full-length	Origami 2	pET55dest	GroEL, GroES		20.2297	1.90721	1.78761
1	F08	Galt31A	full-length	Origami 2	pET55dest	GroEL, GroES		17.9052	1.65348	1.54979
1	F08	Galt31A	full-length	Origami 2	pET55dest	GroEL, GroES		16.1635	3.97789	3.72845
1	F08	Galt31A	full-length	Origami 2	pET55dest	GroEL, GroES		14.1333	11.63	10.9007
1	F08	Galt31A	full-length	Origami 2	pET55dest	GroEL, GroES		13.3667	1.28878	1.20797
1	F08	Galt31A	full-length	Origami 2	pET55dest	GroEL, GroES		11.4767	3.52183	3.30099
1	F08	Galt31A	full-length	Origami 2	pET55dest	GroEL, GroES	Xsys	8.85884				n/a
1	F08	Galt31A	full-length	Origami 2	pET55dest	GroEL, GroES	Xsys	5.84279				n/a
1	F08	Galt31A	full-length	Origami 2	pET55dest	GroEL, GroES	Xsys	1.35602				n/a
1	F08	Galt31A	full-length	Origami 2	pET55dest	GroEL, GroES	LM	1.09559				n/a
1	F08	Galt31A	full-length	Origami 2	pET55dest	GroEL, GroES		0.790042
1	F08	Galt31A	full-length	Origami 2	pET55dest	GroEL, GroES	EP49.3	46.0869	13.1462	12.3218		n	n/a
1	F09	At1g53290	full-length	Origami 2	pET55dest	GroEL, GroES		275.077	1.26339	0.770381
1	F09	At1g53290	full-length	Origami 2	pET55dest	GroEL, GroES		70.5917	99.8856	60.9076
1	F09	At1g53290	full-length	Origami 2	pET55dest	GroEL, GroES		57.4046	3.04894	1.85917
1	F09	At1g53290	full-length	Origami 2	pET55dest	GroEL, GroES		40.2605	1.96333	1.19719
1	F09	At1g53290	full-length	Origami 2	pET55dest	GroEL, GroES		37.5237	3.31286	2.02009
1	F09	At1g53290	full-length	Origami 2	pET55dest	GroEL, GroES		34.241	1.85332	1.13011
1	F09	At1g53290	full-length	Origami 2	pET55dest	GroEL, GroES		31.8813	2.59812	1.58427
1	F09	At1g53290	full-length	Origami 2	pET55dest	GroEL, GroES		27.0042	6.11995	3.73179
1	F09	At1g53290	full-length	Origami 2	pET55dest	GroEL, GroES		23.6014	5.5264	3.36985
1	F09	At1g53290	full-length	Origami 2	pET55dest	GroEL, GroES		21.309	2.02303	1.23359
1	F09	At1g53290	full-length	Origami 2	pET55dest	GroEL, GroES		20.0926	1.9245	1.17351
1	F09	At1g53290	full-length	Origami 2	pET55dest	GroEL, GroES		17.8942	1.74924	1.06664
1	F09	At1g53290	full-length	Origami 2	pET55dest	GroEL, GroES		16.1575	4.72514	2.88127
1	F09	At1g53290	full-length	Origami 2	pET55dest	GroEL, GroES		14.1331	11.7305	7.15292
1	F09	At1g53290	full-length	Origami 2	pET55dest	GroEL, GroES		13.3687	1.03595	0.631694
1	F09	At1g53290	full-length	Origami 2	pET55dest	GroEL, GroES		11.4841	1.56069	0.95167
1	F09	At1g53290	full-length	Origami 2	pET55dest	GroEL, GroES	Xsys	10.9778				n/a
1	F09	At1g53290	full-length	Origami 2	pET55dest	GroEL, GroES	Xsys	8.80071				n/a
1	F09	At1g53290	full-length	Origami 2	pET55dest	GroEL, GroES	Xsys	5.86393				n/a
1	F09	At1g53290	full-length	Origami 2	pET55dest	GroEL, GroES	Xsys	1.37576				n/a
1	F09	At1g53290	full-length	Origami 2	pET55dest	GroEL, GroES	LM	1.11386				n/a
1	F09	At1g53290	full-length	Origami 2	pET55dest	GroEL, GroES		0.792488
1	F09	At1g53290	full-length	Origami 2	pET55dest	GroEL, GroES	EP43.5	45.0972	13.6743	8.33823		n	n/a
1	F11	MUR3	full-length	Origami 2	pET55dest	GroEL, GroES	EP75.4	70.4097	118.906	53.5088		n	n/a
1	F11	MUR3	full-length	Origami 2	pET55dest	GroEL, GroES		103.353	4.11369	1.8512
1	F11	MUR3	full-length	Origami 2	pET55dest	GroEL, GroES		90.3438	3.76406	1.69386
1	F11	MUR3	full-length	Origami 2	pET55dest	GroEL, GroES		57.4614	6.42773	2.89254
1	F11	MUR3	full-length	Origami 2	pET55dest	GroEL, GroES		45.9027	19.6419	8.83904
1	F11	MUR3	full-length	Origami 2	pET55dest	GroEL, GroES		40.33	3.55388	1.59928
1	F11	MUR3	full-length	Origami 2	pET55dest	GroEL, GroES		37.4267	5.51252	2.48069
1	F11	MUR3	full-length	Origami 2	pET55dest	GroEL, GroES		34.3128	3.95736	1.78085
1	F11	MUR3	full-length	Origami 2	pET55dest	GroEL, GroES		32.1081	3.68448	1.65805
1	F11	MUR3	full-length	Origami 2	pET55dest	GroEL, GroES		28.075	8.60946	3.87434
1	F11	MUR3	full-length	Origami 2	pET55dest	GroEL, GroES		23.5424	9.72871	4.37801
1	F11	MUR3	full-length	Origami 2	pET55dest	GroEL, GroES		21.2563	3.23789	1.45708
1	F11	MUR3	full-length	Origami 2	pET55dest	GroEL, GroES		20.0433	1.91541	0.861954
1	F11	MUR3	full-length	Origami 2	pET55dest	GroEL, GroES		17.9628	3.85939	1.73676
1	F11	MUR3	full-length	Origami 2	pET55dest	GroEL, GroES		16.2243	8.06041	3.62726
1	F11	MUR3	full-length	Origami 2	pET55dest	GroEL, GroES		14.1004	11.59	5.2156
1	F11	MUR3	full-length	Origami 2	pET55dest	GroEL, GroES		13.3381	1.53839	0.69229
1	F11	MUR3	full-length	Origami 2	pET55dest	GroEL, GroES		11.4587	4.11636	1.8524
1	F11	MUR3	full-length	Origami 2	pET55dest	GroEL, GroES	Xsys	8.78258				n/a
1	F11	MUR3	full-length	Origami 2	pET55dest	GroEL, GroES	Xsys	6.30803				n/a
1	F11	MUR3	full-length	Origami 2	pET55dest	GroEL, GroES	Xsys	5.74338				n/a
1	F11	MUR3	full-length	Origami 2	pET55dest	GroEL, GroES	Xsys	1.37538				n/a
1	F11	MUR3	full-length	Origami 2	pET55dest	GroEL, GroES	LM	1.11386				n/a
1	F11	MUR3	full-length	Origami 2	pET55dest	GroEL, GroES		0.806367
1	F12	IRX7	full-length	Origami 2	pET55dest	GroEL, GroES		71.1718	63.5796	51.3904
1	F12	IRX7	full-length	Origami 2	pET55dest	GroEL, GroES		46.1441	11.4676	9.26908
1	F12	IRX7	full-length	Origami 2	pET55dest	GroEL, GroES		40.7277	2.4805	2.00495
1	F12	IRX7	full-length	Origami 2	pET55dest	GroEL, GroES		37.6396	3.4128	2.75851
1	F12	IRX7	full-length	Origami 2	pET55dest	GroEL, GroES		34.5144	3.96699	3.20646
1	F12	IRX7	full-length	Origami 2	pET55dest	GroEL, GroES		28.2525	5.19498	4.19902
1	F12	IRX7	full-length	Origami 2	pET55dest	GroEL, GroES		23.8323	7.19907	5.8189
1	F12	IRX7	full-length	Origami 2	pET55dest	GroEL, GroES		21.5285	2.24898	1.81782
1	F12	IRX7	full-length	Origami 2	pET55dest	GroEL, GroES		20.1858	1.09377	0.884081
1	F12	IRX7	full-length	Origami 2	pET55dest	GroEL, GroES		18.4344	2.00637	1.62172
1	F12	IRX7	full-length	Origami 2	pET55dest	GroEL, GroES		16.2422	5.02874	4.06466
1	F12	IRX7	full-length	Origami 2	pET55dest	GroEL, GroES		14.2128	9.05885	7.32213
1	F12	IRX7	full-length	Origami 2	pET55dest	GroEL, GroES		13.4463	0.940167	0.759923
1	F12	IRX7	full-length	Origami 2	pET55dest	GroEL, GroES		11.5561	2.79416	2.25847
1	F12	IRX7	full-length	Origami 2	pET55dest	GroEL, GroES	Xsys	8.86344				n/a
1	F12	IRX7	full-length	Origami 2	pET55dest	GroEL, GroES	Xsys	7.88341				n/a
1	F12	IRX7	full-length	Origami 2	pET55dest	GroEL, GroES	Xsys	6.37187				n/a
1	F12	IRX7	full-length	Origami 2	pET55dest	GroEL, GroES	Xsys	5.74808				n/a
1	F12	IRX7	full-length	Origami 2	pET55dest	GroEL, GroES	Xsys	1.37556				n/a
1	F12	IRX7	full-length	Origami 2	pET55dest	GroEL, GroES	LM	1.11386				n/a
1	F12	IRX7	full-length	Origami 2	pET55dest	GroEL, GroES		0.806194
1	F12	IRX7	full-length	Origami 2	pET55dest	GroEL, GroES	EP56.4	57.944	3.24618	2.62384		n	n/a
1	G01	GALS1	full-length	Origami 2	pET55dest	GroEL, GroES		103.083	12.3218	5.88856
1	G01	GALS1	full-length	Origami 2	pET55dest	GroEL, GroES		90.0867	8.87641	4.24202
1	G01	GALS1	full-length	Origami 2	pET55dest	GroEL, GroES		71.0799	51.3198	24.5256
1	G01	GALS1	full-length	Origami 2	pET55dest	GroEL, GroES		46.2699	28.2527	13.5019
1	G01	GALS1	full-length	Origami 2	pET55dest	GroEL, GroES		40.3261	4.57189	2.1849
1	G01	GALS1	full-length	Origami 2	pET55dest	GroEL, GroES		37.5908	6.96403	3.3281
1	G01	GALS1	full-length	Origami 2	pET55dest	GroEL, GroES		34.6307	5.92249	2.83035
1	G01	GALS1	full-length	Origami 2	pET55dest	GroEL, GroES		31.9506	5.14331	2.45798
1	G01	GALS1	full-length	Origami 2	pET55dest	GroEL, GroES		28.0723	12.0118	5.7404
1	G01	GALS1	full-length	Origami 2	pET55dest	GroEL, GroES		23.8024	13.1602	6.28925
1	G01	GALS1	full-length	Origami 2	pET55dest	GroEL, GroES		21.5018	4.49669	2.14896
1	G01	GALS1	full-length	Origami 2	pET55dest	GroEL, GroES		20.2808	1.92013	0.917627
1	G01	GALS1	full-length	Origami 2	pET55dest	GroEL, GroES		19.3333	1.43741	0.686938
1	G01	GALS1	full-length	Origami 2	pET55dest	GroEL, GroES		17.9612	2.59948	1.24229
1	G01	GALS1	full-length	Origami 2	pET55dest	GroEL, GroES		16.4345	4.7754	2.28215
1	G01	GALS1	full-length	Origami 2	pET55dest	GroEL, GroES		14.8872	26.2563	12.5478
1	G01	GALS1	full-length	Origami 2	pET55dest	GroEL, GroES		13.6198	1.57752	0.753893
1	G01	GALS1	full-length	Origami 2	pET55dest	GroEL, GroES		12.2416	3.08409	1.47388
1	G01	GALS1	full-length	Origami 2	pET55dest	GroEL, GroES		11.2879	2.78559	1.33123
1	G01	GALS1	full-length	Origami 2	pET55dest	GroEL, GroES	Xsys	9.4468				n/a
1	G01	GALS1	full-length	Origami 2	pET55dest	GroEL, GroES	Xsys	8.85426				n/a
1	G01	GALS1	full-length	Origami 2	pET55dest	GroEL, GroES	Xsys	6.48385				n/a
1	G01	GALS1	full-length	Origami 2	pET55dest	GroEL, GroES	Xsys	5.47374				n/a
1	G01	GALS1	full-length	Origami 2	pET55dest	GroEL, GroES	Xsys	1.37536				n/a
1	G01	GALS1	full-length	Origami 2	pET55dest	GroEL, GroES	LM	1.11386				n/a
1	G01	GALS1	full-length	Origami 2	pET55dest	GroEL, GroES		0.806381
1	G01	GALS1	full-length	Origami 2	pET55dest	GroEL, GroES	EP61.6	58.0755	11.7725	5.62607		n	n/a
1	G02	ARAD1	full-length	Origami 2	pET55dest	GroEL, GroES		70.988	70.9938	57.926
1	G02	ARAD1	full-length	Origami 2	pET55dest	GroEL, GroES		46.2096	9.03592	7.37267
1	G02	ARAD1	full-length	Origami 2	pET55dest	GroEL, GroES		40.6219	2.09873	1.71241
1	G02	ARAD1	full-length	Origami 2	pET55dest	GroEL, GroES		37.542	2.76461	2.25572
1	G02	ARAD1	full-length	Origami 2	pET55dest	GroEL, GroES		34.4253	2.06278	1.68309
1	G02	ARAD1	full-length	Origami 2	pET55dest	GroEL, GroES		32.2185	1.81807	1.48342
1	G02	ARAD1	full-length	Origami 2	pET55dest	GroEL, GroES		28.6148	4.55822	3.71919
1	G02	ARAD1	full-length	Origami 2	pET55dest	GroEL, GroES		23.6414	5.66831	4.62494
1	G02	ARAD1	full-length	Origami 2	pET55dest	GroEL, GroES		21.3514	1.9202	1.56675
1	G02	ARAD1	full-length	Origami 2	pET55dest	GroEL, GroES		20.1361	1.12414	0.91722
1	G02	ARAD1	full-length	Origami 2	pET55dest	GroEL, GroES		18.0514	1.76752	1.44217
1	G02	ARAD1	full-length	Origami 2	pET55dest	GroEL, GroES		16.2036	4.77081	3.89264
1	G02	ARAD1	full-length	Origami 2	pET55dest	GroEL, GroES		14.1798	7.79037	6.35639
1	G02	ARAD1	full-length	Origami 2	pET55dest	GroEL, GroES		13.4154	0.886665	0.723456
1	G02	ARAD1	full-length	Origami 2	pET55dest	GroEL, GroES		11.5304	2.7063	2.20815
1	G02	ARAD1	full-length	Origami 2	pET55dest	GroEL, GroES	Xsys	8.8451				n/a
1	G02	ARAD1	full-length	Origami 2	pET55dest	GroEL, GroES	Xsys	8.41721				n/a
1	G02	ARAD1	full-length	Origami 2	pET55dest	GroEL, GroES	Xsys	7.73403				n/a
1	G02	ARAD1	full-length	Origami 2	pET55dest	GroEL, GroES	Xsys	6.3018				n/a
1	G02	ARAD1	full-length	Origami 2	pET55dest	GroEL, GroES	Xsys	5.73793				n/a
1	G02	ARAD1	full-length	Origami 2	pET55dest	GroEL, GroES	Xsys	1.37517				n/a
1	G02	ARAD1	full-length	Origami 2	pET55dest	GroEL, GroES	LM	1.11386				n/a
1	G02	ARAD1	full-length	Origami 2	pET55dest	GroEL, GroES		0.806567
1	G02	ARAD1	full-length	Origami 2	pET55dest	GroEL, GroES	EP55.5	57.7933	2.59315	2.11583		n	n/a
1	G03	IRX9	full-length	Origami 2	pET55dest	GroEL, GroES		71.0731	82.7068	54.5957
1	G03	IRX9	full-length	Origami 2	pET55dest	GroEL, GroES		57.863	4.19958	2.77219
1	G03	IRX9	full-length	Origami 2	pET55dest	GroEL, GroES		40.4963	2.24739	1.48353
1	G03	IRX9	full-length	Origami 2	pET55dest	GroEL, GroES		37.7552	4.1289	2.72554
1	G03	IRX9	full-length	Origami 2	pET55dest	GroEL, GroES		34.4666	2.76125	1.82273
1	G03	IRX9	full-length	Origami 2	pET55dest	GroEL, GroES		32.4122	2.05241	1.35482
1	G03	IRX9	full-length	Origami 2	pET55dest	GroEL, GroES		28.0696	6.1098	4.03315
1	G03	IRX9	full-length	Origami 2	pET55dest	GroEL, GroES		23.8002	7.80411	5.15158
1	G03	IRX9	full-length	Origami 2	pET55dest	GroEL, GroES		21.4998	2.1941	1.44835
1	G03	IRX9	full-length	Origami 2	pET55dest	GroEL, GroES		20.1591	1.42943	0.943584
1	G03	IRX9	full-length	Origami 2	pET55dest	GroEL, GroES		18.297	2.28451	1.50803
1	G03	IRX9	full-length	Origami 2	pET55dest	GroEL, GroES		16.2215	5.75131	3.79651
1	G03	IRX9	full-length	Origami 2	pET55dest	GroEL, GroES		14.195	9.91252	6.54337
1	G03	IRX9	full-length	Origami 2	pET55dest	GroEL, GroES		13.4297	1.1689	0.771601
1	G03	IRX9	full-length	Origami 2	pET55dest	GroEL, GroES		11.6282	3.10872	2.0521
1	G03	IRX9	full-length	Origami 2	pET55dest	GroEL, GroES	Xsys	8.92631				n/a
1	G03	IRX9	full-length	Origami 2	pET55dest	GroEL, GroES	Xsys	8.01028				n/a
1	G03	IRX9	full-length	Origami 2	pET55dest	GroEL, GroES	Xsys	6.30717				n/a
1	G03	IRX9	full-length	Origami 2	pET55dest	GroEL, GroES	Xsys	5.79751				n/a
1	G03	IRX9	full-length	Origami 2	pET55dest	GroEL, GroES	Xsys	1.3956				n/a
1	G03	IRX9	full-length	Origami 2	pET55dest	GroEL, GroES	LM	1.11386				n/a
1	G03	IRX9	full-length	Origami 2	pET55dest	GroEL, GroES		0.806395
1	G03	IRX9	full-length	Origami 2	pET55dest	GroEL, GroES	EP44.8	46.2655	13.6298	8.99718		n	n/a
1	G04	GAUT7	full-length	Origami 2	pET55dest	GroEL, GroES	EP74.4	71.1584	53.0339	46.7212		n	n/a
1	G04	GAUT7	full-length	Origami 2	pET55dest	GroEL, GroES		57.933	3.72817	3.2844
1	G04	GAUT7	full-length	Origami 2	pET55dest	GroEL, GroES		46.1353	12.1132	10.6714
1	G04	GAUT7	full-length	Origami 2	pET55dest	GroEL, GroES		40.5453	2.56165	2.25674
1	G04	GAUT7	full-length	Origami 2	pET55dest	GroEL, GroES		37.6324	3.71276	3.27083
1	G04	GAUT7	full-length	Origami 2	pET55dest	GroEL, GroES		34.3474	2.35385	2.07367
1	G04	GAUT7	full-length	Origami 2	pET55dest	GroEL, GroES		31.9857	1.78365	1.57134
1	G04	GAUT7	full-length	Origami 2	pET55dest	GroEL, GroES		28.1029	5.26333	4.63684
1	G04	GAUT7	full-length	Origami 2	pET55dest	GroEL, GroES		23.8279	6.7408	5.93844
1	G04	GAUT7	full-length	Origami 2	pET55dest	GroEL, GroES		21.4005	2.24837	1.98074
1	G04	GAUT7	full-length	Origami 2	pET55dest	GroEL, GroES		20.1821	1.25215	1.10311
1	G04	GAUT7	full-length	Origami 2	pET55dest	GroEL, GroES		18.3177	2.18949	1.92887
1	G04	GAUT7	full-length	Origami 2	pET55dest	GroEL, GroES		16.2394	4.05006	3.56798
1	G04	GAUT7	full-length	Origami 2	pET55dest	GroEL, GroES		14.1131	9.59619	8.45396
1	G04	GAUT7	full-length	Origami 2	pET55dest	GroEL, GroES		11.5542	2.88374	2.54049
1	G04	GAUT7	full-length	Origami 2	pET55dest	GroEL, GroES	Xsys	8.8621				n/a
1	G04	GAUT7	full-length	Origami 2	pET55dest	GroEL, GroES	Xsys	8.43314				n/a
1	G04	GAUT7	full-length	Origami 2	pET55dest	GroEL, GroES	Xsys	6.31255				n/a
1	G04	GAUT7	full-length	Origami 2	pET55dest	GroEL, GroES	Xsys	5.69274				n/a
1	G04	GAUT7	full-length	Origami 2	pET55dest	GroEL, GroES	Xsys	1.37553				n/a
1	G04	GAUT7	full-length	Origami 2	pET55dest	GroEL, GroES	LM	1.11386				n/a
1	G04	GAUT7	full-length	Origami 2	pET55dest	GroEL, GroES		0.792723
1	G05	RGP1	full-length	Origami 2	pET55dest	GroEL, GroES	EP45.3	43.1493	271.828	56.6498		y	y
1	G05	RGP1	full-length	Origami 2	pET55dest	GroEL, GroES		181.486	2.55794	0.533083
1	G05	RGP1	full-length	Origami 2	pET55dest	GroEL, GroES		71.0662	155.137	32.3311
1	G05	RGP1	full-length	Origami 2	pET55dest	GroEL, GroES		58.0643	3.7504	0.781596
1	G05	RGP1	full-length	Origami 2	pET55dest	GroEL, GroES		37.7516	3.42557	0.713899
1	G05	RGP1	full-length	Origami 2	pET55dest	GroEL, GroES		32.7208	5.66915	1.18147
1	G05	RGP1	full-length	Origami 2	pET55dest	GroEL, GroES		27.4944	8.68642	1.81028
1	G05	RGP1	full-length	Origami 2	pET55dest	GroEL, GroES		23.9296	5.99244	1.24884
1	G05	RGP1	full-length	Origami 2	pET55dest	GroEL, GroES		21.4978	2.54652	0.530704
1	G05	RGP1	full-length	Origami 2	pET55dest	GroEL, GroES		20.2771	1.86743	0.389178
1	G05	RGP1	full-length	Origami 2	pET55dest	GroEL, GroES		18.1825	1.95175	0.406752
1	G05	RGP1	full-length	Origami 2	pET55dest	GroEL, GroES		16.3256	4.22415	0.880327
1	G05	RGP1	full-length	Origami 2	pET55dest	GroEL, GroES		14.1938	9.62071	2.00499
1	G05	RGP1	full-length	Origami 2	pET55dest	GroEL, GroES		11.6272	2.58163	0.538021
1	G05	RGP1	full-length	Origami 2	pET55dest	GroEL, GroES	Xsys	8.8529				n/a
1	G05	RGP1	full-length	Origami 2	pET55dest	GroEL, GroES	Xsys	7.94184				n/a
1	G05	RGP1	full-length	Origami 2	pET55dest	GroEL, GroES	Xsys	6.36512				n/a
1	G05	RGP1	full-length	Origami 2	pET55dest	GroEL, GroES	Xsys	5.79713				n/a
1	G05	RGP1	full-length	Origami 2	pET55dest	GroEL, GroES	Xsys	1.37533				n/a
1	G05	RGP1	full-length	Origami 2	pET55dest	GroEL, GroES	LM	1.11386				n/a
1	G05	RGP1	full-length	Origami 2	pET55dest	GroEL, GroES		0.806409
1	G06	GUX1	full-length	Origami 2	pET55dest	GroEL, GroES		110.055	6.85218	1.37091
1	G06	GUX1	full-length	Origami 2	pET55dest	GroEL, GroES		102.695	8.86208	1.77304
1	G06	GUX1	full-length	Origami 2	pET55dest	GroEL, GroES		69.948	255.404	51.0986
1	G06	GUX1	full-length	Origami 2	pET55dest	GroEL, GroES		57.4922	20.8523	4.17192
1	G06	GUX1	full-length	Origami 2	pET55dest	GroEL, GroES		45.9686	45.7033	9.14386
1	G06	GUX1	full-length	Origami 2	pET55dest	GroEL, GroES		40.2372	7.78756	1.55806
1	G06	GUX1	full-length	Origami 2	pET55dest	GroEL, GroES		37.5142	11.795	2.35983
1	G06	GUX1	full-length	Origami 2	pET55dest	GroEL, GroES		34.4071	8.46576	1.69374
1	G06	GUX1	full-length	Origami 2	pET55dest	GroEL, GroES		32.0526	7.91165	1.58288
1	G06	GUX1	full-length	Origami 2	pET55dest	GroEL, GroES		27.8936	12.272	2.45526
1	G06	GUX1	full-length	Origami 2	pET55dest	GroEL, GroES		27.1836	6.50456	1.30137
1	G06	GUX1	full-length	Origami 2	pET55dest	GroEL, GroES		23.6532	23.2944	4.6605
1	G06	GUX1	full-length	Origami 2	pET55dest	GroEL, GroES		21.2455	6.762	1.35287
1	G06	GUX1	full-length	Origami 2	pET55dest	GroEL, GroES		20.037	3.61736	0.723724
1	G06	GUX1	full-length	Origami 2	pET55dest	GroEL, GroES		18.1878	5.63297	1.12699
1	G06	GUX1	full-length	Origami 2	pET55dest	GroEL, GroES		16.7616	17.7238	3.546
1	G06	GUX1	full-length	Origami 2	pET55dest	GroEL, GroES		14.8	26.2459	5.25101
1	G06	GUX1	full-length	Origami 2	pET55dest	GroEL, GroES		13.4473	2.53701	0.507579
1	G06	GUX1	full-length	Origami 2	pET55dest	GroEL, GroES		12.3501	2.79661	0.559519
1	G06	GUX1	full-length	Origami 2	pET55dest	GroEL, GroES		11.8228	2.01124	0.402389
1	G06	GUX1	full-length	Origami 2	pET55dest	GroEL, GroES		11.2256	3.69289	0.738836
1	G06	GUX1	full-length	Origami 2	pET55dest	GroEL, GroES	Xsys	9.32215				n/a
1	G06	GUX1	full-length	Origami 2	pET55dest	GroEL, GroES	Xsys	8.8085				n/a
1	G06	GUX1	full-length	Origami 2	pET55dest	GroEL, GroES	Xsys	6.39504				n/a
1	G06	GUX1	full-length	Origami 2	pET55dest	GroEL, GroES	Xsys	5.50295				n/a
1	G06	GUX1	full-length	Origami 2	pET55dest	GroEL, GroES	Xsys	4.89123				n/a
1	G06	GUX1	full-length	Origami 2	pET55dest	GroEL, GroES	Xsys	1.37439				n/a
1	G06	GUX1	full-length	Origami 2	pET55dest	GroEL, GroES	LM	1.11386				n/a
1	G06	GUX1	full-length	Origami 2	pET55dest	GroEL, GroES		0.807314
1	G06	GUX1	full-length	Origami 2	pET55dest	GroEL, GroES	EP81.0	90.0085	13.1009	2.62109		n	n/a
1	G07	MGD2	full-length	Origami 2	pET55dest	GroEL, GroES		172.175	2.99238	6.02967
1	G07	MGD2	full-length	Origami 2	pET55dest	GroEL, GroES		71.3815	14.6694	29.5589
1	G07	MGD2	full-length	Origami 2	pET55dest	GroEL, GroES		46.2094	4.76456	9.60064
1	G07	MGD2	full-length	Origami 2	pET55dest	GroEL, GroES		40.6331	1.35129	2.72287
1	G07	MGD2	full-length	Origami 2	pET55dest	GroEL, GroES		37.7268	1.80936	3.64589
1	G07	MGD2	full-length	Origami 2	pET55dest	GroEL, GroES		34.4482	1.08374	2.18376
1	G07	MGD2	full-length	Origami 2	pET55dest	GroEL, GroES		31.783	0.758814	1.52902
1	G07	MGD2	full-length	Origami 2	pET55dest	GroEL, GroES		27.6409	2.67044	5.38097
1	G07	MGD2	full-length	Origami 2	pET55dest	GroEL, GroES		23.8115	2.78053	5.6028
1	G07	MGD2	full-length	Origami 2	pET55dest	GroEL, GroES		21.5167	1.32306	2.66598
1	G07	MGD2	full-length	Origami 2	pET55dest	GroEL, GroES		20.179	0.538169	1.08442
1	G07	MGD2	full-length	Origami 2	pET55dest	GroEL, GroES		18.3209	1.12579	2.26847
1	G07	MGD2	full-length	Origami 2	pET55dest	GroEL, GroES		16.1442	1.69765	3.42079
1	G07	MGD2	full-length	Origami 2	pET55dest	GroEL, GroES		14.226	8.47273	17.0726
1	G07	MGD2	full-length	Origami 2	pET55dest	GroEL, GroES		13.4616	0.578641	1.16597
1	G07	MGD2	full-length	Origami 2	pET55dest	GroEL, GroES		11.5764	1.43125	2.88398
1	G07	MGD2	full-length	Origami 2	pET55dest	GroEL, GroES	Xsys	8.88925				n/a
1	G07	MGD2	full-length	Origami 2	pET55dest	GroEL, GroES	Xsys	8.04598				n/a
1	G07	MGD2	full-length	Origami 2	pET55dest	GroEL, GroES	Xsys	6.28397				n/a
1	G07	MGD2	full-length	Origami 2	pET55dest	GroEL, GroES	Xsys	5.77693				n/a
1	G07	MGD2	full-length	Origami 2	pET55dest	GroEL, GroES	Xsys	1.37457				n/a
1	G07	MGD2	full-length	Origami 2	pET55dest	GroEL, GroES	LM	1.11386				n/a
1	G07	MGD2	full-length	Origami 2	pET55dest	GroEL, GroES		0.807142
1	G07	MGD2	full-length	Origami 2	pET55dest	GroEL, GroES	EP54.2	57.7672	1.57975	3.18321		n	n/a
1	G08	GAUT1	full-length	Origami 2	pET55dest	GroEL, GroES	EP82.1	71.2888	53.1255	52.0391		n	n/a
1	G08	GAUT1	full-length	Origami 2	pET55dest	GroEL, GroES		112.178	3.77741	3.70017
1	G08	GAUT1	full-length	Origami 2	pET55dest	GroEL, GroES		57.6917	2.82684	2.76904
1	G08	GAUT1	full-length	Origami 2	pET55dest	GroEL, GroES		46.3343	7.26735	7.11874
1	G08	GAUT1	full-length	Origami 2	pET55dest	GroEL, GroES		40.5801	1.46797	1.43795
1	G08	GAUT1	full-length	Origami 2	pET55dest	GroEL, GroES		37.5103	3.21845	3.15263
1	G08	GAUT1	full-length	Origami 2	pET55dest	GroEL, GroES		34.4035	1.77943	1.74304
1	G08	GAUT1	full-length	Origami 2	pET55dest	GroEL, GroES		32.0493	1.5898	1.55729
1	G08	GAUT1	full-length	Origami 2	pET55dest	GroEL, GroES		28.7557	4.01254	3.93049
1	G08	GAUT1	full-length	Origami 2	pET55dest	GroEL, GroES		23.7815	4.72461	4.628
1	G08	GAUT1	full-length	Origami 2	pET55dest	GroEL, GroES		21.4899	1.72035	1.68517
1	G08	GAUT1	full-length	Origami 2	pET55dest	GroEL, GroES		20.2735	0.893796	0.875519
1	G08	GAUT1	full-length	Origami 2	pET55dest	GroEL, GroES		17.9621	1.38405	1.35575
1	G08	GAUT1	full-length	Origami 2	pET55dest	GroEL, GroES		16.2297	3.56111	3.48829
1	G08	GAUT1	full-length	Origami 2	pET55dest	GroEL, GroES		14.2093	7.70508	7.54752
1	G08	GAUT1	full-length	Origami 2	pET55dest	GroEL, GroES		13.4461	0.829258	0.812301
1	G08	GAUT1	full-length	Origami 2	pET55dest	GroEL, GroES		11.5635	2.20406	2.15899
1	G08	GAUT1	full-length	Origami 2	pET55dest	GroEL, GroES	Xsys	8.88				n/a
1	G08	GAUT1	full-length	Origami 2	pET55dest	GroEL, GroES	Xsys	8.03786				n/a
1	G08	GAUT1	full-length	Origami 2	pET55dest	GroEL, GroES	Xsys	6.33619				n/a
1	G08	GAUT1	full-length	Origami 2	pET55dest	GroEL, GroES	Xsys	5.7718				n/a
1	G08	GAUT1	full-length	Origami 2	pET55dest	GroEL, GroES	Xsys	1.37438				n/a
1	G08	GAUT1	full-length	Origami 2	pET55dest	GroEL, GroES	LM	1.11386				n/a
1	G08	GAUT1	full-length	Origami 2	pET55dest	GroEL, GroES		0.807329
1	G09	XXT1	full-length	Origami 2	pET55dest	GroEL, GroES		90.5184	1.8229	1.1716
1	G09	XXT1	full-length	Origami 2	pET55dest	GroEL, GroES		70.8628	71.3971	45.8879
1	G09	XXT1	full-length	Origami 2	pET55dest	GroEL, GroES		46.0261	13.75	8.83732
1	G09	XXT1	full-length	Origami 2	pET55dest	GroEL, GroES		40.6552	2.75594	1.77128
1	G09	XXT1	full-length	Origami 2	pET55dest	GroEL, GroES		37.4267	5.0569	3.25014
1	G09	XXT1	full-length	Origami 2	pET55dest	GroEL, GroES		34.0181	3.11544	2.00234
1	G09	XXT1	full-length	Origami 2	pET55dest	GroEL, GroES		31.8402	2.84908	1.83114
1	G09	XXT1	full-length	Origami 2	pET55dest	GroEL, GroES		27.4321	8.13087	5.22582
1	G09	XXT1	full-length	Origami 2	pET55dest	GroEL, GroES		23.7703	8.35219	5.36806
1	G09	XXT1	full-length	Origami 2	pET55dest	GroEL, GroES		21.4914	3.10086	1.99296
1	G09	XXT1	full-length	Origami 2	pET55dest	GroEL, GroES		20.1629	2.58136	1.65907
1	G09	XXT1	full-length	Origami 2	pET55dest	GroEL, GroES		18.2056	2.45874	1.58026
1	G09	XXT1	full-length	Origami 2	pET55dest	GroEL, GroES		16.2598	5.56106	3.57417
1	G09	XXT1	full-length	Origami 2	pET55dest	GroEL, GroES		14.1535	12.1946	7.83765
1	G09	XXT1	full-length	Origami 2	pET55dest	GroEL, GroES		11.6163	3.95644	2.54286
1	G09	XXT1	full-length	Origami 2	pET55dest	GroEL, GroES	Xsys	8.94323				n/a
1	G09	XXT1	full-length	Origami 2	pET55dest	GroEL, GroES	Xsys	8.17156				n/a
1	G09	XXT1	full-length	Origami 2	pET55dest	GroEL, GroES	Xsys	6.40544				n/a
1	G09	XXT1	full-length	Origami 2	pET55dest	GroEL, GroES	Xsys	5.84158				n/a
1	G09	XXT1	full-length	Origami 2	pET55dest	GroEL, GroES	Xsys	1.42394				n/a
1	G09	XXT1	full-length	Origami 2	pET55dest	GroEL, GroES	LM	1.15904				n/a
1	G09	XXT1	full-length	Origami 2	pET55dest	GroEL, GroES		0.84604
1	G09	XXT1	full-length	Origami 2	pET55dest	GroEL, GroES	EP58.1	57.937	8.50687	5.46748	XXT1 not pursued due to exhaustive trial and failure in another study	n	n/a
1	G10	RGXT2	full-length	Origami 2	pET55dest	GroEL, GroES		71.4913	13.3549	39.48
1	G10	RGXT2	full-length	Origami 2	pET55dest	GroEL, GroES		37.6873	0.696777	2.05981
1	G10	RGXT2	full-length	Origami 2	pET55dest	GroEL, GroES		27.3581	0.784651	2.31959
1	G10	RGXT2	full-length	Origami 2	pET55dest	GroEL, GroES		23.9584	1.96108	5.79735
1	G10	RGXT2	full-length	Origami 2	pET55dest	GroEL, GroES		21.5427	0.601789	1.77901
1	G10	RGXT2	full-length	Origami 2	pET55dest	GroEL, GroES		20.3297	0.397051	1.17376
1	G10	RGXT2	full-length	Origami 2	pET55dest	GroEL, GroES		18.3602	0.779503	2.30437
1	G10	RGXT2	full-length	Origami 2	pET55dest	GroEL, GroES		16.1924	1.37319	4.05944
1	G10	RGXT2	full-length	Origami 2	pET55dest	GroEL, GroES		14.2816	9.69062	28.6475
1	G10	RGXT2	full-length	Origami 2	pET55dest	GroEL, GroES		13.52	0.592781	1.75238
1	G10	RGXT2	full-length	Origami 2	pET55dest	GroEL, GroES		11.7267	0.810209	2.39515
1	G10	RGXT2	full-length	Origami 2	pET55dest	GroEL, GroES		11.0531	0.716496	2.11811
1	G10	RGXT2	full-length	Origami 2	pET55dest	GroEL, GroES	Xsys	9.03352				n/a
1	G10	RGXT2	full-length	Origami 2	pET55dest	GroEL, GroES	Xsys	6.0174				n/a
1	G10	RGXT2	full-length	Origami 2	pET55dest	GroEL, GroES	Xsys	1.44483				n/a
1	G10	RGXT2	full-length	Origami 2	pET55dest	GroEL, GroES	LM	1.15904				n/a
1	G10	RGXT2	full-length	Origami 2	pET55dest	GroEL, GroES		0.845672
1	G10	RGXT2	full-length	Origami 2	pET55dest	GroEL, GroES	EP46.5	46.5127	2.06805	6.11358		n	n/a
1	G11	IRX14	full-length	Origami 2	pET55dest	GroEL, GroES		71.4913	25.3381	40.3116
1	G11	IRX14	full-length	Origami 2	pET55dest	GroEL, GroES		46.3271	5.60932	8.92415
1	G11	IRX14	full-length	Origami 2	pET55dest	GroEL, GroES		40.5835	1.4933	2.37577
1	G11	IRX14	full-length	Origami 2	pET55dest	GroEL, GroES		37.6873	2.1164	3.3671
1	G11	IRX14	full-length	Origami 2	pET55dest	GroEL, GroES		34.4209	1.23731	1.96851
1	G11	IRX14	full-length	Origami 2	pET55dest	GroEL, GroES		32.2264	0.98665	1.56971
1	G11	IRX14	full-length	Origami 2	pET55dest	GroEL, GroES		27.7829	3.19727	5.0867
1	G11	IRX14	full-length	Origami 2	pET55dest	GroEL, GroES		23.9584	3.82195	6.08053
1	G11	IRX14	full-length	Origami 2	pET55dest	GroEL, GroES		21.5427	1.49025	2.37092
1	G11	IRX14	full-length	Origami 2	pET55dest	GroEL, GroES		20.3297	0.725787	1.15469
1	G11	IRX14	full-length	Origami 2	pET55dest	GroEL, GroES		18.3602	1.31015	2.08439
1	G11	IRX14	full-length	Origami 2	pET55dest	GroEL, GroES		16.297	2.28075	3.62857
1	G11	IRX14	full-length	Origami 2	pET55dest	GroEL, GroES		14.2816	8.72805	13.8859
1	G11	IRX14	full-length	Origami 2	pET55dest	GroEL, GroES		13.6138	0.864627	1.37558
1	G11	IRX14	full-length	Origami 2	pET55dest	GroEL, GroES		11.7267	1.64014	2.60938
1	G11	IRX14	full-length	Origami 2	pET55dest	GroEL, GroES	Xsys	9.03352				n/a
1	G11	IRX14	full-length	Origami 2	pET55dest	GroEL, GroES	Xsys	8.32463				n/a
1	G11	IRX14	full-length	Origami 2	pET55dest	GroEL, GroES	Xsys	5.96174				n/a
1	G11	IRX14	full-length	Origami 2	pET55dest	GroEL, GroES	Xsys	1.42432				n/a
1	G11	IRX14	full-length	Origami 2	pET55dest	GroEL, GroES	LM	1.15904				n/a
1	G11	IRX14	full-length	Origami 2	pET55dest	GroEL, GroES		0.845672
1	G11	IRX14	full-length	Origami 2	pET55dest	GroEL, GroES	EP63.8	57.671	2.01545	3.20648		n	n/a
1	G12	ARAD2	full-length	Origami 2	pET55dest	GroEL, GroES		139.264	1.45914	0.980457
1	G12	ARAD2	full-length	Origami 2	pET55dest	GroEL, GroES		71.4439	81.7357	54.9215
1	G12	ARAD2	full-length	Origami 2	pET55dest	GroEL, GroES		46.4439	12.3872	8.32347
1	G12	ARAD2	full-length	Origami 2	pET55dest	GroEL, GroES		40.5116	1.97296	1.32571
1	G12	ARAD2	full-length	Origami 2	pET55dest	GroEL, GroES		37.9494	3.74224	2.51456
1	G12	ARAD2	full-length	Origami 2	pET55dest	GroEL, GroES		34.6668	2.73969	1.84091
1	G12	ARAD2	full-length	Origami 2	pET55dest	GroEL, GroES		32.4611	2.37583	1.59642
1	G12	ARAD2	full-length	Origami 2	pET55dest	GroEL, GroES		27.8511	5.7505	3.86399
1	G12	ARAD2	full-length	Origami 2	pET55dest	GroEL, GroES		23.8853	7.60195	5.10805
1	G12	ARAD2	full-length	Origami 2	pET55dest	GroEL, GroES		21.5941	2.19515	1.47501
1	G12	ARAD2	full-length	Origami 2	pET55dest	GroEL, GroES		20.3779	2.1455	1.44165
1	G12	ARAD2	full-length	Origami 2	pET55dest	GroEL, GroES		18.4031	2.03117	1.36483
1	G12	ARAD2	full-length	Origami 2	pET55dest	GroEL, GroES		16.4396	5.74622	3.86112
1	G12	ARAD2	full-length	Origami 2	pET55dest	GroEL, GroES		14.3135	10.4005	6.98848
1	G12	ARAD2	full-length	Origami 2	pET55dest	GroEL, GroES		11.7517	3.07928	2.06909
1	G12	ARAD2	full-length	Origami 2	pET55dest	GroEL, GroES	Xsys	8.97875				n/a
1	G12	ARAD2	full-length	Origami 2	pET55dest	GroEL, GroES	Xsys	8.13479				n/a
1	G12	ARAD2	full-length	Origami 2	pET55dest	GroEL, GroES	Xsys	6.48658				n/a
1	G12	ARAD2	full-length	Origami 2	pET55dest	GroEL, GroES	Xsys	5.86135				n/a
1	G12	ARAD2	full-length	Origami 2	pET55dest	GroEL, GroES	Xsys	1.4247				n/a
1	G12	ARAD2	full-length	Origami 2	pET55dest	GroEL, GroES	LM	1.15904				n/a
1	G12	ARAD2	full-length	Origami 2	pET55dest	GroEL, GroES		0.845303
1	G12	ARAD2	full-length	Origami 2	pET55dest	GroEL, GroES	EP55.7	58.0225	3.45978	2.32476		n	n/a
1	H01	GUT1/IRX10L	full-length	Origami 2	pET55dest	GroEL, GroES		258.74	1.05694	0.81458
1	H01	GUT1/IRX10L	full-length	Origami 2	pET55dest	GroEL, GroES		71.6703	65.4234	50.4216
1	H01	GUT1/IRX10L	full-length	Origami 2	pET55dest	GroEL, GroES		58.2291	3.30657	2.54836
1	H01	GUT1/IRX10L	full-length	Origami 2	pET55dest	GroEL, GroES		40.8596	3.02325	2.33001
1	H01	GUT1/IRX10L	full-length	Origami 2	pET55dest	GroEL, GroES		37.7817	3.51628	2.70999
1	H01	GUT1/IRX10L	full-length	Origami 2	pET55dest	GroEL, GroES		34.5067	2.4277	1.87102
1	H01	GUT1/IRX10L	full-length	Origami 2	pET55dest	GroEL, GroES		32.3064	1.79155	1.38074
1	H01	GUT1/IRX10L	full-length	Origami 2	pET55dest	GroEL, GroES		27.8511	5.51264	4.24857
1	H01	GUT1/IRX10L	full-length	Origami 2	pET55dest	GroEL, GroES		24.0164	6.56468	5.05938
1	H01	GUT1/IRX10L	full-length	Origami 2	pET55dest	GroEL, GroES		21.5941	2.42094	1.86581
1	H01	GUT1/IRX10L	full-length	Origami 2	pET55dest	GroEL, GroES		20.3779	1.20515	0.928802
1	H01	GUT1/IRX10L	full-length	Origami 2	pET55dest	GroEL, GroES		18.4031	2.05833	1.58635
1	H01	GUT1/IRX10L	full-length	Origami 2	pET55dest	GroEL, GroES		16.4396	4.90154	3.7776
1	H01	GUT1/IRX10L	full-length	Origami 2	pET55dest	GroEL, GroES		14.3135	10.2031	7.8635
1	H01	GUT1/IRX10L	full-length	Origami 2	pET55dest	GroEL, GroES		13.6439	1.16216	0.895674
1	H01	GUT1/IRX10L	full-length	Origami 2	pET55dest	GroEL, GroES		11.7517	2.95466	2.27714
1	H01	GUT1/IRX10L	full-length	Origami 2	pET55dest	GroEL, GroES	Xsys	9.0515				n/a
1	H01	GUT1/IRX10L	full-length	Origami 2	pET55dest	GroEL, GroES	Xsys	6.48658				n/a
1	H01	GUT1/IRX10L	full-length	Origami 2	pET55dest	GroEL, GroES	Xsys	5.91646				n/a
1	H01	GUT1/IRX10L	full-length	Origami 2	pET55dest	GroEL, GroES	Xsys	1.4247				n/a
1	H01	GUT1/IRX10L	full-length	Origami 2	pET55dest	GroEL, GroES	LM	1.15904				n/a
1	H01	GUT1/IRX10L	full-length	Origami 2	pET55dest	GroEL, GroES		0.831493
1	H01	GUT1/IRX10L	full-length	Origami 2	pET55dest	GroEL, GroES	EP51.9	46.8162	12.2238	9.42083		n	n/a
1	H02	IRX8	full-length	Origami 2	pET55dest	GroEL, GroES		71.0877	55.145	56.191
1	H02	IRX8	full-length	Origami 2	pET55dest	GroEL, GroES		46.3959	7.01245	7.14546
1	H02	IRX8	full-length	Origami 2	pET55dest	GroEL, GroES		40.6552	1.96136	1.99856
1	H02	IRX8	full-length	Origami 2	pET55dest	GroEL, GroES		37.5932	2.49962	2.54703
1	H02	IRX8	full-length	Origami 2	pET55dest	GroEL, GroES		34.3354	1.71674	1.7493
1	H02	IRX8	full-length	Origami 2	pET55dest	GroEL, GroES		32.3005	1.55407	1.58354
1	H02	IRX8	full-length	Origami 2	pET55dest	GroEL, GroES		28.1421	3.66017	3.7296
1	H02	IRX8	full-length	Origami 2	pET55dest	GroEL, GroES		23.9007	4.18652	4.26593
1	H02	IRX8	full-length	Origami 2	pET55dest	GroEL, GroES		21.4914	1.80412	1.83834
1	H02	IRX8	full-length	Origami 2	pET55dest	GroEL, GroES		20.2817	1.42588	1.45293
1	H02	IRX8	full-length	Origami 2	pET55dest	GroEL, GroES		18.2056	1.33112	1.35637
1	H02	IRX8	full-length	Origami 2	pET55dest	GroEL, GroES		16.3645	3.77352	3.84509
1	H02	IRX8	full-length	Origami 2	pET55dest	GroEL, GroES		14.2498	6.46119	6.58375
1	H02	IRX8	full-length	Origami 2	pET55dest	GroEL, GroES		13.5839	0.887482	0.904316
1	H02	IRX8	full-length	Origami 2	pET55dest	GroEL, GroES		11.7017	1.99381	2.03163
1	H02	IRX8	full-length	Origami 2	pET55dest	GroEL, GroES	Xsys	8.51678				n/a
1	H02	IRX8	full-length	Origami 2	pET55dest	GroEL, GroES	Xsys	6.46372				n/a
1	H02	IRX8	full-length	Origami 2	pET55dest	GroEL, GroES	Xsys	5.78708				n/a
1	H02	IRX8	full-length	Origami 2	pET55dest	GroEL, GroES	Xsys	1.63845				n/a
1	H02	IRX8	full-length	Origami 2	pET55dest	GroEL, GroES	Xsys	1.42394				n/a
1	H02	IRX8	full-length	Origami 2	pET55dest	GroEL, GroES	LM	1.15904				n/a
1	H02	IRX8	full-length	Origami 2	pET55dest	GroEL, GroES		0.832256
1	H02	IRX8	full-length	Origami 2	pET55dest	GroEL, GroES	EP65.6	57.5262	2.72544	2.77714		n	n/a
1	H03	RRA2	full-length	Origami 2	pET55dest	GroEL, GroES		71.2655	77.313	57.0764
1	H03	RRA2	full-length	Origami 2	pET55dest	GroEL, GroES		46.5127	10.0244	7.4005
1	H03	RRA2	full-length	Origami 2	pET55dest	GroEL, GroES		40.5835	1.96655	1.45181
1	H03	RRA2	full-length	Origami 2	pET55dest	GroEL, GroES		37.8546	3.28926	2.4283
1	H03	RRA2	full-length	Origami 2	pET55dest	GroEL, GroES		34.4209	2.19256	1.61865
1	H03	RRA2	full-length	Origami 2	pET55dest	GroEL, GroES		32.5352	1.83146	1.35207
1	H03	RRA2	full-length	Origami 2	pET55dest	GroEL, GroES		27.6409	5.02097	3.70674
1	H03	RRA2	full-length	Origami 2	pET55dest	GroEL, GroES		23.8277	6.82841	5.04108
1	H03	RRA2	full-length	Origami 2	pET55dest	GroEL, GroES		21.5427	2.08999	1.54294
1	H03	RRA2	full-length	Origami 2	pET55dest	GroEL, GroES		20.3297	1.2877	0.950646
1	H03	RRA2	full-length	Origami 2	pET55dest	GroEL, GroES		18.3602	2.08051	1.53594
1	H03	RRA2	full-length	Origami 2	pET55dest	GroEL, GroES		16.402	5.53009	4.08259
1	H03	RRA2	full-length	Origami 2	pET55dest	GroEL, GroES		14.2816	9.07178	6.69724
1	H03	RRA2	full-length	Origami 2	pET55dest	GroEL, GroES		13.6138	1.11125	0.820383
1	H03	RRA2	full-length	Origami 2	pET55dest	GroEL, GroES		11.7267	2.97781	2.19837
1	H03	RRA2	full-length	Origami 2	pET55dest	GroEL, GroES	Xsys	9.03352				n/a
1	H03	RRA2	full-length	Origami 2	pET55dest	GroEL, GroES	Xsys	8.25577				n/a
1	H03	RRA2	full-length	Origami 2	pET55dest	GroEL, GroES	Xsys	6.4167				n/a
1	H03	RRA2	full-length	Origami 2	pET55dest	GroEL, GroES	Xsys	5.85145				n/a
1	H03	RRA2	full-length	Origami 2	pET55dest	GroEL, GroES	Xsys	1.42432				n/a
1	H03	RRA2	full-length	Origami 2	pET55dest	GroEL, GroES	LM	1.15904				n/a
1	H03	RRA2	full-length	Origami 2	pET55dest	GroEL, GroES		0.845672
1	H03	RRA2	full-length	Origami 2	pET55dest	GroEL, GroES	EP52.9	58.0828	2.83965	2.09637		n	n/a
1	H04	MBP-XXT1	n/a	Origami 2	pVP16	GroEL, GroES	EP88	92.2386	326.711	79.8776	positive control	y	n/a
1	H04	MBP-XXT1	n/a	Origami 2	pVP16	GroEL, GroES		0.831875			positive control
1	H04	MBP-XXT1	n/a	Origami 2	pVP16	GroEL, GroES		14.2816	3.81042	0.931611	positive control
1	H04	MBP-XXT1	n/a	Origami 2	pVP16	GroEL, GroES		23.8277	1.29562	0.316767	positive control
1	H04	MBP-XXT1	n/a	Origami 2	pVP16	GroEL, GroES		37.8546	0.754235	0.184403	positive control
1	H04	MBP-XXT1	n/a	Origami 2	pVP16	GroEL, GroES		45.9572	6.21557	1.51965	positive control
1	H04	MBP-XXT1	n/a	Origami 2	pVP16	GroEL, GroES		54.6255	7.18856	1.75753	positive control
1	H04	MBP-XXT1	n/a	Origami 2	pVP16	GroEL, GroES		71.2655	63.0389	15.4124	positive control
1	H04	MBP-XXT1	n/a	Origami 2	pVP16	GroEL, GroES	LM	1.15904			positive control	n/a
1	H04	MBP-XXT1	n/a	Origami 2	pVP16	GroEL, GroES	Xsys	1.42432			positive control	n/a
1	H04	MBP-XXT1	n/a	Origami 2	pVP16	GroEL, GroES	Xsys	5.74252			positive control	n/a
1	H04	MBP-XXT1	n/a	Origami 2	pVP16	GroEL, GroES	Xsys	6.4167			positive control	n/a
1	H04	MBP-XXT1	n/a	Origami 2	pVP16	GroEL, GroES	Xsys	7.6526			positive control	n/a
1	H04	MBP-XXT1	n/a	Origami 2	pVP16	GroEL, GroES	Xsys	8.25577			positive control	n/a
4	A01	Parvus	Δ1-39	Origami 2	pET55dest	GroEL, GroES, DnaK, DnaJ, GrpE		69.3456	22.7603	35.9809
4	A01	Parvus	Δ1-39	Origami 2	pET55dest	GroEL, GroES, DnaK, DnaJ, GrpE		44.9653	8.96032	14.165
4	A01	Parvus	Δ1-39	Origami 2	pET55dest	GroEL, GroES, DnaK, DnaJ, GrpE		14.0378	6.5803	10.4025
4	A01	Parvus	Δ1-39	Origami 2	pET55dest	GroEL, GroES, DnaK, DnaJ, GrpE		38.5608	5.25456	8.30672
4	A01	Parvus	Δ1-39	Origami 2	pET55dest	GroEL, GroES, DnaK, DnaJ, GrpE		88.7556	4.64031	7.33568
4	A01	Parvus	Δ1-39	Origami 2	pET55dest	GroEL, GroES, DnaK, DnaJ, GrpE		23.3179	3.24244	5.12584
4	A01	Parvus	Δ1-39	Origami 2	pET55dest	GroEL, GroES, DnaK, DnaJ, GrpE		27.5213	3.08213	4.87242
4	A01	Parvus	Δ1-39	Origami 2	pET55dest	GroEL, GroES, DnaK, DnaJ, GrpE		20.8745	1.80195	2.84863
4	A01	Parvus	Δ1-39	Origami 2	pET55dest	GroEL, GroES, DnaK, DnaJ, GrpE		15.9855	1.59709	2.52477
4	A01	Parvus	Δ1-39	Origami 2	pET55dest	GroEL, GroES, DnaK, DnaJ, GrpE		57.0035	1.48032	2.34018
4	A01	Parvus	Δ1-39	Origami 2	pET55dest	GroEL, GroES, DnaK, DnaJ, GrpE		11.8543	1.00302	1.58563
4	A01	Parvus	Δ1-39	Origami 2	pET55dest	GroEL, GroES, DnaK, DnaJ, GrpE		17.9874	0.990259	1.56546
4	A01	Parvus	Δ1-39	Origami 2	pET55dest	GroEL, GroES, DnaK, DnaJ, GrpE		33.35	0.882136	1.39453
4	A01	Parvus	Δ1-39	Origami 2	pET55dest	GroEL, GroES, DnaK, DnaJ, GrpE	LM	1.11688
4	A01	Parvus	Δ1-39	Origami 2	pET55dest	GroEL, GroES, DnaK, DnaJ, GrpE	Xsys	1.362
4	A01	Parvus	Δ1-39	Origami 2	pET55dest	GroEL, GroES, DnaK, DnaJ, GrpE	Xsys	5.91096
4	A01	Parvus	Δ1-39	Origami 2	pET55dest	GroEL, GroES, DnaK, DnaJ, GrpE	Xsys	8.4601
4	A01	Parvus	Δ1-39	Origami 2	pET55dest	GroEL, GroES, DnaK, DnaJ, GrpE	Xsys	9.0945
4	A01	Parvus	Δ1-39	Origami 2	pET55dest	GroEL, GroES, DnaK, DnaJ, GrpE		84.6345	0.158442	0.250474
4	A01	Parvus	Δ1-39	Origami 2	pET55dest	GroEL, GroES, DnaK, DnaJ, GrpE	EP39.3	31.4303	0.823121	1.30124		n	n/a
4	A02	XXT1	Δ1-50 and Δ405-460	Origami 2	pET55dest	GroEL, GroES, DnaK, DnaJ, GrpE		13.7595	0.282151	100
4	A02	XXT1	Δ1-50 and Δ405-460	Origami 2	pET55dest	GroEL, GroES, DnaK, DnaJ, GrpE		0.246252
4	A02	XXT1	Δ1-50 and Δ405-460	Origami 2	pET55dest	GroEL, GroES, DnaK, DnaJ, GrpE		0.320919
4	A02	XXT1	Δ1-50 and Δ405-460	Origami 2	pET55dest	GroEL, GroES, DnaK, DnaJ, GrpE		0.539159
4	A02	XXT1	Δ1-50 and Δ405-460	Origami 2	pET55dest	GroEL, GroES, DnaK, DnaJ, GrpE		0.783153
4	A02	XXT1	Δ1-50 and Δ405-460	Origami 2	pET55dest	GroEL, GroES, DnaK, DnaJ, GrpE	LM	1.11688
4	A02	XXT1	Δ1-50 and Δ405-460	Origami 2	pET55dest	GroEL, GroES, DnaK, DnaJ, GrpE	Xsys	1.327
4	A02	XXT1	Δ1-50 and Δ405-460	Origami 2	pET55dest	GroEL, GroES, DnaK, DnaJ, GrpE	Xsys	2.43526
4	A02	XXT1	Δ1-50 and Δ405-460	Origami 2	pET55dest	GroEL, GroES, DnaK, DnaJ, GrpE	Xsys	6.10073
4	A02	XXT1	Δ1-50 and Δ405-460	Origami 2	pET55dest	GroEL, GroES, DnaK, DnaJ, GrpE	Xsys	6.45749
4	A02	XXT1	Δ1-50 and Δ405-460	Origami 2	pET55dest	GroEL, GroES, DnaK, DnaJ, GrpE	Xsys	6.72056
4	A02	XXT1	Δ1-50 and Δ405-460	Origami 2	pET55dest	GroEL, GroES, DnaK, DnaJ, GrpE	Xsys	7.78406
4	A03	IRX9	Δ1-72	Origami 2	pET55dest	GroEL, GroES, DnaK, DnaJ, GrpE		87.9691	2.45955	13.6058
4	A03	IRX9	Δ1-72	Origami 2	pET55dest	GroEL, GroES, DnaK, DnaJ, GrpE		68.6247	7.38166	40.8341
4	A03	IRX9	Δ1-72	Origami 2	pET55dest	GroEL, GroES, DnaK, DnaJ, GrpE		44.2028	2.73375	15.1226
4	A03	IRX9	Δ1-72	Origami 2	pET55dest	GroEL, GroES, DnaK, DnaJ, GrpE		27.0481	0.679611	3.75949
4	A03	IRX9	Δ1-72	Origami 2	pET55dest	GroEL, GroES, DnaK, DnaJ, GrpE		22.998	1.1597	6.41528
4	A03	IRX9	Δ1-72	Origami 2	pET55dest	GroEL, GroES, DnaK, DnaJ, GrpE		20.4664	0.590452	3.26628
4	A03	IRX9	Δ1-72	Origami 2	pET55dest	GroEL, GroES, DnaK, DnaJ, GrpE		17.7094	0.367854	2.03491
4	A03	IRX9	Δ1-72	Origami 2	pET55dest	GroEL, GroES, DnaK, DnaJ, GrpE		15.5437	0.582649	3.22312
4	A03	IRX9	Δ1-72	Origami 2	pET55dest	GroEL, GroES, DnaK, DnaJ, GrpE		13.6285	2.12197	11.7383
4	A03	IRX9	Δ1-72	Origami 2	pET55dest	GroEL, GroES, DnaK, DnaJ, GrpE	LM	1.11688
4	A03	IRX9	Δ1-72	Origami 2	pET55dest	GroEL, GroES, DnaK, DnaJ, GrpE	Xsys	1.32736
4	A03	IRX9	Δ1-72	Origami 2	pET55dest	GroEL, GroES, DnaK, DnaJ, GrpE	Xsys	5.81746
4	A03	IRX9	Δ1-72	Origami 2	pET55dest	GroEL, GroES, DnaK, DnaJ, GrpE	Xsys	7.92024
4	A03	IRX9	Δ1-72	Origami 2	pET55dest	GroEL, GroES, DnaK, DnaJ, GrpE	Xsys	8.84432
4	A04	IRX14	Δ1-60	Origami 2	pET55dest	GroEL, GroES, DnaK, DnaJ, GrpE		20.5248	0.693084	82.0814
4	A04	IRX14	Δ1-60	Origami 2	pET55dest	GroEL, GroES, DnaK, DnaJ, GrpE		13.6649	0.151303	17.9186
4	A04	IRX14	Δ1-60	Origami 2	pET55dest	GroEL, GroES, DnaK, DnaJ, GrpE	Xsys	7.70239
4	A04	IRX14	Δ1-60	Origami 2	pET55dest	GroEL, GroES, DnaK, DnaJ, GrpE	Xsys	6.5376
4	A04	IRX14	Δ1-60	Origami 2	pET55dest	GroEL, GroES, DnaK, DnaJ, GrpE	Xsys	6.17678
4	A04	IRX14	Δ1-60	Origami 2	pET55dest	GroEL, GroES, DnaK, DnaJ, GrpE	Xsys	1.32771
4	A04	IRX14	Δ1-60	Origami 2	pET55dest	GroEL, GroES, DnaK, DnaJ, GrpE	LM	1.11688
4	A05	IRX9	Δ1-72	Origami 2	pET55dest	GroEL, GroES, DnaK, DnaJ, GrpE		100.176	1.95348	81.149
4	A05	IRX9	Δ1-72	Origami 2	pET55dest	GroEL, GroES, DnaK, DnaJ, GrpE		20.4763	0.308832	12.8291
4	A05	IRX9	Δ1-72	Origami 2	pET55dest	GroEL, GroES, DnaK, DnaJ, GrpE		13.6173	0.144966	6.02198
4	A05	IRX9	Δ1-72	Origami 2	pET55dest	GroEL, GroES, DnaK, DnaJ, GrpE	Xsys	7.66149
4	A05	IRX9	Δ1-72	Origami 2	pET55dest	GroEL, GroES, DnaK, DnaJ, GrpE	Xsys	6.49912
4	A05	IRX9	Δ1-72	Origami 2	pET55dest	GroEL, GroES, DnaK, DnaJ, GrpE	Xsys	6.18975
4	A05	IRX9	Δ1-72	Origami 2	pET55dest	GroEL, GroES, DnaK, DnaJ, GrpE	Xsys	1.32807
4	A05	IRX9	Δ1-72	Origami 2	pET55dest	GroEL, GroES, DnaK, DnaJ, GrpE	LM	1.11688
4	A05	IRX9	Δ1-72	Origami 2	pET55dest	GroEL, GroES, DnaK, DnaJ, GrpE		0.758674
4	A05	IRX9	Δ1-72	Origami 2	pET55dest	GroEL, GroES, DnaK, DnaJ, GrpE		0.424321
4	A05	IRX9	Δ1-72	Origami 2	pET55dest	GroEL, GroES, DnaK, DnaJ, GrpE		0.239384
4	A06	MGD2	Δ1-120	Origami 2	pET55dest	GroEL, GroES, DnaK, DnaJ, GrpE	EP40.9	36.3222	5.72225	56.4813		n	n/a
4	A06	MGD2	Δ1-120	Origami 2	pET55dest	GroEL, GroES, DnaK, DnaJ, GrpE		67.6882	1.07674	10.6279
4	A06	MGD2	Δ1-120	Origami 2	pET55dest	GroEL, GroES, DnaK, DnaJ, GrpE		34.7325	2.75009	27.1447
4	A06	MGD2	Δ1-120	Origami 2	pET55dest	GroEL, GroES, DnaK, DnaJ, GrpE		33.4594	0.175801	1.73524
4	A06	MGD2	Δ1-120	Origami 2	pET55dest	GroEL, GroES, DnaK, DnaJ, GrpE		20.2729	0.208385	2.05686
4	A06	MGD2	Δ1-120	Origami 2	pET55dest	GroEL, GroES, DnaK, DnaJ, GrpE	LM	1.11688
4	A06	MGD2	Δ1-120	Origami 2	pET55dest	GroEL, GroES, DnaK, DnaJ, GrpE	Xsys	1.32813
4	A06	MGD2	Δ1-120	Origami 2	pET55dest	GroEL, GroES, DnaK, DnaJ, GrpE	Xsys	5.99106
4	A06	MGD2	Δ1-120	Origami 2	pET55dest	GroEL, GroES, DnaK, DnaJ, GrpE	Xsys	6.29396
4	A06	MGD2	Δ1-120	Origami 2	pET55dest	GroEL, GroES, DnaK, DnaJ, GrpE	Xsys	6.55397
4	A06	MGD2	Δ1-120	Origami 2	pET55dest	GroEL, GroES, DnaK, DnaJ, GrpE	Xsys	7.66436
4	A06	MGD2	Δ1-120	Origami 2	pET55dest	GroEL, GroES, DnaK, DnaJ, GrpE		13.5395	0.197969	1.95405
4	A07	GUX1	Δ1-100 and Δ631-659	Origami 2	pET55dest	GroEL, GroES, DnaK, DnaJ, GrpE		20.3786	0.275223	73.6717
4	A07	GUX1	Δ1-100 and Δ631-659	Origami 2	pET55dest	GroEL, GroES, DnaK, DnaJ, GrpE		13.6055	0.0983572	26.3283
4	A07	GUX1	Δ1-100 and Δ631-659	Origami 2	pET55dest	GroEL, GroES, DnaK, DnaJ, GrpE	Xsys	7.63783
4	A07	GUX1	Δ1-100 and Δ631-659	Origami 2	pET55dest	GroEL, GroES, DnaK, DnaJ, GrpE	Xsys	6.63294
4	A07	GUX1	Δ1-100 and Δ631-659	Origami 2	pET55dest	GroEL, GroES, DnaK, DnaJ, GrpE	Xsys	6.11424
4	A07	GUX1	Δ1-100 and Δ631-659	Origami 2	pET55dest	GroEL, GroES, DnaK, DnaJ, GrpE	Xsys	1.32878
4	A07	GUX1	Δ1-100 and Δ631-659	Origami 2	pET55dest	GroEL, GroES, DnaK, DnaJ, GrpE	LM	1.11688
4	A08	FUT6	Δ1-12 and Δ507-519	Origami 2	pET55dest	GroEL, GroES, DnaK, DnaJ, GrpE		20.388	0.139654	52.7451
4	A08	FUT6	Δ1-12 and Δ507-519	Origami 2	pET55dest	GroEL, GroES, DnaK, DnaJ, GrpE		13.5274	0.125118	47.2549
4	A08	FUT6	Δ1-12 and Δ507-519	Origami 2	pET55dest	GroEL, GroES, DnaK, DnaJ, GrpE	Xsys	7.64063
4	A08	FUT6	Δ1-12 and Δ507-519	Origami 2	pET55dest	GroEL, GroES, DnaK, DnaJ, GrpE	Xsys	6.42433
4	A08	FUT6	Δ1-12 and Δ507-519	Origami 2	pET55dest	GroEL, GroES, DnaK, DnaJ, GrpE	Xsys	1.32884
4	A08	FUT6	Δ1-12 and Δ507-519	Origami 2	pET55dest	GroEL, GroES, DnaK, DnaJ, GrpE	LM	1.11688
4	A09	RGXT2	Δ1-100	Origami 2	pET55dest	GroEL, GroES, DnaK, DnaJ, GrpE		89.0919	0.937575	44.3148
4	A09	RGXT2	Δ1-100	Origami 2	pET55dest	GroEL, GroES, DnaK, DnaJ, GrpE		68.2683	0.698431	33.0115
4	A09	RGXT2	Δ1-100	Origami 2	pET55dest	GroEL, GroES, DnaK, DnaJ, GrpE		20.3869	0.376627	17.8014
4	A09	RGXT2	Δ1-100	Origami 2	pET55dest	GroEL, GroES, DnaK, DnaJ, GrpE		13.5091	0.103085	4.87233
4	A09	RGXT2	Δ1-100	Origami 2	pET55dest	GroEL, GroES, DnaK, DnaJ, GrpE	Xsys	7.61385
4	A09	RGXT2	Δ1-100	Origami 2	pET55dest	GroEL, GroES, DnaK, DnaJ, GrpE	Xsys	6.60806
4	A09	RGXT2	Δ1-100	Origami 2	pET55dest	GroEL, GroES, DnaK, DnaJ, GrpE	Xsys	6.08908
4	A09	RGXT2	Δ1-100	Origami 2	pET55dest	GroEL, GroES, DnaK, DnaJ, GrpE	Xsys	1.32949
4	A09	RGXT2	Δ1-100	Origami 2	pET55dest	GroEL, GroES, DnaK, DnaJ, GrpE	LM	1.11688
4	A10	RRA2	Δ1-138	Origami 2	pET55dest	GroEL, GroES, DnaK, DnaJ, GrpE		20.396	0.58414	84.7675
4	A10	RRA2	Δ1-138	Origami 2	pET55dest	GroEL, GroES, DnaK, DnaJ, GrpE		13.5148	0.104969	15.2325
4	A10	RRA2	Δ1-138	Origami 2	pET55dest	GroEL, GroES, DnaK, DnaJ, GrpE	Xsys	7.61659
4	A10	RRA2	Δ1-138	Origami 2	pET55dest	GroEL, GroES, DnaK, DnaJ, GrpE	Xsys	6.55713
4	A10	RRA2	Δ1-138	Origami 2	pET55dest	GroEL, GroES, DnaK, DnaJ, GrpE	Xsys	6.0407
4	A10	RRA2	Δ1-138	Origami 2	pET55dest	GroEL, GroES, DnaK, DnaJ, GrpE	Xsys	1.32955
4	A10	RRA2	Δ1-138	Origami 2	pET55dest	GroEL, GroES, DnaK, DnaJ, GrpE	LM	1.11688
4	A11	Galt31A	Δ1-50	Origami 2	pET55dest	GroEL, GroES, DnaK, DnaJ, GrpE		20.5509	0.303756	67.7978
4	A11	Galt31A	Δ1-50	Origami 2	pET55dest	GroEL, GroES, DnaK, DnaJ, GrpE		13.6954	0.144277	32.2022
4	A11	Galt31A	Δ1-50	Origami 2	pET55dest	GroEL, GroES, DnaK, DnaJ, GrpE		0.331741
4	A11	Galt31A	Δ1-50	Origami 2	pET55dest	GroEL, GroES, DnaK, DnaJ, GrpE	LM	1.11688
4	A11	Galt31A	Δ1-50	Origami 2	pET55dest	GroEL, GroES, DnaK, DnaJ, GrpE	Xsys	1.3305
4	A11	Galt31A	Δ1-50	Origami 2	pET55dest	GroEL, GroES, DnaK, DnaJ, GrpE	Xsys	6.64836
4	A11	Galt31A	Δ1-50	Origami 2	pET55dest	GroEL, GroES, DnaK, DnaJ, GrpE	Xsys	7.7219
4	A12	At1g53290	Δ1-50	Origami 2	pET55dest	GroEL, GroES, DnaK, DnaJ, GrpE		13.7315	0.39871	100
4	A12	At1g53290	Δ1-50	Origami 2	pET55dest	GroEL, GroES, DnaK, DnaJ, GrpE	Xsys	7.79896
4	A12	At1g53290	Δ1-50	Origami 2	pET55dest	GroEL, GroES, DnaK, DnaJ, GrpE	Xsys	6.66259
4	A12	At1g53290	Δ1-50	Origami 2	pET55dest	GroEL, GroES, DnaK, DnaJ, GrpE	Xsys	6.29217
4	A12	At1g53290	Δ1-50	Origami 2	pET55dest	GroEL, GroES, DnaK, DnaJ, GrpE	Xsys	1.33086
4	A12	At1g53290	Δ1-50	Origami 2	pET55dest	GroEL, GroES, DnaK, DnaJ, GrpE	LM	1.11688
4	B01	GUT1/IRX10L	Δ1-46	Origami 2	pET55dest	GroEL, GroES, DnaK, DnaJ, GrpE	EP46.9	45.4511	3.55174	20.0347		n	n/a
4	B01	GUT1/IRX10L	Δ1-46	Origami 2	pET55dest	GroEL, GroES, DnaK, DnaJ, GrpE		90.445	1.8963	10.6966
4	B01	GUT1/IRX10L	Δ1-46	Origami 2	pET55dest	GroEL, GroES, DnaK, DnaJ, GrpE		70.2719	4.46721	25.1986
4	B01	GUT1/IRX10L	Δ1-46	Origami 2	pET55dest	GroEL, GroES, DnaK, DnaJ, GrpE		57.6105	0.849966	4.79448
4	B01	GUT1/IRX10L	Δ1-46	Origami 2	pET55dest	GroEL, GroES, DnaK, DnaJ, GrpE		40.1333	0.517857	2.92113
4	B01	GUT1/IRX10L	Δ1-46	Origami 2	pET55dest	GroEL, GroES, DnaK, DnaJ, GrpE		37.2235	0.61729	3.48201
4	B01	GUT1/IRX10L	Δ1-46	Origami 2	pET55dest	GroEL, GroES, DnaK, DnaJ, GrpE		33.71	0.365461	2.06149
4	B01	GUT1/IRX10L	Δ1-46	Origami 2	pET55dest	GroEL, GroES, DnaK, DnaJ, GrpE		27.876	1.12081	6.32224
4	B01	GUT1/IRX10L	Δ1-46	Origami 2	pET55dest	GroEL, GroES, DnaK, DnaJ, GrpE		23.8071	1.41217	7.96577
4	B01	GUT1/IRX10L	Δ1-46	Origami 2	pET55dest	GroEL, GroES, DnaK, DnaJ, GrpE		21.1832	1.01382	5.71873
4	B01	GUT1/IRX10L	Δ1-46	Origami 2	pET55dest	GroEL, GroES, DnaK, DnaJ, GrpE		18.3258	0.425394	2.39956
4	B01	GUT1/IRX10L	Δ1-46	Origami 2	pET55dest	GroEL, GroES, DnaK, DnaJ, GrpE		16.1753	0.459411	2.59144
4	B01	GUT1/IRX10L	Δ1-46	Origami 2	pET55dest	GroEL, GroES, DnaK, DnaJ, GrpE		14.1834	1.03057	5.81323
4	B01	GUT1/IRX10L	Δ1-46	Origami 2	pET55dest	GroEL, GroES, DnaK, DnaJ, GrpE	Xsys	9.20608
4	B01	GUT1/IRX10L	Δ1-46	Origami 2	pET55dest	GroEL, GroES, DnaK, DnaJ, GrpE	Xsys	8.12132
4	B01	GUT1/IRX10L	Δ1-46	Origami 2	pET55dest	GroEL, GroES, DnaK, DnaJ, GrpE	Xsys	6.41629
4	B01	GUT1/IRX10L	Δ1-46	Origami 2	pET55dest	GroEL, GroES, DnaK, DnaJ, GrpE	Xsys	1.41691
4	B01	GUT1/IRX10L	Δ1-46	Origami 2	pET55dest	GroEL, GroES, DnaK, DnaJ, GrpE	LM	1.17742
4	B02	ARAD1	Δ1-40	Origami 2	pET55dest	GroEL, GroES, DnaK, DnaJ, GrpE		127.096	0.563513	78.6489
4	B02	ARAD1	Δ1-40	Origami 2	pET55dest	GroEL, GroES, DnaK, DnaJ, GrpE		13.9958	0.152979	21.3511
4	B02	ARAD1	Δ1-40	Origami 2	pET55dest	GroEL, GroES, DnaK, DnaJ, GrpE	Xsys	7.93193
4	B02	ARAD1	Δ1-40	Origami 2	pET55dest	GroEL, GroES, DnaK, DnaJ, GrpE	Xsys	6.83969
4	B02	ARAD1	Δ1-40	Origami 2	pET55dest	GroEL, GroES, DnaK, DnaJ, GrpE	Xsys	6.35879
4	B02	ARAD1	Δ1-40	Origami 2	pET55dest	GroEL, GroES, DnaK, DnaJ, GrpE	Xsys	1.39857
4	B02	ARAD1	Δ1-40	Origami 2	pET55dest	GroEL, GroES, DnaK, DnaJ, GrpE	LM	1.17742
4	B03	MUR3	Δ1-100	Origami 2	pET55dest	GroEL, GroES, DnaK, DnaJ, GrpE		69.617	0.773003	63.4266
4	B03	MUR3	Δ1-100	Origami 2	pET55dest	GroEL, GroES, DnaK, DnaJ, GrpE		21.0659	0.206366	16.9328
4	B03	MUR3	Δ1-100	Origami 2	pET55dest	GroEL, GroES, DnaK, DnaJ, GrpE		13.9876	0.239367	19.6406
4	B03	MUR3	Δ1-100	Origami 2	pET55dest	GroEL, GroES, DnaK, DnaJ, GrpE	Xsys	7.96998
4	B03	MUR3	Δ1-100	Origami 2	pET55dest	GroEL, GroES, DnaK, DnaJ, GrpE	Xsys	6.65278
4	B03	MUR3	Δ1-100	Origami 2	pET55dest	GroEL, GroES, DnaK, DnaJ, GrpE	Xsys	6.33447
4	B03	MUR3	Δ1-100	Origami 2	pET55dest	GroEL, GroES, DnaK, DnaJ, GrpE	Xsys	1.39935
4	B03	MUR3	Δ1-100	Origami 2	pET55dest	GroEL, GroES, DnaK, DnaJ, GrpE	LM	1.17742
4	B05	FUT6	full-length	Origami 2	pET55dest	GroEL, GroES, DnaK, DnaJ, GrpE		69.1612	0.691026	63.5362
4	B05	FUT6	full-length	Origami 2	pET55dest	GroEL, GroES, DnaK, DnaJ, GrpE		20.9476	0.232749	21.4
4	B05	FUT6	full-length	Origami 2	pET55dest	GroEL, GroES, DnaK, DnaJ, GrpE		13.8779	0.163835	15.0638
4	B05	FUT6	full-length	Origami 2	pET55dest	GroEL, GroES, DnaK, DnaJ, GrpE	Xsys	7.87967
4	B05	FUT6	full-length	Origami 2	pET55dest	GroEL, GroES, DnaK, DnaJ, GrpE	Xsys	6.677
4	B05	FUT6	full-length	Origami 2	pET55dest	GroEL, GroES, DnaK, DnaJ, GrpE	Xsys	6.30475
4	B05	FUT6	full-length	Origami 2	pET55dest	GroEL, GroES, DnaK, DnaJ, GrpE	Xsys	1.4
4	B05	FUT6	full-length	Origami 2	pET55dest	GroEL, GroES, DnaK, DnaJ, GrpE	LM	1.17742
4	B06	Parvus	full-length	Origami 2	pET55dest	GroEL, GroES, DnaK, DnaJ, GrpE		20.9127	0.1723	57.8649
4	B06	Parvus	full-length	Origami 2	pET55dest	GroEL, GroES, DnaK, DnaJ, GrpE		13.9246	0.125463	42.1351
[truncated: 4,909 more rows]
