# Supplementary material for: Plant cell wall glycosyltransferases: High-throughput recombinant expression screening and general requirements for these challenging enzymes
Source: PLoS One. 2017 Jun 9;12(6):e0177591. doi: 10.1371/journal.pone.0177591 (PMC5466300; doi:10.1371/journal.pone.0177591)
Supplement: S6 Data — (XLSX) [file pone.0177591.s015.xlsx]

## Sheet: Labchip GXII results - table
plate	Well Label	Sample Name	truncation/full-length	cell line	expression vector	chaperone co-expression	Band type (EP=a band at the expected protein size ± 15%. L, LM, and Xsys= system control bands. Blank=a contaminant band)	Size [kDa]	Conc. (ng/ul)	% Purity	Remarks	Band of conventioanl SDS-PAGE (y/n or n/a). See S6_Data	Identity confirmed by MS. See S7 and S8 Data
1	A01	A01>D01_FullLength_brachypodion_distachyon_XP_003562725.1_parentAT3G02230_RGP1_GT75		BL21(DE3)	pET55dest		EP46.3712	45.5844	21.1006	21.0111
1	A01	A01>D01_FullLength_brachypodion_distachyon_XP_003562725.1_parentAT3G02230_RGP1_GT75		BL21(DE3)	pET55dest			75.3395	12.9003	12.8456
1	A01	A01>D01_FullLength_brachypodion_distachyon_XP_003562725.1_parentAT3G02230_RGP1_GT75		BL21(DE3)	pET55dest			14.5479	8.96006	8.92205
1	A01	A01>D01_FullLength_brachypodion_distachyon_XP_003562725.1_parentAT3G02230_RGP1_GT75		BL21(DE3)	pET55dest			67.2301	6.85005	6.821
1	A01	A01>D01_FullLength_brachypodion_distachyon_XP_003562725.1_parentAT3G02230_RGP1_GT75		BL21(DE3)	pET55dest			69.7013	6.46393	6.43651
1	A01	A01>D01_FullLength_brachypodion_distachyon_XP_003562725.1_parentAT3G02230_RGP1_GT75		BL21(DE3)	pET55dest			22.3597	5.91028	5.88521
1	A01	A01>D01_FullLength_brachypodion_distachyon_XP_003562725.1_parentAT3G02230_RGP1_GT75		BL21(DE3)	pET55dest			28.4069	5.44224	5.41916
1	A01	A01>D01_FullLength_brachypodion_distachyon_XP_003562725.1_parentAT3G02230_RGP1_GT75		BL21(DE3)	pET55dest			21.0505	5.43929	5.41622
1	A01	A01>D01_FullLength_brachypodion_distachyon_XP_003562725.1_parentAT3G02230_RGP1_GT75		BL21(DE3)	pET55dest			37.0712	4.99404	4.97285
1	A01	A01>D01_FullLength_brachypodion_distachyon_XP_003562725.1_parentAT3G02230_RGP1_GT75		BL21(DE3)	pET55dest			79.9292	4.69521	4.67529
1	A01	A01>D01_FullLength_brachypodion_distachyon_XP_003562725.1_parentAT3G02230_RGP1_GT75		BL21(DE3)	pET55dest			50.4826	3.64281	3.62736
1	A01	A01>D01_FullLength_brachypodion_distachyon_XP_003562725.1_parentAT3G02230_RGP1_GT75		BL21(DE3)	pET55dest			30.8564	3.61737	3.60202
1	A01	A01>D01_FullLength_brachypodion_distachyon_XP_003562725.1_parentAT3G02230_RGP1_GT75		BL21(DE3)	pET55dest			49.1542	1.85322	1.84536
1	A01	A01>D01_FullLength_brachypodion_distachyon_XP_003562725.1_parentAT3G02230_RGP1_GT75		BL21(DE3)	pET55dest			93.2093	1.5939	1.58714
1	A01	A01>D01_FullLength_brachypodion_distachyon_XP_003562725.1_parentAT3G02230_RGP1_GT75		BL21(DE3)	pET55dest			33.1367	1.386	1.38012
1	A01	A01>D01_FullLength_brachypodion_distachyon_XP_003562725.1_parentAT3G02230_RGP1_GT75		BL21(DE3)	pET55dest			24.0575	1.33127	1.32562
1	A02	A02>D09_FullLength_fragaria_vesca_gi|470104240|ref|XP_004288516.1|__parentAT5G65470_DUF246		BL21(DE3)	pET55dest		EP58.4571	58.2289	23.8132	7.34858
1	A01	A01>D01_FullLength_brachypodion_distachyon_XP_003562725.1_parentAT3G02230_RGP1_GT75		BL21(DE3)	pET55dest			106.049	1.20275	1.19765
1	A01	A01>D01_FullLength_brachypodion_distachyon_XP_003562725.1_parentAT3G02230_RGP1_GT75		BL21(DE3)	pET55dest			126.103	0.997939	0.993706
1	A01	A01>D01_FullLength_brachypodion_distachyon_XP_003562725.1_parentAT3G02230_RGP1_GT75		BL21(DE3)	pET55dest			11.6201	0.817165	0.813699
1	A01	A01>D01_FullLength_brachypodion_distachyon_XP_003562725.1_parentAT3G02230_RGP1_GT75		BL21(DE3)	pET55dest			16.3452	0.772321	0.769045
2	A09	A09>D18_Clone03_30-342_cucumis_sativus_XP_004135058.1_parentAT5G39990_GlcAT14A_GT14		BL21(DE3)	pET22dest			53.1069	88.4297	21.7235
1	A01	A01>D01_FullLength_brachypodion_distachyon_XP_003562725.1_parentAT3G02230_RGP1_GT75		BL21(DE3)	pET55dest			55.4298	0.455241	0.45331
1	A01	A01>D01_FullLength_brachypodion_distachyon_XP_003562725.1_parentAT3G02230_RGP1_GT75		BL21(DE3)	pET55dest			0.148125
1	A01	A01>D01_FullLength_brachypodion_distachyon_XP_003562725.1_parentAT3G02230_RGP1_GT75		BL21(DE3)	pET55dest			0.640153
1	A01	A01>D01_FullLength_brachypodion_distachyon_XP_003562725.1_parentAT3G02230_RGP1_GT75		BL21(DE3)	pET55dest			0.833666
1	A01	A01>D01_FullLength_brachypodion_distachyon_XP_003562725.1_parentAT3G02230_RGP1_GT75		BL21(DE3)	pET55dest		LM	0.924809
1	A01	A01>D01_FullLength_brachypodion_distachyon_XP_003562725.1_parentAT3G02230_RGP1_GT75		BL21(DE3)	pET55dest		Xsys	1.16049
1	A01	A01>D01_FullLength_brachypodion_distachyon_XP_003562725.1_parentAT3G02230_RGP1_GT75		BL21(DE3)	pET55dest		Xsys	4.85996
1	A01	A01>D01_FullLength_brachypodion_distachyon_XP_003562725.1_parentAT3G02230_RGP1_GT75		BL21(DE3)	pET55dest		Xsys	5.40097
2	C09	C09>D03_Clone01_47-464_Solanum_lycopersicum_XP_004229187.1_parentAT3G62720_AtXXT1_GT34		BL21(DE3)	pET22dest			75.8354	72.361	17.1701
1	A01	A01>D01_FullLength_brachypodion_distachyon_XP_003562725.1_parentAT3G02230_RGP1_GT75		BL21(DE3)	pET55dest		Xsys	6.28448
1	A01	A01>D01_FullLength_brachypodion_distachyon_XP_003562725.1_parentAT3G02230_RGP1_GT75		BL21(DE3)	pET55dest		Xsys	7.71835
1	A01	A01>D01_FullLength_brachypodion_distachyon_XP_003562725.1_parentAT3G02230_RGP1_GT75		BL21(DE3)	pET55dest		Xsys	9.08197
2	B06	B06>D04_Clone02_58-457_fragaria_vesca_XP_004288265.1_parentAT2G22900_GT34		BL21(DE3)	pET22dest			44.8154	69.1023	15.2146
1	A01	A01>D01_FullLength_brachypodion_distachyon_XP_003562725.1_parentAT3G02230_RGP1_GT75		BL21(DE3)	pET55dest		Xsys	10.659
1	A02	A02>D09_FullLength_fragaria_vesca_gi|470104240|ref|XP_004288516.1|__parentAT5G65470_DUF246		BL21(DE3)	pET55dest			37.5885	28.7351	8.86745
1	A02	A02>D09_FullLength_fragaria_vesca_gi|470104240|ref|XP_004288516.1|__parentAT5G65470_DUF246		BL21(DE3)	pET55dest			28.713	27.8493	8.59409
1	A02	A02>D09_FullLength_fragaria_vesca_gi|470104240|ref|XP_004288516.1|__parentAT5G65470_DUF246		BL21(DE3)	pET55dest			43.2345	24.3403	7.51123
1	A02	A02>D09_FullLength_fragaria_vesca_gi|470104240|ref|XP_004288516.1|__parentAT5G65470_DUF246		BL21(DE3)	pET55dest			67.8397	21.7883	6.7237
1	A02	A02>D09_FullLength_fragaria_vesca_gi|470104240|ref|XP_004288516.1|__parentAT5G65470_DUF246		BL21(DE3)	pET55dest			76.2606	21.3722	6.59531
1	A02	A02>D09_FullLength_fragaria_vesca_gi|470104240|ref|XP_004288516.1|__parentAT5G65470_DUF246		BL21(DE3)	pET55dest			49.0887	17.863	5.5124
2	H04	H04>D15_Clone01_39-316_oryza_sativa_gi|222629259|gb|EEE61391.1|__hypothetical_protein_OsJ_15564_[Oryza_sativa_Japonica_Group]_parentAT1G19300_Parvus_GT8		BL21(DE3)	pET22dest			53.6888	63.3603	16.7335
1	A03	A03>D17_FullLength_glycine_max_GI:571563602_XP_003556667.2_parent_GUT1/IRX10L_GT47		BL21(DE3)	pET55dest		EP62.4334	64.7334	23.8877	6.47735
1	A02	A02>D09_FullLength_fragaria_vesca_gi|470104240|ref|XP_004288516.1|__parentAT5G65470_DUF246		BL21(DE3)	pET55dest			31.2743	15.6334	4.82436
1	A02	A02>D09_FullLength_fragaria_vesca_gi|470104240|ref|XP_004288516.1|__parentAT5G65470_DUF246		BL21(DE3)	pET55dest			70.2875	15.3615	4.74044
1	A02	A02>D09_FullLength_fragaria_vesca_gi|470104240|ref|XP_004288516.1|__parentAT5G65470_DUF246		BL21(DE3)	pET55dest			21.2921	13.4475	4.1498
1	A02	A02>D09_FullLength_fragaria_vesca_gi|470104240|ref|XP_004288516.1|__parentAT5G65470_DUF246		BL21(DE3)	pET55dest			45.7239	13.2315	4.08315
1	A02	A02>D09_FullLength_fragaria_vesca_gi|470104240|ref|XP_004288516.1|__parentAT5G65470_DUF246		BL21(DE3)	pET55dest			22.4823	12.3342	3.80623
1	A02	A02>D09_FullLength_fragaria_vesca_gi|470104240|ref|XP_004288516.1|__parentAT5G65470_DUF246		BL21(DE3)	pET55dest			33.4043	12.0686	3.72428
2	F01	F01>D06_FullLength_Glycine_max_XP_003546382.1_parentAT2G33570_Gals1_GT92		BL21(DE3)	pET22dest			52.3397	60.4913	15.6158
2	B02	B02>D10_FullLength_glycine_max_gi|356521269|ref|XP_003529279.1|__PREDICTED:_protein_YLS7-like_[Glycine_max]_parentAT2G14530_DBL13_DUF231		BL21(DE3)	pET22dest			75.0308	60.3809	15.0378
2	C05	C05>D07_Clone01_92-577_fragaria_vesca_gi|470141568|ref|XP_004306502.1|__PREDICTED:_uncharacterized_protein_At1g04910-like_[Fragaria_vesca_subsp._vesca]_parentAT2G44500_DUF246		BL21(DE3)	pET22dest			74.465	59.3474	16.3207
2	B09	B09>D11_Clone01_88-539_brachypodion_distachyon_gi|357125708|ref|XP_003564532.1|__parentAT3G55990_TBL29_DUF231		BL21(DE3)	pET22dest			74.4792	59.0252	18.97
2	D07	D07>D22_Clone02_96-252_fragaria_vesca_gi|470146136|ref|XP_004308685.1|__parentAT2G41770_DUF288		BL21(DE3)	pET22dest			74.5159	58.4365	16.9845
1	A04	A04>D02_Clone01_1-134_zea_mays_gi|223947343|gb|ACN27755.1|__unknown_[Zea_mays]_parentAT3G02230_RGP1_GT75		BL21(DE3)	pET55dest		EP20.14	21.5925	30.3232	14.2759		y	y
2	H08	H08>D18_Clone01_30-396_cucumis_sativus_XP_004135058.1_parentAT5G39990_GlcAT14A_GT14		BL21(DE3)	pET22dest			74.5492	57.6777	18.7336
1	A05	A05>D24_Clone02_120-639_Glycine_max_gi|356560983|ref|XP_003548765.1|__parentAT2G35610_XEG113_GT77		BL21(DE3)	pET55dest		EP62.49	69.4158	67.2048	22.3722		n	n/a
2	A09	A09>D18_Clone03_30-342_cucumis_sativus_XP_004135058.1_parentAT5G39990_GlcAT14A_GT14		BL21(DE3)	pET22dest			74.3317	57.3064	14.0778
1	A02	A02>D09_FullLength_fragaria_vesca_gi|470104240|ref|XP_004288516.1|__parentAT5G65470_DUF246		BL21(DE3)	pET55dest			47.4727	11.7013	3.61095
1	A02	A02>D09_FullLength_fragaria_vesca_gi|470104240|ref|XP_004288516.1|__parentAT5G65470_DUF246		BL21(DE3)	pET55dest			54.082	10.2261	3.15571
1	A06	A06>D04_Clone01_92-457_fragaria_vesca_XP_004288265.1_parentAT2G22900_GT34		BL21(DE3)	pET55dest		EP45.55	45.098	35.8517	13.9019		y	y
1	A02	A02>D09_FullLength_fragaria_vesca_gi|470104240|ref|XP_004288516.1|__parentAT5G65470_DUF246		BL21(DE3)	pET55dest			80.6109	9.99129	3.08324
1	A02	A02>D09_FullLength_fragaria_vesca_gi|470104240|ref|XP_004288516.1|__parentAT5G65470_DUF246		BL21(DE3)	pET55dest			24.277	9.79452	3.02252
1	A02	A02>D09_FullLength_fragaria_vesca_gi|470104240|ref|XP_004288516.1|__parentAT5G65470_DUF246		BL21(DE3)	pET55dest			111.085	7.99477	2.46713
2	E07	E07>D22_Clone03_96-310_fragaria_vesca_gi|470146136|ref|XP_004308685.1|__parentAT2G41770_DUF288		BL21(DE3)	pET22dest			74.8211	54.126	16.2305
1	A02	A02>D09_FullLength_fragaria_vesca_gi|470104240|ref|XP_004288516.1|__parentAT5G65470_DUF246		BL21(DE3)	pET55dest			18.1309	5.46386	1.68611
1	A02	A02>D09_FullLength_fragaria_vesca_gi|470104240|ref|XP_004288516.1|__parentAT5G65470_DUF246		BL21(DE3)	pET55dest			16.4268	5.40595	1.66823
1	A02	A02>D09_FullLength_fragaria_vesca_gi|470104240|ref|XP_004288516.1|__parentAT5G65470_DUF246		BL21(DE3)	pET55dest			14.2201	4.2193	1.30205
1	A02	A02>D09_FullLength_fragaria_vesca_gi|470104240|ref|XP_004288516.1|__parentAT5G65470_DUF246		BL21(DE3)	pET55dest			11.6665	3.9409	1.21613
2	G06	G06>D20_Clone01_105-699_Glycine_max_gi|356576157|ref|XP_003556200.1|__parentAT1G34550_DUF616		BL21(DE3)	pET22dest			53.012	53.0831	13.3058
1	A07	A07>D13_Clone01_79-502_glycine_max_gi|356559053|ref|XP_003547816.1|__parentAT4G36890_IRX14_GT43		BL21(DE3)	pET55dest		EP51.93	54.284	60.9093	12.1849
2	F05	F05>D13_Clone04_157-435_glycine_max_gi|356559053|ref|XP_003547816.1|__parentAT4G36890_IRX14_GT43		BL21(DE3)	pET22dest			74.7005	52.4306	17.7994
2	C03	C03>D19_FullLength_Cicer_arietinum_gi|502166317|ref|XP_004513856.1|__parentAT2G41770_DUF288		BL21(DE3)	pET22dest			74.2859	52.352	14.4059
2	D07	D07>D22_Clone02_96-252_fragaria_vesca_gi|470146136|ref|XP_004308685.1|__parentAT2G41770_DUF288		BL21(DE3)	pET22dest			53.4135	52.278	15.1945
1	A02	A02>D09_FullLength_fragaria_vesca_gi|470104240|ref|XP_004288516.1|__parentAT5G65470_DUF246		BL21(DE3)	pET55dest			14.7327	3.91577	1.20838
1	A02	A02>D09_FullLength_fragaria_vesca_gi|470104240|ref|XP_004288516.1|__parentAT5G65470_DUF246		BL21(DE3)	pET55dest			13.4713	1.34367	0.414646
2	E05	E05>D13_Clone02_157-502_glycine_max_gi|356559053|ref|XP_003547816.1|__parentAT4G36890_IRX14_GT43		BL21(DE3)	pET22dest			54.5618	51.4068	18.2135
1	A02	A02>D09_FullLength_fragaria_vesca_gi|470104240|ref|XP_004288516.1|__parentAT5G65470_DUF246		BL21(DE3)	pET55dest			12.8258	1.11475	0.344005
1	A02	A02>D09_FullLength_fragaria_vesca_gi|470104240|ref|XP_004288516.1|__parentAT5G65470_DUF246		BL21(DE3)	pET55dest			93.7528	1.10143	0.339892
1	A02	A02>D09_FullLength_fragaria_vesca_gi|470104240|ref|XP_004288516.1|__parentAT5G65470_DUF246		BL21(DE3)	pET55dest			0.623199
1	A02	A02>D09_FullLength_fragaria_vesca_gi|470104240|ref|XP_004288516.1|__parentAT5G65470_DUF246		BL21(DE3)	pET55dest		LM	0.924809
1	A02	A02>D09_FullLength_fragaria_vesca_gi|470104240|ref|XP_004288516.1|__parentAT5G65470_DUF246		BL21(DE3)	pET55dest		Xsys	1.14154
1	A02	A02>D09_FullLength_fragaria_vesca_gi|470104240|ref|XP_004288516.1|__parentAT5G65470_DUF246		BL21(DE3)	pET55dest		Xsys	4.56984
1	A02	A02>D09_FullLength_fragaria_vesca_gi|470104240|ref|XP_004288516.1|__parentAT5G65470_DUF246		BL21(DE3)	pET55dest		Xsys	4.8217
1	A02	A02>D09_FullLength_fragaria_vesca_gi|470104240|ref|XP_004288516.1|__parentAT5G65470_DUF246		BL21(DE3)	pET55dest		Xsys	7.68218
1	A02	A02>D09_FullLength_fragaria_vesca_gi|470104240|ref|XP_004288516.1|__parentAT5G65470_DUF246		BL21(DE3)	pET55dest		Xsys	9.61173
1	A03	A03>D17_FullLength_glycine_max_GI:571563602_XP_003556667.2_parent_IRX10_GT47		BL21(DE3)	pET55dest			73.3207	40.845	11.0754
1	A03	A03>D17_FullLength_glycine_max_GI:571563602_XP_003556667.2_parent_IRX10_GT47		BL21(DE3)	pET55dest			43.9319	32.2728	8.75103
2	D07	D07>D22_Clone02_96-252_fragaria_vesca_gi|470146136|ref|XP_004308685.1|__parentAT2G41770_DUF288		BL21(DE3)	pET22dest			44.7709	49.135	14.281
2	D06	D06>D04_Clone04_58-392_fragaria_vesca_XP_004288265.1_parentAT2G22900_GT34		BL21(DE3)	pET22dest			74.6246	49.0018	15.7355
1	A03	A03>D17_FullLength_glycine_max_GI:571563602_XP_003556667.2_parent_IRX10_GT47		BL21(DE3)	pET55dest			27.46	31.3656	8.50501
1	A03	A03>D17_FullLength_glycine_max_GI:571563602_XP_003556667.2_parent_IRX10_GT47		BL21(DE3)	pET55dest			35.7102	28.5861	7.75135
1	A03	A03>D17_FullLength_glycine_max_GI:571563602_XP_003556667.2_parent_IRX10_GT47		BL21(DE3)	pET55dest			41.3032	24.9937	6.77724
1	A03	A03>D17_FullLength_glycine_max_GI:571563602_XP_003556667.2_parent_IRX10_GT47		BL21(DE3)	pET55dest			52.0973	18.3726	4.98187
1	A03	A03>D17_FullLength_glycine_max_GI:571563602_XP_003556667.2_parent_IRX10_GT47		BL21(DE3)	pET55dest			29.7405	16.6345	4.51058
1	A08	A08>D18_Clone02_57-396_cucumis_sativus_XP_004135058.1_parentAT5G39990_GlcAT14A_GT14		BL21(DE3)	pET55dest		EP42.69	42.469	35.558	17.6928
1	A03	A03>D17_FullLength_glycine_max_GI:571563602_XP_003556667.2_parent_IRX10_GT47		BL21(DE3)	pET55dest			21.5227	15.1481	4.10751
2	E05	E05>D13_Clone02_157-502_glycine_max_gi|356559053|ref|XP_003547816.1|__parentAT4G36890_IRX14_GT43		BL21(DE3)	pET22dest			75.1758	47.6206	16.872
1	A03	A03>D17_FullLength_glycine_max_GI:571563602_XP_003556667.2_parent_IRX10_GT47		BL21(DE3)	pET55dest			20.3452	15.1077	4.09657
2	F03	F03>D22_FullLength_fragaria_vesca_gi|470146136|ref|XP_004308685.1|__parentAT2G41770_DUF288		BL21(DE3)	pET22dest			74.4222	47.2316	16.8212
1	A03	A03>D17_FullLength_glycine_max_GI:571563602_XP_003556667.2_parent_IRX10_GT47		BL21(DE3)	pET55dest			59.252	11.4669	3.10935
2	C03	C03>D19_FullLength_Cicer_arietinum_gi|502166317|ref|XP_004513856.1|__parentAT2G41770_DUF288		BL21(DE3)	pET22dest			53.1231	46.999	12.9329
1	A03	A03>D17_FullLength_glycine_max_GI:571563602_XP_003556667.2_parent_IRX10_GT47		BL21(DE3)	pET55dest			23.0746	11.3248	3.07081
2	E02	E02>D13_FullLength_glycine_max_gi|356559053|ref|XP_003547816.1|__parentAT4G36890_IRX14_GT43		BL21(DE3)	pET22dest			75.5524	46.6109	13.7116
1	A03	A03>D17_FullLength_glycine_max_GI:571563602_XP_003556667.2_parent_IRX10_GT47		BL21(DE3)	pET55dest			31.9811	11.3194	3.06935
1	A03	A03>D17_FullLength_glycine_max_GI:571563602_XP_003556667.2_parent_IRX10_GT47		BL21(DE3)	pET55dest			14.0577	11.1703	3.0289
2	C06	C06>D04_Clone03_92-392_fragaria_vesca_XP_004288265.1_parentAT2G22900_GT34		BL21(DE3)	pET22dest			74.5315	45.9668	17.2224
1	A09	A09>D18_Clone03_30-342_cucumis_sativus_XP_004135058.1_parentAT5G39990_GlcAT14A_GT14		BL21(DE3)	pET55dest		EP39.72	39.581	86.3353	51.8392		y	y
1	B01	B01>D02_FullLength_zea_mays_gi|223947343|gb|ACN27755.1|__unknown_[Zea_mays]_parentAT3G02230_RGP1_GT75		BL21(DE3)	pET55dest		EP46.3432	45.6304	14.9775	23.7198
1	B02	B02>D10_FullLength_glycine_max_gi|356521269|ref|XP_003529279.1|__PREDICTED:_protein_YLS7-like_[Glycine_max]_parentAT2G14530_DBL13_DUF231		BL21(DE3)	pET55dest		EP52.4075	54.2522	125.422	20.7475		y	n
1	A03	A03>D17_FullLength_glycine_max_GI:571563602_XP_003556667.2_parent_IRX10_GT47		BL21(DE3)	pET55dest			55.5375	9.10799	2.4697
1	A03	A03>D17_FullLength_glycine_max_GI:571563602_XP_003556667.2_parent_IRX10_GT47		BL21(DE3)	pET55dest			67.3593	9.01752	2.44517
2	G03	G03>D23_FullLength_Vitis_vinifera_gi|225458348|ref|XP_002283221.1|__parentAT1G75110_RRA_GT77		BL21(DE3)	pET22dest			74.3881	45.3839	14.4622
1	A03	A03>D17_FullLength_glycine_max_GI:571563602_XP_003556667.2_parent_IRX10_GT47		BL21(DE3)	pET55dest			82.9284	8.36686	2.26874
1	A03	A03>D17_FullLength_glycine_max_GI:571563602_XP_003556667.2_parent_IRX10_GT47		BL21(DE3)	pET55dest			49.0848	7.79048	2.11245
1	A03	A03>D17_FullLength_glycine_max_GI:571563602_XP_003556667.2_parent_IRX10_GT47		BL21(DE3)	pET55dest			90.2017	7.71637	2.09235
1	A03	A03>D17_FullLength_glycine_max_GI:571563602_XP_003556667.2_parent_IRX10_GT47		BL21(DE3)	pET55dest			77.4696	7.65106	2.07465
1	A03	A03>D17_FullLength_glycine_max_GI:571563602_XP_003556667.2_parent_IRX10_GT47		BL21(DE3)	pET55dest			106.689	5.42495	1.47102
1	A03	A03>D17_FullLength_glycine_max_GI:571563602_XP_003556667.2_parent_IRX10_GT47		BL21(DE3)	pET55dest			17.3217	5.36571	1.45495
2	C07	C07>D22_Clone01_96-761_fragaria_vesca_gi|470146136|ref|XP_004308685.1|__parentAT2G41770_DUF288		BL21(DE3)	pET22dest			53.3418	44.6374	14.6052
1	A03	A03>D17_FullLength_glycine_max_GI:571563602_XP_003556667.2_parent_IRX10_GT47		BL21(DE3)	pET55dest			11.1894	4.92611	1.33575
2	D08	D08>D10_Clone02_65-374_glycine_max_gi|356521269|ref|XP_003529279.1|__PREDICTED:_protein_YLS7-like_[Glycine_max]_parentAT2G14530_DBL13_DUF231		BL21(DE3)	pET22dest			74.2886	44.4646	16.7649
2	A08	A08>D18_Clone02_57-396_cucumis_sativus_XP_004135058.1_parentAT5G39990_GlcAT14A_GT14		BL21(DE3)	pET22dest			53.2307	44.373	11.606
1	A03	A03>D17_FullLength_glycine_max_GI:571563602_XP_003556667.2_parent_IRX10_GT47		BL21(DE3)	pET55dest			38.4571	4.51619	1.2246
1	A03	A03>D17_FullLength_glycine_max_GI:571563602_XP_003556667.2_parent_IRX10_GT47		BL21(DE3)	pET55dest			15.6401	3.72345	1.00964
1	A03	A03>D17_FullLength_glycine_max_GI:571563602_XP_003556667.2_parent_IRX10_GT47		BL21(DE3)	pET55dest			12.8148	1.55367	0.42129
2	A07	A07>D13_Clone01_79-502_glycine_max_gi|356559053|ref|XP_003547816.1|__parentAT4G36890_IRX14_GT43		BL21(DE3)	pET22dest			75.1837	43.7388	14.0495
2	B06	B06>D04_Clone02_58-457_fragaria_vesca_XP_004288265.1_parentAT2G22900_GT34		BL21(DE3)	pET22dest			74.4616	43.6898	9.61939
1	A03	A03>D17_FullLength_glycine_max_GI:571563602_XP_003556667.2_parent_IRX10_GT47		BL21(DE3)	pET55dest			12.1798	1.1334	0.307331
2	D09	D09>D19_Clone01_115-771_Cicer_arietinum_gi|502166317|ref|XP_004513856.1|__parentAT2G41770_DUF288		BL21(DE3)	pET22dest			53.0307	42.8037	14.4762
1	A03	A03>D17_FullLength_glycine_max_GI:571563602_XP_003556667.2_parent_IRX10_GT47		BL21(DE3)	pET55dest			0.629669
1	A03	A03>D17_FullLength_glycine_max_GI:571563602_XP_003556667.2_parent_IRX10_GT47		BL21(DE3)	pET55dest		LM	0.924809
1	A03	A03>D17_FullLength_glycine_max_GI:571563602_XP_003556667.2_parent_IRX10_GT47		BL21(DE3)	pET55dest		Xsys	1.12908
1	A03	A03>D17_FullLength_glycine_max_GI:571563602_XP_003556667.2_parent_IRX10_GT47		BL21(DE3)	pET55dest		Xsys	4.69409
1	A03	A03>D17_FullLength_glycine_max_GI:571563602_XP_003556667.2_parent_IRX10_GT47		BL21(DE3)	pET55dest		Xsys	5.08767
1	A03	A03>D17_FullLength_glycine_max_GI:571563602_XP_003556667.2_parent_IRX10_GT47		BL21(DE3)	pET55dest		Xsys	5.98886
1	A03	A03>D17_FullLength_glycine_max_GI:571563602_XP_003556667.2_parent_IRX10_GT47		BL21(DE3)	pET55dest		Xsys	7.38199
1	B03	B03>D18_FullLength_cucumis_sativus_XP_004135058.1_parentAT5G39990_GlcAT14A_GT14		BL21(DE3)	pET55dest		EP50.5305	52.1328	44.9155	12.9406
1	B04	B04>D02_Clone02_1-236_zea_mays_gi|223947343|gb|ACN27755.1|__unknown_[Zea_mays]_parentAT3G02230_RGP1_GT75		BL21(DE3)	pET55dest		EP31.36	30.8063	23.5486	22.4612		y	y
1	A03	A03>D17_FullLength_glycine_max_GI:571563602_XP_003556667.2_parent_IRX10_GT47		BL21(DE3)	pET55dest		Xsys	8.21111
1	A03	A03>D17_FullLength_glycine_max_GI:571563602_XP_003556667.2_parent_IRX10_GT47		BL21(DE3)	pET55dest		Xsys	9.09685
2	B08	B08>D18_Clone04_57-342_cucumis_sativus_XP_004135058.1_parentAT5G39990_GlcAT14A_GT14		BL21(DE3)	pET22dest			74.8729	41.3755	13.3885
2	A06	A06>D04_Clone01_92-457_fragaria_vesca_XP_004288265.1_parentAT2G22900_GT34		BL21(DE3)	pET22dest			74.5727	41.314	15.922
1	A03	A03>D17_FullLength_glycine_max_GI:571563602_XP_003556667.2_parent_IRX10_GT47		BL21(DE3)	pET55dest		Xsys	9.83308
1	B05	B05>D08_Clone01_64-499_setaria_italica_gi|514819627|ref|XP_004984508.1|__parentAT3G02250_DUF246		BL21(DE3)	pET55dest		EP53.25	56.2019	24.3366	35.5157		y	y
1	A03	A03>D17_FullLength_glycine_max_GI:571563602_XP_003556667.2_parent_IRX10_GT47		BL21(DE3)	pET55dest		Xsys	10.2498
1	B06	B06>D04_Clone02_58-457_fragaria_vesca_XP_004288265.1_parentAT2G22900_GT34		BL21(DE3)	pET55dest		EP49.29	52.8311	24.9998	15.701
1	A04	A04>D02_Clone01_1-134_zea_mays_gi|223947343|gb|ACN27755.1|__unknown_[Zea_mays]_parentAT3G02230_RGP1_GT75		BL21(DE3)	pET55dest			69.8518	32.3925	15.2501
1	A04	A04>D02_Clone01_1-134_zea_mays_gi|223947343|gb|ACN27755.1|__unknown_[Zea_mays]_parentAT3G02230_RGP1_GT75		BL21(DE3)	pET55dest			28.2776	16.8083	7.91322
1	A04	A04>D02_Clone01_1-134_zea_mays_gi|223947343|gb|ACN27755.1|__unknown_[Zea_mays]_parentAT3G02230_RGP1_GT75		BL21(DE3)	pET55dest			42.6933	16.1292	7.59349
1	B07	B07>D13_Clone03_79-435_glycine_max_gi|356559053|ref|XP_003547816.1|__parentAT4G36890_IRX14_GT43		BL21(DE3)	pET55dest		EP44.56	48.183	119.764	46.4817		y	y
1	A04	A04>D02_Clone01_1-134_zea_mays_gi|223947343|gb|ACN27755.1|__unknown_[Zea_mays]_parentAT3G02230_RGP1_GT75		BL21(DE3)	pET55dest			37.0732	14.9709	7.04817
1	A04	A04>D02_Clone01_1-134_zea_mays_gi|223947343|gb|ACN27755.1|__unknown_[Zea_mays]_parentAT3G02230_RGP1_GT75		BL21(DE3)	pET55dest			74.5712	11.9294	5.61625
2	A03	A03>D17_FullLength_glycine_max_GI:571563602_XP_003556667.2_parent_IRX10_GT47		BL21(DE3)	pET22dest			74.7501	39.8608	14.9105
1	A04	A04>D02_Clone01_1-134_zea_mays_gi|223947343|gb|ACN27755.1|__unknown_[Zea_mays]_parentAT3G02230_RGP1_GT75		BL21(DE3)	pET55dest			14.5256	9.07859	4.27413
2	C09	C09>D03_Clone01_47-464_Solanum_lycopersicum_XP_004229187.1_parentAT3G62720_AtXXT1_GT34		BL21(DE3)	pET22dest			28.7628	39.6307	9.40373
1	B08	B08>D18_Clone04_57-342_cucumis_sativus_XP_004135058.1_parentAT5G39990_GlcAT14A_GT14		BL21(DE3)	pET55dest		EP36.75	35.7755	75.8285	65.7132		n	n/a
2	D08	D08>D10_Clone02_65-374_glycine_max_gi|356521269|ref|XP_003529279.1|__PREDICTED:_protein_YLS7-like_[Glycine_max]_parentAT2G14530_DBL13_DUF231		BL21(DE3)	pET22dest			52.9514	39.3612	14.8407
2	H05	H05>D23_Clone02_54-403_Vitis_vinifera_gi|225458348|ref|XP_002283221.1|__parentAT1G75110_RRA_GT77		BL21(DE3)	pET22dest			53.4278	39.2554	15.6867
1	A04	A04>D02_Clone01_1-134_zea_mays_gi|223947343|gb|ACN27755.1|__unknown_[Zea_mays]_parentAT3G02230_RGP1_GT75		BL21(DE3)	pET55dest			30.8966	8.63722	4.06634
2	H02	H02>D16_FullLength_glycine_max_gi|356519776|ref|XP_003528545.1|__parent_IRX10_GT47		BL21(DE3)	pET22dest			74.5722	38.7897	16.0133
1	A04	A04>D02_Clone01_1-134_zea_mays_gi|223947343|gb|ACN27755.1|__unknown_[Zea_mays]_parentAT3G02230_RGP1_GT75		BL21(DE3)	pET55dest			33.2162	7.95703	3.74611
1	B09	B09>D11_Clone01_88-539_brachypodion_distachyon_gi|357125708|ref|XP_003564532.1|__parentAT3G55990_TBL29_DUF231		BL21(DE3)	pET55dest		EP55.01	48.2135	1.14486	1.58816
1	A04	A04>D02_Clone01_1-134_zea_mays_gi|223947343|gb|ACN27755.1|__unknown_[Zea_mays]_parentAT3G02230_RGP1_GT75		BL21(DE3)	pET55dest			53.9758	7.36435	3.46708
1	A04	A04>D02_Clone01_1-134_zea_mays_gi|223947343|gb|ACN27755.1|__unknown_[Zea_mays]_parentAT3G02230_RGP1_GT75		BL21(DE3)	pET55dest			47.0296	7.0507	3.31942
2	E03	E03>D21_FullLength_Solanum_lycopersicum_gi|460367584|ref|XP_004229653.1|__PREDICTED:_uncharacterized_protein_LOC101253530_[Solanum_lycopersicum]_parentAT2G41770_DUF288		BL21(DE3)	pET22dest			74.2455	38.4409	15.3723
1	A04	A04>D02_Clone01_1-134_zea_mays_gi|223947343|gb|ACN27755.1|__unknown_[Zea_mays]_parentAT3G02230_RGP1_GT75		BL21(DE3)	pET55dest			48.6843	6.73393	3.17028
1	A04	A04>D02_Clone01_1-134_zea_mays_gi|223947343|gb|ACN27755.1|__unknown_[Zea_mays]_parentAT3G02230_RGP1_GT75		BL21(DE3)	pET55dest			50.3648	6.4035	3.01472
1	A04	A04>D02_Clone01_1-134_zea_mays_gi|223947343|gb|ACN27755.1|__unknown_[Zea_mays]_parentAT3G02230_RGP1_GT75		BL21(DE3)	pET55dest			45.401	5.53244	2.60463
1	A04	A04>D02_Clone01_1-134_zea_mays_gi|223947343|gb|ACN27755.1|__unknown_[Zea_mays]_parentAT3G02230_RGP1_GT75		BL21(DE3)	pET55dest			18.4125	5.39222	2.53861
1	A04	A04>D02_Clone01_1-134_zea_mays_gi|223947343|gb|ACN27755.1|__unknown_[Zea_mays]_parentAT3G02230_RGP1_GT75		BL21(DE3)	pET55dest			79.6099	4.9206	2.31658
1	A04	A04>D02_Clone01_1-134_zea_mays_gi|223947343|gb|ACN27755.1|__unknown_[Zea_mays]_parentAT3G02230_RGP1_GT75		BL21(DE3)	pET55dest			23.9861	4.91397	2.31346
1	A04	A04>D02_Clone01_1-134_zea_mays_gi|223947343|gb|ACN27755.1|__unknown_[Zea_mays]_parentAT3G02230_RGP1_GT75		BL21(DE3)	pET55dest			56.9784	4.06981	1.91604
1	A04	A04>D02_Clone01_1-134_zea_mays_gi|223947343|gb|ACN27755.1|__unknown_[Zea_mays]_parentAT3G02230_RGP1_GT75		BL21(DE3)	pET55dest			60.7823	3.94054	1.85518
1	A04	A04>D02_Clone01_1-134_zea_mays_gi|223947343|gb|ACN27755.1|__unknown_[Zea_mays]_parentAT3G02230_RGP1_GT75		BL21(DE3)	pET55dest			16.2608	2.43731	1.14747
1	C01	C01>D03_FullLength_Solanum_lycopersicum_XP_004229187.1_parentAT3G62720_AtXXT1_GT34		BL21(DE3)	pET55dest		EP58.9542	65.566	9.42729	6.51726
1	A04	A04>D02_Clone01_1-134_zea_mays_gi|223947343|gb|ACN27755.1|__unknown_[Zea_mays]_parentAT3G02230_RGP1_GT75		BL21(DE3)	pET55dest			92.3917	2.27777	1.07236
1	A04	A04>D02_Clone01_1-134_zea_mays_gi|223947343|gb|ACN27755.1|__unknown_[Zea_mays]_parentAT3G02230_RGP1_GT75		BL21(DE3)	pET55dest			11.4727	1.64109	0.772611
1	A04	A04>D02_Clone01_1-134_zea_mays_gi|223947343|gb|ACN27755.1|__unknown_[Zea_mays]_parentAT3G02230_RGP1_GT75		BL21(DE3)	pET55dest			13.2361	0.861407	0.405544
2	F01	F01>D06_FullLength_Glycine_max_XP_003546382.1_parentAT2G33570_Gals1_GT92		BL21(DE3)	pET22dest			73.587	36.6585	9.46336
1	A04	A04>D02_Clone01_1-134_zea_mays_gi|223947343|gb|ACN27755.1|__unknown_[Zea_mays]_parentAT3G02230_RGP1_GT75		BL21(DE3)	pET55dest			12.7402	0.641949	0.302225
1	A04	A04>D02_Clone01_1-134_zea_mays_gi|223947343|gb|ACN27755.1|__unknown_[Zea_mays]_parentAT3G02230_RGP1_GT75		BL21(DE3)	pET55dest			0.632941
1	C02	C02>D11_FullLength_brachypodion_distachyon_gi|357125708|ref|XP_003564532.1|__parentAT3G55990_TBL29_DUF231		BL21(DE3)	pET55dest		EP65.7837	75.6472	52.498	11.2666
2	C08	C08>D10_Clone01_65-410_glycine_max_gi|356521269|ref|XP_003529279.1|__PREDICTED:_protein_YLS7-like_[Glycine_max]_parentAT2G14530_DBL13_DUF231		BL21(DE3)	pET22dest			75.1548	36.3439	15.2818
2	E07	E07>D22_Clone03_96-310_fragaria_vesca_gi|470146136|ref|XP_004308685.1|__parentAT2G41770_DUF288		BL21(DE3)	pET22dest			53.4851	36.3302	10.8942
1	A04	A04>D02_Clone01_1-134_zea_mays_gi|223947343|gb|ACN27755.1|__unknown_[Zea_mays]_parentAT3G02230_RGP1_GT75		BL21(DE3)	pET55dest		LM	0.908894
1	C03	C03>D19_FullLength_Cicer_arietinum_gi|502166317|ref|XP_004513856.1|__parentAT2G41770_DUF288		BL21(DE3)	pET55dest		EP93.7511	80.6711	3.58281	1.13803
2	H04	H04>D15_Clone01_39-316_oryza_sativa_gi|222629259|gb|EEE61391.1|__hypothetical_protein_OsJ_15564_[Oryza_sativa_Japonica_Group]_parentAT1G19300_Parvus_GT8		BL21(DE3)	pET22dest			74.993	35.8352	9.4641
2	F04	F04>D17_Clone01_43-506_glycine_max_GI:571563602_XP_003556667.2_parent_IRX10_GT47		BL21(DE3)	pET22dest			74.8666	35.7954	14.925
1	A04	A04>D02_Clone01_1-134_zea_mays_gi|223947343|gb|ACN27755.1|__unknown_[Zea_mays]_parentAT3G02230_RGP1_GT75		BL21(DE3)	pET55dest		Xsys	1.13122
1	A04	A04>D02_Clone01_1-134_zea_mays_gi|223947343|gb|ACN27755.1|__unknown_[Zea_mays]_parentAT3G02230_RGP1_GT75		BL21(DE3)	pET55dest		Xsys	4.81064
1	A04	A04>D02_Clone01_1-134_zea_mays_gi|223947343|gb|ACN27755.1|__unknown_[Zea_mays]_parentAT3G02230_RGP1_GT75		BL21(DE3)	pET55dest		Xsys	7.95989
2	G04	G04>D17_Clone02_43-439_glycine_max_GI:571563602_XP_003556667.2_parent_IRX10_GT47		BL21(DE3)	pET22dest			74.8391	35.4079	14.6403
2	C09	C09>D03_Clone01_47-464_Solanum_lycopersicum_XP_004229187.1_parentAT3G62720_AtXXT1_GT34		BL21(DE3)	pET22dest			21.8683	35.3396	8.3855
1	A04	A04>D02_Clone01_1-134_zea_mays_gi|223947343|gb|ACN27755.1|__unknown_[Zea_mays]_parentAT3G02230_RGP1_GT75		BL21(DE3)	pET55dest		Xsys	9.17597
1	C04	C04>D02_Clone03_1-346_zea_mays_gi|223947343|gb|ACN27755.1|__unknown_[Zea_mays]_parentAT3G02230_RGP1_GT75		BL21(DE3)	pET55dest		EP43.46	43.2322	42.5487	9.35649
1	A04	A04>D02_Clone01_1-134_zea_mays_gi|223947343|gb|ACN27755.1|__unknown_[Zea_mays]_parentAT3G02230_RGP1_GT75		BL21(DE3)	pET55dest		Xsys	10.6476
1	C05	C05>D07_Clone01_92-577_fragaria_vesca_gi|470141568|ref|XP_004306502.1|__PREDICTED:_uncharacterized_protein_At1g04910-like_[Fragaria_vesca_subsp._vesca]_parentAT2G44500_DUF246		BL21(DE3)	pET55dest		EP58.75	61.4024	21.5281	31.7662		n	n/a
1	A05	A05>D24_Clone02_120-639_Glycine_max_gi|356560983|ref|XP_003548765.1|__parentAT2G35610_XEG113_GT77		BL21(DE3)	pET55dest			22.3309	26.3279	8.76443
1	A05	A05>D24_Clone02_120-639_Glycine_max_gi|356560983|ref|XP_003548765.1|__parentAT2G35610_XEG113_GT77		BL21(DE3)	pET55dest			28.4012	21.8182	7.26318
2	D01	D01>D04_FullLength_fragaria_vesca_XP_004288265.1_parentAT2G22900_GT34		BL21(DE3)	pET22dest			73.7262	34.6211	16.8732
1	A05	A05>D24_Clone02_120-639_Glycine_max_gi|356560983|ref|XP_003548765.1|__parentAT2G35610_XEG113_GT77		BL21(DE3)	pET55dest			42.9585	21.2179	7.06334
2	E07	E07>D22_Clone03_96-310_fragaria_vesca_gi|470146136|ref|XP_004308685.1|__parentAT2G41770_DUF288		BL21(DE3)	pET22dest			44.9973	34.4796	10.3392
1	A05	A05>D24_Clone02_120-639_Glycine_max_gi|356560983|ref|XP_003548765.1|__parentAT2G35610_XEG113_GT77		BL21(DE3)	pET55dest			54.5321	19.8565	6.61013
1	A05	A05>D24_Clone02_120-639_Glycine_max_gi|356560983|ref|XP_003548765.1|__parentAT2G35610_XEG113_GT77		BL21(DE3)	pET55dest			36.8389	18.489	6.15492
2	B07	B07>D13_Clone03_79-435_glycine_max_gi|356559053|ref|XP_003547816.1|__parentAT4G36890_IRX14_GT43		BL21(DE3)	pET22dest			74.5259	34.3625	15.4536
1	C06	C06>D04_Clone03_92-392_fragaria_vesca_XP_004288265.1_parentAT2G22900_GT34		BL21(DE3)	pET55dest		EP38.4	38.773	120.636	35.6322		y	y
2	B02	B02>D10_FullLength_glycine_max_gi|356521269|ref|XP_003529279.1|__PREDICTED:_protein_YLS7-like_[Glycine_max]_parentAT2G14530_DBL13_DUF231		BL21(DE3)	pET22dest			44.7942	34.2031	8.51826
2	D06	D06>D04_Clone04_58-392_fragaria_vesca_XP_004288265.1_parentAT2G22900_GT34		BL21(DE3)	pET22dest			48.9197	34.1706	10.9729
1	A05	A05>D24_Clone02_120-639_Glycine_max_gi|356560983|ref|XP_003548765.1|__parentAT2G35610_XEG113_GT77		BL21(DE3)	pET55dest			74.9601	17.0383	5.67196
1	A05	A05>D24_Clone02_120-639_Glycine_max_gi|356560983|ref|XP_003548765.1|__parentAT2G35610_XEG113_GT77		BL21(DE3)	pET55dest			49.0102	14.7382	4.90629
2	F01	F01>D06_FullLength_Glycine_max_XP_003546382.1_parentAT2G33570_Gals1_GT92		BL21(DE3)	pET22dest			43.993	33.9548	8.76542
1	A05	A05>D24_Clone02_120-639_Glycine_max_gi|356560983|ref|XP_003548765.1|__parentAT2G35610_XEG113_GT77		BL21(DE3)	pET55dest			30.9101	12.3887	4.12414
1	A05	A05>D24_Clone02_120-639_Glycine_max_gi|356560983|ref|XP_003548765.1|__parentAT2G35610_XEG113_GT77		BL21(DE3)	pET55dest			14.5307	11.329	3.77138
1	C07	C07>D22_Clone01_96-761_fragaria_vesca_gi|470146136|ref|XP_004308685.1|__parentAT2G41770_DUF288		BL21(DE3)	pET55dest		EP78.55	78.2599	110.758	41.9293		y	y
1	A05	A05>D24_Clone02_120-639_Glycine_max_gi|356560983|ref|XP_003548765.1|__parentAT2G35610_XEG113_GT77		BL21(DE3)	pET55dest			33.2471	10.0334	3.34008
1	A05	A05>D24_Clone02_120-639_Glycine_max_gi|356560983|ref|XP_003548765.1|__parentAT2G35610_XEG113_GT77		BL21(DE3)	pET55dest			45.3677	9.85271	3.27992
1	A05	A05>D24_Clone02_120-639_Glycine_max_gi|356560983|ref|XP_003548765.1|__parentAT2G35610_XEG113_GT77		BL21(DE3)	pET55dest			46.6774	8.4579	2.8156
2	F01	F01>D06_FullLength_Glycine_max_XP_003546382.1_parentAT2G33570_Gals1_GT92		BL21(DE3)	pET22dest			27.4614	33.2271	8.57755
1	A05	A05>D24_Clone02_120-639_Glycine_max_gi|356560983|ref|XP_003548765.1|__parentAT2G35610_XEG113_GT77		BL21(DE3)	pET55dest			23.4824	8.29998	2.76302
2	D06	D06>D04_Clone04_58-392_fragaria_vesca_XP_004288265.1_parentAT2G22900_GT34		BL21(DE3)	pET22dest			45.0423	32.992	10.5944
1	A05	A05>D24_Clone02_120-639_Glycine_max_gi|356560983|ref|XP_003548765.1|__parentAT2G35610_XEG113_GT77		BL21(DE3)	pET55dest			79.6336	7.50422	2.49812
1	C08	C08>D10_Clone01_65-410_glycine_max_gi|356521269|ref|XP_003529279.1|__PREDICTED:_protein_YLS7-like_[Glycine_max]_parentAT2G14530_DBL13_DUF231		BL21(DE3)	pET55dest		EP43.35	44.5998	45.4549	33.3523		n	n/a
1	A05	A05>D24_Clone02_120-639_Glycine_max_gi|356560983|ref|XP_003548765.1|__parentAT2G35610_XEG113_GT77		BL21(DE3)	pET55dest			59.9392	5.69999	1.8975
1	A05	A05>D24_Clone02_120-639_Glycine_max_gi|356560983|ref|XP_003548765.1|__parentAT2G35610_XEG113_GT77		BL21(DE3)	pET55dest			17.3442	4.26254	1.41898
2	B03	B03>D18_FullLength_cucumis_sativus_XP_004135058.1_parentAT5G39990_GlcAT14A_GT14		BL21(DE3)	pET22dest			74.5039	32.4078	13.8978
1	A05	A05>D24_Clone02_120-639_Glycine_max_gi|356560983|ref|XP_003548765.1|__parentAT2G35610_XEG113_GT77		BL21(DE3)	pET55dest			13.232	3.91912	1.30466
1	A05	A05>D24_Clone02_120-639_Glycine_max_gi|356560983|ref|XP_003548765.1|__parentAT2G35610_XEG113_GT77		BL21(DE3)	pET55dest			16.1842	3.45	1.14849
2	C09	C09>D03_Clone01_47-464_Solanum_lycopersicum_XP_004229187.1_parentAT3G62720_AtXXT1_GT34		BL21(DE3)	pET22dest			43.6618	32.2661	7.65621
1	A05	A05>D24_Clone02_120-639_Glycine_max_gi|356560983|ref|XP_003548765.1|__parentAT2G35610_XEG113_GT77		BL21(DE3)	pET55dest			109.878	3.082	1.02598
1	A05	A05>D24_Clone02_120-639_Glycine_max_gi|356560983|ref|XP_003548765.1|__parentAT2G35610_XEG113_GT77		BL21(DE3)	pET55dest			92.7268	2.61158	0.869383
1	A05	A05>D24_Clone02_120-639_Glycine_max_gi|356560983|ref|XP_003548765.1|__parentAT2G35610_XEG113_GT77		BL21(DE3)	pET55dest			11.3799	1.92916	0.642207
2	D02	D02>D12_FullLength_Hordeum_vulgare_gi|326523271|dbj|BAJ88676.1|__parentAT1G27600_IRX9L_GT43		BL21(DE3)	pET22dest			75.7206	32.1213	13.5641
1	C09	C09>D03_Clone01_47-464_Solanum_lycopersicum_XP_004229187.1_parentAT3G62720_AtXXT1_GT34		BL21(DE3)	pET55dest		EP51.27	56.5322	40.2295	50.2717		y	y
1	A05	A05>D24_Clone02_120-639_Glycine_max_gi|356560983|ref|XP_003548765.1|__parentAT2G35610_XEG113_GT77		BL21(DE3)	pET55dest			12.0846	0.883479	0.294106
2	A09	A09>D18_Clone03_30-342_cucumis_sativus_XP_004135058.1_parentAT5G39990_GlcAT14A_GT14		BL21(DE3)	pET22dest			21.7914	31.8479	7.82371
1	A05	A05>D24_Clone02_120-639_Glycine_max_gi|356560983|ref|XP_003548765.1|__parentAT2G35610_XEG113_GT77		BL21(DE3)	pET55dest			0.61052
2	B02	B02>D10_FullLength_glycine_max_gi|356521269|ref|XP_003529279.1|__PREDICTED:_protein_YLS7-like_[Glycine_max]_parentAT2G14530_DBL13_DUF231		BL21(DE3)	pET22dest			28.0285	31.7979	7.91925
1	A05	A05>D24_Clone02_120-639_Glycine_max_gi|356560983|ref|XP_003548765.1|__parentAT2G35610_XEG113_GT77		BL21(DE3)	pET55dest		LM	0.908894
1	D01	D01>D04_FullLength_fragaria_vesca_XP_004288265.1_parentAT2G22900_GT34		BL21(DE3)	pET55dest		EP57.6451	53.4517	54.1142	9.26105
1	A05	A05>D24_Clone02_120-639_Glycine_max_gi|356560983|ref|XP_003548765.1|__parentAT2G35610_XEG113_GT77		BL21(DE3)	pET55dest		Xsys	1.11686
1	A05	A05>D24_Clone02_120-639_Glycine_max_gi|356560983|ref|XP_003548765.1|__parentAT2G35610_XEG113_GT77		BL21(DE3)	pET55dest		Xsys	4.76668
1	A05	A05>D24_Clone02_120-639_Glycine_max_gi|356560983|ref|XP_003548765.1|__parentAT2G35610_XEG113_GT77		BL21(DE3)	pET55dest		Xsys	8.17313
2	C09	C09>D03_Clone01_47-464_Solanum_lycopersicum_XP_004229187.1_parentAT3G62720_AtXXT1_GT34		BL21(DE3)	pET22dest			37.4236	31.6217	7.50331
1	D02	D02>D12_FullLength_Hordeum_vulgare_gi|326523271|dbj|BAJ88676.1|__parentAT1G27600_IRX9L_GT43		BL21(DE3)	pET55dest		EP49.1917	53.1577	44.5007	8.01263
1	A05	A05>D24_Clone02_120-639_Glycine_max_gi|356560983|ref|XP_003548765.1|__parentAT2G35610_XEG113_GT77		BL21(DE3)	pET55dest		Xsys	9.21426
2	B02	B02>D10_FullLength_glycine_max_gi|356521269|ref|XP_003529279.1|__PREDICTED:_protein_YLS7-like_[Glycine_max]_parentAT2G14530_DBL13_DUF231		BL21(DE3)	pET22dest			66.4531	31.4517	7.83301
1	A05	A05>D24_Clone02_120-639_Glycine_max_gi|356560983|ref|XP_003548765.1|__parentAT2G35610_XEG113_GT77		BL21(DE3)	pET55dest		Xsys	10.5531
1	D03	D03>D20_FullLength_Glycine_max_gi|356576157|ref|XP_003556200.1|__parentAT1G34550_DUF616		BL21(DE3)	pET55dest		EP85.8855	73.6529	45.9652	13.2523
1	A06	A06>D04_Clone01_92-457_fragaria_vesca_XP_004288265.1_parentAT2G22900_GT34		BL21(DE3)	pET55dest			53.5335	22.1444	8.58676
1	A06	A06>D04_Clone01_92-457_fragaria_vesca_XP_004288265.1_parentAT2G22900_GT34		BL21(DE3)	pET55dest			28.0186	19.7909	7.67414
2	C09	C09>D03_Clone01_47-464_Solanum_lycopersicum_XP_004229187.1_parentAT3G62720_AtXXT1_GT34		BL21(DE3)	pET22dest			67.1971	31.1284	7.38626
1	A06	A06>D04_Clone01_92-457_fragaria_vesca_XP_004288265.1_parentAT2G22900_GT34		BL21(DE3)	pET55dest			36.4327	18.2548	7.07851
2	C02	C02>D11_FullLength_brachypodion_distachyon_gi|357125708|ref|XP_003564532.1|__parentAT3G55990_TBL29_DUF231		BL21(DE3)	pET22dest			53.6798	30.9137	8.94792
1	A06	A06>D04_Clone01_92-457_fragaria_vesca_XP_004288265.1_parentAT2G22900_GT34		BL21(DE3)	pET55dest			74.2548	17.5161	6.79207
1	A06	A06>D04_Clone01_92-457_fragaria_vesca_XP_004288265.1_parentAT2G22900_GT34		BL21(DE3)	pET55dest			65.8717	16.7043	6.47727
2	A09	A09>D18_Clone03_30-342_cucumis_sativus_XP_004135058.1_parentAT5G39990_GlcAT14A_GT14		BL21(DE3)	pET22dest			43.267	30.6594	7.53172
1	A06	A06>D04_Clone01_92-457_fragaria_vesca_XP_004288265.1_parentAT2G22900_GT34		BL21(DE3)	pET55dest			42.3261	15.731	6.09989
1	D04	D04>D16_Clone01_43-497_glycine_max_gi|356519776|ref|XP_003528545.1|__parent_GUT1/IRX10L_GT47		BL21(DE3)	pET55dest		EP55.34	53.6847	29.8309	7.16744
2	F03	F03>D22_FullLength_fragaria_vesca_gi|470146136|ref|XP_004308685.1|__parentAT2G41770_DUF288		BL21(DE3)	pET22dest			53.0985	30.2814	10.7845
1	A06	A06>D04_Clone01_92-457_fragaria_vesca_XP_004288265.1_parentAT2G22900_GT34		BL21(DE3)	pET55dest			48.2917	13.2673	5.14455
1	A06	A06>D04_Clone01_92-457_fragaria_vesca_XP_004288265.1_parentAT2G22900_GT34		BL21(DE3)	pET55dest			21.8813	12.24	4.74619
1	A06	A06>D04_Clone01_92-457_fragaria_vesca_XP_004288265.1_parentAT2G22900_GT34		BL21(DE3)	pET55dest			30.4249	11.9429	4.63098
2	C04	C04>D02_Clone03_1-346_zea_mays_gi|223947343|gb|ACN27755.1|__unknown_[Zea_mays]_parentAT3G02230_RGP1_GT75		BL21(DE3)	pET22dest			53.5377	29.9098	12.3184
2	D06	D06>D04_Clone04_58-392_fragaria_vesca_XP_004288265.1_parentAT2G22900_GT34		BL21(DE3)	pET22dest			53.1194	29.8447	9.58374
1	D05	D05>D06_Clone01_109-515_Glycine_max_XP_003546382.1_parentAT2G33570_Gals1_GT92		BL21(DE3)	pET55dest		EP50.06	47.6912	66.4152	18.8066		n	n/a
2	C05	C05>D07_Clone01_92-577_fragaria_vesca_gi|470141568|ref|XP_004306502.1|__PREDICTED:_uncharacterized_protein_At1g04910-like_[Fragaria_vesca_subsp._vesca]_parentAT2G44500_DUF246		BL21(DE3)	pET22dest			44.6683	29.6418	8.15154
1	A06	A06>D04_Clone01_92-457_fragaria_vesca_XP_004288265.1_parentAT2G22900_GT34		BL21(DE3)	pET55dest			14.3115	10.7343	4.16235
2	D09	D09>D19_Clone01_115-771_Cicer_arietinum_gi|502166317|ref|XP_004513856.1|__parentAT2G41770_DUF288		BL21(DE3)	pET22dest			80.5561	29.592	10.008
2	F02	F02>D14_FullLength_Cucumis_sativus_gi|449487901|ref|XP_004157857.1|__parentAT1G19300_Parvus_GT8		BL21(DE3)	pET22dest			74.6682	29.4968	15.4
1	A06	A06>D04_Clone01_92-457_fragaria_vesca_XP_004288265.1_parentAT2G22900_GT34		BL21(DE3)	pET55dest			20.9752	10.6244	4.11974
2	C02	C02>D11_FullLength_brachypodion_distachyon_gi|357125708|ref|XP_003564532.1|__parentAT3G55990_TBL29_DUF231		BL21(DE3)	pET22dest			42.9512	29.4144	8.51394
1	A06	A06>D04_Clone01_92-457_fragaria_vesca_XP_004288265.1_parentAT2G22900_GT34		BL21(DE3)	pET55dest			32.7911	9.31296	3.6112
2	C03	C03>D19_FullLength_Cicer_arietinum_gi|502166317|ref|XP_004513856.1|__parentAT2G41770_DUF288		BL21(DE3)	pET22dest			27.9478	29.2732	8.05522
1	A06	A06>D04_Clone01_92-457_fragaria_vesca_XP_004288265.1_parentAT2G22900_GT34		BL21(DE3)	pET55dest			23.5177	8.10446	3.1426
1	D06	D06>D04_Clone04_58-392_fragaria_vesca_XP_004288265.1_parentAT2G22900_GT34		BL21(DE3)	pET55dest		EP42.14	45.9796	223.534	46.8482		y	y
2	C02	C02>D11_FullLength_brachypodion_distachyon_gi|357125708|ref|XP_003564532.1|__parentAT3G55990_TBL29_DUF231		BL21(DE3)	pET22dest			28.251	29.1286	8.43121
2	E02	E02>D13_FullLength_glycine_max_gi|356559053|ref|XP_003547816.1|__parentAT4G36890_IRX14_GT43		BL21(DE3)	pET22dest			28.2943	29.1166	8.56525
1	A06	A06>D04_Clone01_92-457_fragaria_vesca_XP_004288265.1_parentAT2G22900_GT34		BL21(DE3)	pET55dest			78.5888	7.0225	2.72305
1	A06	A06>D04_Clone01_92-457_fragaria_vesca_XP_004288265.1_parentAT2G22900_GT34		BL21(DE3)	pET55dest			68.4245	6.08045	2.35776
1	A06	A06>D04_Clone01_92-457_fragaria_vesca_XP_004288265.1_parentAT2G22900_GT34		BL21(DE3)	pET55dest			60.1312	3.77592	1.46416
1	A06	A06>D04_Clone01_92-457_fragaria_vesca_XP_004288265.1_parentAT2G22900_GT34		BL21(DE3)	pET55dest			108.417	3.49886	1.35672
1	A06	A06>D04_Clone01_92-457_fragaria_vesca_XP_004288265.1_parentAT2G22900_GT34		BL21(DE3)	pET55dest			124.276	2.79376	1.08331
1	A06	A06>D04_Clone01_92-457_fragaria_vesca_XP_004288265.1_parentAT2G22900_GT34		BL21(DE3)	pET55dest			91.0119	2.7854	1.08007
1	A06	A06>D04_Clone01_92-457_fragaria_vesca_XP_004288265.1_parentAT2G22900_GT34		BL21(DE3)	pET55dest			15.9849	2.15608	0.836044
1	A06	A06>D04_Clone01_92-457_fragaria_vesca_XP_004288265.1_parentAT2G22900_GT34		BL21(DE3)	pET55dest			16.8621	2.07741	0.805539
1	A06	A06>D04_Clone01_92-457_fragaria_vesca_XP_004288265.1_parentAT2G22900_GT34		BL21(DE3)	pET55dest			17.6645	2.03894	0.790622
1	A06	A06>D04_Clone01_92-457_fragaria_vesca_XP_004288265.1_parentAT2G22900_GT34		BL21(DE3)	pET55dest			11.2876	1.55287	0.602142
2	E07	E07>D22_Clone03_96-310_fragaria_vesca_gi|470146136|ref|XP_004308685.1|__parentAT2G41770_DUF288		BL21(DE3)	pET22dest			27.875	28.336	8.49701
1	A06	A06>D04_Clone01_92-457_fragaria_vesca_XP_004288265.1_parentAT2G22900_GT34		BL21(DE3)	pET55dest			12.9145	0.753182	0.292055
2	A09	A09>D18_Clone03_30-342_cucumis_sativus_XP_004135058.1_parentAT5G39990_GlcAT14A_GT14		BL21(DE3)	pET22dest			28.1068	28.2241	6.93347
1	A06	A06>D04_Clone01_92-457_fragaria_vesca_XP_004288265.1_parentAT2G22900_GT34		BL21(DE3)	pET55dest			11.7618	0.613761	0.237993
2	B06	B06>D04_Clone02_58-457_fragaria_vesca_XP_004288265.1_parentAT2G22900_GT34		BL21(DE3)	pET22dest			36.3495	28.1897	6.20666
1	A06	A06>D04_Clone01_92-457_fragaria_vesca_XP_004288265.1_parentAT2G22900_GT34		BL21(DE3)	pET55dest			12.4954	0.521956	0.202394
1	D07	D07>D22_Clone02_96-252_fragaria_vesca_gi|470146136|ref|XP_004308685.1|__parentAT2G41770_DUF288		BL21(DE3)	pET55dest		EP22.56	24.6181	26.8948	14.4124		n	n/a
1	A06	A06>D04_Clone01_92-457_fragaria_vesca_XP_004288265.1_parentAT2G22900_GT34		BL21(DE3)	pET55dest			0.593421
1	A06	A06>D04_Clone01_92-457_fragaria_vesca_XP_004288265.1_parentAT2G22900_GT34		BL21(DE3)	pET55dest		LM	0.892774
2	B09	B09>D11_Clone01_88-539_brachypodion_distachyon_gi|357125708|ref|XP_003564532.1|__parentAT3G55990_TBL29_DUF231		BL21(DE3)	pET22dest			44.8492	27.9615	8.98648
2	B06	B06>D04_Clone02_58-457_fragaria_vesca_XP_004288265.1_parentAT2G22900_GT34		BL21(DE3)	pET22dest			65.8835	27.9033	6.14361
1	A06	A06>D04_Clone01_92-457_fragaria_vesca_XP_004288265.1_parentAT2G22900_GT34		BL21(DE3)	pET55dest		Xsys	1.10262
2	E02	E02>D13_FullLength_glycine_max_gi|356559053|ref|XP_003547816.1|__parentAT4G36890_IRX14_GT43		BL21(DE3)	pET22dest			66.4144	27.8536	8.19373
1	A06	A06>D04_Clone01_92-457_fragaria_vesca_XP_004288265.1_parentAT2G22900_GT34		BL21(DE3)	pET55dest		Xsys	4.84071
1	A06	A06>D04_Clone01_92-457_fragaria_vesca_XP_004288265.1_parentAT2G22900_GT34		BL21(DE3)	pET55dest		Xsys	7.97702
2	A07	A07>D13_Clone01_79-502_glycine_max_gi|356559053|ref|XP_003547816.1|__parentAT4G36890_IRX14_GT43		BL21(DE3)	pET22dest			22.136	27.8049	8.93129
2	A08	A08>D18_Clone02_57-396_cucumis_sativus_XP_004135058.1_parentAT5G39990_GlcAT14A_GT14		BL21(DE3)	pET22dest			65.8867	27.785	7.26733
2	C03	C03>D19_FullLength_Cicer_arietinum_gi|502166317|ref|XP_004513856.1|__parentAT2G41770_DUF288		BL21(DE3)	pET22dest			65.6265	27.6928	7.62035
2	A08	A08>D18_Clone02_57-396_cucumis_sativus_XP_004135058.1_parentAT5G39990_GlcAT14A_GT14		BL21(DE3)	pET22dest			36.796	27.6841	7.24096
1	A06	A06>D04_Clone01_92-457_fragaria_vesca_XP_004288265.1_parentAT2G22900_GT34		BL21(DE3)	pET55dest		Xsys	8.9565
1	A06	A06>D04_Clone01_92-457_fragaria_vesca_XP_004288265.1_parentAT2G22900_GT34		BL21(DE3)	pET55dest		Xsys	10.3745
2	E09	E09>D21_Clone01_105-760_Solanum_lycopersicum_gi|460367584|ref|XP_004229653.1|__PREDICTED:_uncharacterized_protein_LOC101253530_[Solanum_lycopersicum]_parentAT2G41770_DUF288		BL21(DE3)	pET22dest			53.0053	27.4002	13.7066
1	A07	A07>D13_Clone01_79-502_glycine_max_gi|356559053|ref|XP_003547816.1|__parentAT4G36890_IRX14_GT43		BL21(DE3)	pET55dest			75.677	54.9763	10.998
1	A07	A07>D13_Clone01_79-502_glycine_max_gi|356559053|ref|XP_003547816.1|__parentAT4G36890_IRX14_GT43		BL21(DE3)	pET55dest			67.0174	42.9311	8.58835
1	A07	A07>D13_Clone01_79-502_glycine_max_gi|356559053|ref|XP_003547816.1|__parentAT4G36890_IRX14_GT43		BL21(DE3)	pET55dest			22.3562	42.4482	8.49174
2	C05	C05>D07_Clone01_92-577_fragaria_vesca_gi|470141568|ref|XP_004306502.1|__PREDICTED:_uncharacterized_protein_At1g04910-like_[Fragaria_vesca_subsp._vesca]_parentAT2G44500_DUF246		BL21(DE3)	pET22dest			28.0335	27.1909	7.47754
2	A04	A04>D02_Clone01_1-134_zea_mays_gi|223947343|gb|ACN27755.1|__unknown_[Zea_mays]_parentAT3G02230_RGP1_GT75		BL21(DE3)	pET22dest			70.3015	27.133	9.30892
1	A07	A07>D13_Clone01_79-502_glycine_max_gi|356559053|ref|XP_003547816.1|__parentAT4G36890_IRX14_GT43		BL21(DE3)	pET55dest			45.7609	37.4698	7.49581
2	F01	F01>D06_FullLength_Glycine_max_XP_003546382.1_parentAT2G33570_Gals1_GT92		BL21(DE3)	pET22dest			36.0456	27.1146	6.99961
1	A07	A07>D13_Clone01_79-502_glycine_max_gi|356559053|ref|XP_003547816.1|__parentAT4G36890_IRX14_GT43		BL21(DE3)	pET55dest			36.8293	35.4854	7.09884
2	A06	A06>D04_Clone01_92-457_fragaria_vesca_XP_004288265.1_parentAT2G22900_GT34		BL21(DE3)	pET22dest			44.9225	27.0352	10.4191
1	A07	A07>D13_Clone01_79-502_glycine_max_gi|356559053|ref|XP_003547816.1|__parentAT4G36890_IRX14_GT43		BL21(DE3)	pET55dest			28.5811	34.0816	6.81801
2	F03	F03>D22_FullLength_fragaria_vesca_gi|470146136|ref|XP_004308685.1|__parentAT2G41770_DUF288		BL21(DE3)	pET22dest			44.6467	26.9949	9.61403
1	D08	D08>D10_Clone02_65-374_glycine_max_gi|356521269|ref|XP_003529279.1|__PREDICTED:_protein_YLS7-like_[Glycine_max]_parentAT2G14530_DBL13_DUF231		BL21(DE3)	pET55dest		EP39.39	40.3849	23.2209	28.1608		n	n/a
2	G03	G03>D23_FullLength_Vitis_vinifera_gi|225458348|ref|XP_002283221.1|__parentAT1G75110_RRA_GT77		BL21(DE3)	pET22dest			27.9601	26.9098	8.57519
1	D09	D09>D19_Clone01_115-771_Cicer_arietinum_gi|502166317|ref|XP_004513856.1|__parentAT2G41770_DUF288		BL21(DE3)	pET55dest		EP77.56	80.2561	100.226	29.0796		n	n/a
1	A07	A07>D13_Clone01_79-502_glycine_max_gi|356559053|ref|XP_003547816.1|__parentAT4G36890_IRX14_GT43		BL21(DE3)	pET55dest			43.9013	28.9345	5.78833
2	B08	B08>D18_Clone04_57-342_cucumis_sativus_XP_004135058.1_parentAT5G39990_GlcAT14A_GT14		BL21(DE3)	pET22dest			53.4347	26.5868	8.60308
2	C02	C02>D11_FullLength_brachypodion_distachyon_gi|357125708|ref|XP_003564532.1|__parentAT3G55990_TBL29_DUF231		BL21(DE3)	pET22dest			37.0944	26.5858	7.6952
1	A07	A07>D13_Clone01_79-502_glycine_max_gi|356559053|ref|XP_003547816.1|__parentAT4G36890_IRX14_GT43		BL21(DE3)	pET55dest			30.9299	25.6324	5.12776
1	A07	A07>D13_Clone01_79-502_glycine_max_gi|356559053|ref|XP_003547816.1|__parentAT4G36890_IRX14_GT43		BL21(DE3)	pET55dest			24.0511	19.1189	3.82472
1	A07	A07>D13_Clone01_79-502_glycine_max_gi|356559053|ref|XP_003547816.1|__parentAT4G36890_IRX14_GT43		BL21(DE3)	pET55dest			14.7154	16.641	3.32902
2	G06	G06>D20_Clone01_105-699_Glycine_max_gi|356576157|ref|XP_003556200.1|__parentAT1G34550_DUF616		BL21(DE3)	pET22dest			73.699	26.4229	6.62316
1	A07	A07>D13_Clone01_79-502_glycine_max_gi|356559053|ref|XP_003547816.1|__parentAT4G36890_IRX14_GT43		BL21(DE3)	pET55dest			33.3739	15.567	3.11416
1	A07	A07>D13_Clone01_79-502_glycine_max_gi|356559053|ref|XP_003547816.1|__parentAT4G36890_IRX14_GT43		BL21(DE3)	pET55dest			61.8681	14.4708	2.89488
1	A07	A07>D13_Clone01_79-502_glycine_max_gi|356559053|ref|XP_003547816.1|__parentAT4G36890_IRX14_GT43		BL21(DE3)	pET55dest			48.8803	13.6482	2.73032
1	A07	A07>D13_Clone01_79-502_glycine_max_gi|356559053|ref|XP_003547816.1|__parentAT4G36890_IRX14_GT43		BL21(DE3)	pET55dest			79.7251	9.47156	1.89478
2	G06	G06>D20_Clone01_105-699_Glycine_max_gi|356576157|ref|XP_003556200.1|__parentAT1G34550_DUF616		BL21(DE3)	pET22dest			36.5824	26.296	6.59137
1	A07	A07>D13_Clone01_79-502_glycine_max_gi|356559053|ref|XP_003547816.1|__parentAT4G36890_IRX14_GT43		BL21(DE3)	pET55dest			50.8324	8.72875	1.74618
2	H04	H04>D15_Clone01_39-316_oryza_sativa_gi|222629259|gb|EEE61391.1|__hypothetical_protein_OsJ_15564_[Oryza_sativa_Japonica_Group]_parentAT1G19300_Parvus_GT8		BL21(DE3)	pET22dest			66.5127	26.1227	6.89903
2	B02	B02>D10_FullLength_glycine_max_gi|356521269|ref|XP_003529279.1|__PREDICTED:_protein_YLS7-like_[Glycine_max]_parentAT2G14530_DBL13_DUF231		BL21(DE3)	pET22dest			36.5194	26.1069	6.5019
1	A07	A07>D13_Clone01_79-502_glycine_max_gi|356559053|ref|XP_003547816.1|__parentAT4G36890_IRX14_GT43		BL21(DE3)	pET55dest			126.901	7.7863	1.55765
2	D04	D04>D16_Clone01_43-497_glycine_max_gi|356519776|ref|XP_003528545.1|__parent_IRX10_GT47		BL21(DE3)	pET22dest			74.9171	26.0965	14.0881
1	A07	A07>D13_Clone01_79-502_glycine_max_gi|356559053|ref|XP_003547816.1|__parentAT4G36890_IRX14_GT43		BL21(DE3)	pET55dest			11.9004	5.78844	1.15797
1	A07	A07>D13_Clone01_79-502_glycine_max_gi|356559053|ref|XP_003547816.1|__parentAT4G36890_IRX14_GT43		BL21(DE3)	pET55dest			110.038	5.44097	1.08846
2	F01	F01>D06_FullLength_Glycine_max_XP_003546382.1_parentAT2G33570_Gals1_GT92		BL21(DE3)	pET22dest			41.5752	25.9763	6.70575
2	A08	A08>D18_Clone02_57-396_cucumis_sativus_XP_004135058.1_parentAT5G39990_GlcAT14A_GT14		BL21(DE3)	pET22dest			74.3848	25.9735	6.79352
2	B09	B09>D11_Clone01_88-539_brachypodion_distachyon_gi|357125708|ref|XP_003564532.1|__parentAT3G55990_TBL29_DUF231		BL21(DE3)	pET22dest			65.9357	25.9317	8.33413
1	A07	A07>D13_Clone01_79-502_glycine_max_gi|356559053|ref|XP_003547816.1|__parentAT4G36890_IRX14_GT43		BL21(DE3)	pET55dest			92.5444	4.30346	0.860905
2	A09	A09>D18_Clone03_30-342_cucumis_sativus_XP_004135058.1_parentAT5G39990_GlcAT14A_GT14		BL21(DE3)	pET22dest			65.804	25.9007	6.36271
2	E02	E02>D13_FullLength_glycine_max_gi|356559053|ref|XP_003547816.1|__parentAT4G36890_IRX14_GT43		BL21(DE3)	pET22dest			37.141	25.8905	7.61623
2	H04	H04>D15_Clone01_39-316_oryza_sativa_gi|222629259|gb|EEE61391.1|__hypothetical_protein_OsJ_15564_[Oryza_sativa_Japonica_Group]_parentAT1G19300_Parvus_GT8		BL21(DE3)	pET22dest			28.2077	25.8728	6.83303
1	A07	A07>D13_Clone01_79-502_glycine_max_gi|356559053|ref|XP_003547816.1|__parentAT4G36890_IRX14_GT43		BL21(DE3)	pET55dest			16.3562	4.06115	0.812432
2	B03	B03>D18_FullLength_cucumis_sativus_XP_004135058.1_parentAT5G39990_GlcAT14A_GT14		BL21(DE3)	pET22dest			44.7866	25.8271	11.0758
2	D03	D03>D20_FullLength_Glycine_max_gi|356576157|ref|XP_003556200.1|__parentAT1G34550_DUF616		BL21(DE3)	pET22dest			65.7971	25.8019	8.66498
1	A07	A07>D13_Clone01_79-502_glycine_max_gi|356559053|ref|XP_003547816.1|__parentAT4G36890_IRX14_GT43		BL21(DE3)	pET55dest			18.2036	3.67211	0.734605
2	B02	B02>D10_FullLength_glycine_max_gi|356521269|ref|XP_003529279.1|__PREDICTED:_protein_YLS7-like_[Glycine_max]_parentAT2G14530_DBL13_DUF231		BL21(DE3)	pET22dest			43.1392	25.7689	6.41771
2	H08	H08>D18_Clone01_30-396_cucumis_sativus_XP_004135058.1_parentAT5G39990_GlcAT14A_GT14		BL21(DE3)	pET22dest			21.8547	25.6749	8.33918
2	G03	G03>D23_FullLength_Vitis_vinifera_gi|225458348|ref|XP_002283221.1|__parentAT1G75110_RRA_GT77		BL21(DE3)	pET22dest			44.6258	25.6666	8.17904
2	F05	F05>D13_Clone04_157-435_glycine_max_gi|356559053|ref|XP_003547816.1|__parentAT4G36890_IRX14_GT43		BL21(DE3)	pET22dest			53.4691	25.6666	8.71346
1	A07	A07>D13_Clone01_79-502_glycine_max_gi|356559053|ref|XP_003547816.1|__parentAT4G36890_IRX14_GT43		BL21(DE3)	pET55dest			17.3685	1.99355	0.398809
2	C05	C05>D07_Clone01_92-577_fragaria_vesca_gi|470141568|ref|XP_004306502.1|__PREDICTED:_uncharacterized_protein_At1g04910-like_[Fragaria_vesca_subsp._vesca]_parentAT2G44500_DUF246		BL21(DE3)	pET22dest			66.0766	25.6138	7.04383
1	A07	A07>D13_Clone01_79-502_glycine_max_gi|356559053|ref|XP_003547816.1|__parentAT4G36890_IRX14_GT43		BL21(DE3)	pET55dest			83.4123	1.99003	0.398104
1	A07	A07>D13_Clone01_79-502_glycine_max_gi|356559053|ref|XP_003547816.1|__parentAT4G36890_IRX14_GT43		BL21(DE3)	pET55dest			13.4401	1.77463	0.355014
1	A07	A07>D13_Clone01_79-502_glycine_max_gi|356559053|ref|XP_003547816.1|__parentAT4G36890_IRX14_GT43		BL21(DE3)	pET55dest			85.8299	1.66659	0.333401
2	B09	B09>D11_Clone01_88-539_brachypodion_distachyon_gi|357125708|ref|XP_003564532.1|__parentAT3G55990_TBL29_DUF231		BL21(DE3)	pET22dest			21.8343	25.408	8.16581
2	A02	A02>D09_FullLength_fragaria_vesca_gi|470104240|ref|XP_004288516.1|__parentAT5G65470_DUF246		BL21(DE3)	pET22dest			75.6277	25.3903	10.0232
2	D03	D03>D20_FullLength_Glycine_max_gi|356576157|ref|XP_003556200.1|__parentAT1G34550_DUF616		BL21(DE3)	pET22dest			27.9348	25.3642	8.51796
2	C03	C03>D19_FullLength_Cicer_arietinum_gi|502166317|ref|XP_004513856.1|__parentAT2G41770_DUF288		BL21(DE3)	pET22dest			36.4212	25.3315	6.97057
1	E01	E01>D05_FullLength_Oryza_sativa_NP_001068066.1_parentAT2G22900_GT34		BL21(DE3)	pET55dest		EP58.3038	52.806	29.619	8.8258
1	A07	A07>D13_Clone01_79-502_glycine_max_gi|356559053|ref|XP_003547816.1|__parentAT4G36890_IRX14_GT43		BL21(DE3)	pET55dest			12.828	0.884169	0.176878
1	A07	A07>D13_Clone01_79-502_glycine_max_gi|356559053|ref|XP_003547816.1|__parentAT4G36890_IRX14_GT43		BL21(DE3)	pET55dest		LM	0.898062
1	A07	A07>D13_Clone01_79-502_glycine_max_gi|356559053|ref|XP_003547816.1|__parentAT4G36890_IRX14_GT43		BL21(DE3)	pET55dest		Xsys	1.11351
1	A07	A07>D13_Clone01_79-502_glycine_max_gi|356559053|ref|XP_003547816.1|__parentAT4G36890_IRX14_GT43		BL21(DE3)	pET55dest		Xsys	4.85377
2	H08	H08>D18_Clone01_30-396_cucumis_sativus_XP_004135058.1_parentAT5G39990_GlcAT14A_GT14		BL21(DE3)	pET22dest			65.9981	25.0348	8.13127
1	E02	E02>D13_FullLength_glycine_max_gi|356559053|ref|XP_003547816.1|__parentAT4G36890_IRX14_GT43		BL21(DE3)	pET55dest		EP61.3984	53.4303	57.9214	15.8271		n	n/a
1	A07	A07>D13_Clone01_79-502_glycine_max_gi|356559053|ref|XP_003547816.1|__parentAT4G36890_IRX14_GT43		BL21(DE3)	pET55dest		Xsys	6.44389
1	A07	A07>D13_Clone01_79-502_glycine_max_gi|356559053|ref|XP_003547816.1|__parentAT4G36890_IRX14_GT43		BL21(DE3)	pET55dest		Xsys	8.01098
2	F08	F08>D17_Clone03_175-506_glycine_max_GI:571563602_XP_003556667.2_parent_IRX10_GT47		BL21(DE3)	pET22dest			74.4365	24.8766	13.0767
2	H08	H08>D18_Clone01_30-396_cucumis_sativus_XP_004135058.1_parentAT5G39990_GlcAT14A_GT14		BL21(DE3)	pET22dest			53.2651	24.7635	8.04318
2	C04	C04>D02_Clone03_1-346_zea_mays_gi|223947343|gb|ACN27755.1|__unknown_[Zea_mays]_parentAT3G02230_RGP1_GT75		BL21(DE3)	pET22dest			74.7307	24.755	10.1954
2	B08	B08>D18_Clone04_57-342_cucumis_sativus_XP_004135058.1_parentAT5G39990_GlcAT14A_GT14		BL21(DE3)	pET22dest			21.9413	24.6436	7.97431
1	A07	A07>D13_Clone01_79-502_glycine_max_gi|356559053|ref|XP_003547816.1|__parentAT4G36890_IRX14_GT43		BL21(DE3)	pET55dest		Xsys	8.33759
2	E07	E07>D22_Clone03_96-310_fragaria_vesca_gi|470146136|ref|XP_004308685.1|__parentAT2G41770_DUF288		BL21(DE3)	pET22dest			66.3256	24.5653	7.36631
1	A07	A07>D13_Clone01_79-502_glycine_max_gi|356559053|ref|XP_003547816.1|__parentAT4G36890_IRX14_GT43		BL21(DE3)	pET55dest		Xsys	10.3966
2	G06	G06>D20_Clone01_105-699_Glycine_max_gi|356576157|ref|XP_003556200.1|__parentAT1G34550_DUF616		BL21(DE3)	pET22dest			42.1681	24.4181	6.12065
2	A03	A03>D17_FullLength_glycine_max_GI:571563602_XP_003556667.2_parent_IRX10_GT47		BL21(DE3)	pET22dest			21.763	24.3861	9.12199
2	F03	F03>D22_FullLength_fragaria_vesca_gi|470146136|ref|XP_004308685.1|__parentAT2G41770_DUF288		BL21(DE3)	pET22dest			27.8397	24.3625	8.67654
1	E03	E03>D21_FullLength_Solanum_lycopersicum_gi|460367584|ref|XP_004229653.1|__PREDICTED:_uncharacterized_protein_LOC101253530_[Solanum_lycopersicum]_parentAT2G41770_DUF288		BL21(DE3)	pET55dest		EP91.5468	81.4489	14.0485	2.38701
1	E04	E04>D09_Clone01_47-475_fragaria_vesca_gi|470104240|ref|XP_004288516.1|__parentAT5G65470_DUF246		BL21(DE3)	pET55dest		EP52.48	53.0956	48.7061	16.7981
2	A04	A04>D02_Clone01_1-134_zea_mays_gi|223947343|gb|ACN27755.1|__unknown_[Zea_mays]_parentAT3G02230_RGP1_GT75		BL21(DE3)	pET22dest			54.0381	24.2694	8.32647
2	B08	B08>D18_Clone04_57-342_cucumis_sativus_XP_004135058.1_parentAT5G39990_GlcAT14A_GT14		BL21(DE3)	pET22dest			66.335	24.2261	7.83922
2	D03	D03>D20_FullLength_Glycine_max_gi|356576157|ref|XP_003556200.1|__parentAT1G34550_DUF616		BL21(DE3)	pET22dest			36.5575	24.2251	8.13544
2	F05	F05>D13_Clone04_157-435_glycine_max_gi|356559053|ref|XP_003547816.1|__parentAT4G36890_IRX14_GT43		BL21(DE3)	pET22dest			21.9829	24.1715	8.20588
1	A08	A08>D18_Clone02_57-396_cucumis_sativus_XP_004135058.1_parentAT5G39990_GlcAT14A_GT14		BL21(DE3)	pET55dest			21.8113	17.9353	8.92415
2	D02	D02>D12_FullLength_Hordeum_vulgare_gi|326523271|dbj|BAJ88676.1|__parentAT1G27600_IRX9L_GT43		BL21(DE3)	pET22dest			66.4808	24.1352	10.1918
1	A08	A08>D18_Clone02_57-396_cucumis_sativus_XP_004135058.1_parentAT5G39990_GlcAT14A_GT14		BL21(DE3)	pET55dest			74.5297	14.4637	7.19677
2	E08	E08>D06_Clone02_50-515_Glycine_max_XP_003546382.1_parentAT2G33570_Gals1_GT92		BL21(DE3)	pET22dest			66.0565	24.0232	39.8774
2	E07	E07>D22_Clone03_96-310_fragaria_vesca_gi|470146136|ref|XP_004308685.1|__parentAT2G41770_DUF288		BL21(DE3)	pET22dest			21.9755	24.0106	7.19996
1	A08	A08>D18_Clone02_57-396_cucumis_sativus_XP_004135058.1_parentAT5G39990_GlcAT14A_GT14		BL21(DE3)	pET55dest			28.0043	14.0754	7.00355
1	A08	A08>D18_Clone02_57-396_cucumis_sativus_XP_004135058.1_parentAT5G39990_GlcAT14A_GT14		BL21(DE3)	pET55dest			53.8843	13.8287	6.8808
2	C07	C07>D22_Clone01_96-761_fragaria_vesca_gi|470146136|ref|XP_004308685.1|__parentAT2G41770_DUF288		BL21(DE3)	pET22dest			28.1937	23.9058	7.82185
1	A08	A08>D18_Clone02_57-396_cucumis_sativus_XP_004135058.1_parentAT5G39990_GlcAT14A_GT14		BL21(DE3)	pET55dest			36.6955	13.7899	6.86151
1	A08	A08>D18_Clone02_57-396_cucumis_sativus_XP_004135058.1_parentAT5G39990_GlcAT14A_GT14		BL21(DE3)	pET55dest			45.1634	12.6418	6.29025
1	A08	A08>D18_Clone02_57-396_cucumis_sativus_XP_004135058.1_parentAT5G39990_GlcAT14A_GT14		BL21(DE3)	pET55dest			66.0668	12.4218	6.18078
1	A08	A08>D18_Clone02_57-396_cucumis_sativus_XP_004135058.1_parentAT5G39990_GlcAT14A_GT14		BL21(DE3)	pET55dest			48.6391	11.9213	5.93174
1	E05	E05>D13_Clone02_157-502_glycine_max_gi|356559053|ref|XP_003547816.1|__parentAT4G36890_IRX14_GT43		BL21(DE3)	pET55dest		EP43.35	42.6237	21.1943	6.75712
2	A03	A03>D17_FullLength_glycine_max_GI:571563602_XP_003556667.2_parent_IRX10_GT47		BL21(DE3)	pET22dest			44.8076	23.7395	8.88014
2	E02	E02>D13_FullLength_glycine_max_gi|356559053|ref|XP_003547816.1|__parentAT4G36890_IRX14_GT43		BL21(DE3)	pET22dest			43.2626	23.7273	6.97987
2	A09	A09>D18_Clone03_30-342_cucumis_sativus_XP_004135058.1_parentAT5G39990_GlcAT14A_GT14		BL21(DE3)	pET22dest			36.4779	23.7044	5.82317
2	G06	G06>D20_Clone01_105-699_Glycine_max_gi|356576157|ref|XP_003556200.1|__parentAT1G34550_DUF616		BL21(DE3)	pET22dest			44.9372	23.6781	5.93516
1	A08	A08>D18_Clone02_57-396_cucumis_sativus_XP_004135058.1_parentAT5G39990_GlcAT14A_GT14		BL21(DE3)	pET55dest			14.4265	11.4642	5.70429
1	A08	A08>D18_Clone02_57-396_cucumis_sativus_XP_004135058.1_parentAT5G39990_GlcAT14A_GT14		BL21(DE3)	pET55dest			30.486	9.25112	4.60313
2	G03	G03>D23_FullLength_Vitis_vinifera_gi|225458348|ref|XP_002283221.1|__parentAT1G75110_RRA_GT77		BL21(DE3)	pET22dest			36.5677	23.6393	7.53298
2	A03	A03>D17_FullLength_glycine_max_GI:571563602_XP_003556667.2_parent_IRX10_GT47		BL21(DE3)	pET22dest			28.0434	23.6142	8.83325
1	A08	A08>D18_Clone02_57-396_cucumis_sativus_XP_004135058.1_parentAT5G39990_GlcAT14A_GT14		BL21(DE3)	pET55dest			32.7831	6.17053	3.0703
1	A08	A08>D18_Clone02_57-396_cucumis_sativus_XP_004135058.1_parentAT5G39990_GlcAT14A_GT14		BL21(DE3)	pET55dest			23.4957	5.44345	2.70852
1	E06	E06>D05_Clone02_105-483_Oryza_sativa_NP_001068066.1_parentAT2G22900_GT34		BL21(DE3)	pET55dest		EP46.98	44.9679	20.8247	8.51691
2	F03	F03>D22_FullLength_fragaria_vesca_gi|470146136|ref|XP_004308685.1|__parentAT2G41770_DUF288		BL21(DE3)	pET22dest			65.7734	23.5329	8.38106
2	H08	H08>D18_Clone01_30-396_cucumis_sativus_XP_004135058.1_parentAT5G39990_GlcAT14A_GT14		BL21(DE3)	pET22dest			46.0721	23.4586	7.61934
2	D09	D09>D19_Clone01_115-771_Cicer_arietinum_gi|502166317|ref|XP_004513856.1|__parentAT2G41770_DUF288		BL21(DE3)	pET22dest			44.5273	23.446	7.92943
2	C05	C05>D07_Clone01_92-577_fragaria_vesca_gi|470141568|ref|XP_004306502.1|__PREDICTED:_uncharacterized_protein_At1g04910-like_[Fragaria_vesca_subsp._vesca]_parentAT2G44500_DUF246		BL21(DE3)	pET22dest			43.2042	23.4348	6.44461
1	A08	A08>D18_Clone02_57-396_cucumis_sativus_XP_004135058.1_parentAT5G39990_GlcAT14A_GT14		BL21(DE3)	pET55dest			69.5273	4.08676	2.03347
1	A08	A08>D18_Clone02_57-396_cucumis_sativus_XP_004135058.1_parentAT5G39990_GlcAT14A_GT14		BL21(DE3)	pET55dest			79.2305	4.03824	2.00933
2	B09	B09>D11_Clone01_88-539_brachypodion_distachyon_gi|357125708|ref|XP_003564532.1|__parentAT3G55990_TBL29_DUF231		BL21(DE3)	pET22dest			28.0308	23.4016	7.52097
1	A08	A08>D18_Clone02_57-396_cucumis_sativus_XP_004135058.1_parentAT5G39990_GlcAT14A_GT14		BL21(DE3)	pET55dest			109.466	2.85739	1.42177
1	E07	E07>D22_Clone03_96-310_fragaria_vesca_gi|470146136|ref|XP_004308685.1|__parentAT2G41770_DUF288		BL21(DE3)	pET55dest		EP28.94	29.6842	45.8747	50.813		y	y
2	D03	D03>D20_FullLength_Glycine_max_gi|356576157|ref|XP_003556200.1|__parentAT1G34550_DUF616		BL21(DE3)	pET22dest			42.4576	22.952	7.7079
2	C03	C03>D19_FullLength_Cicer_arietinum_gi|502166317|ref|XP_004513856.1|__parentAT2G41770_DUF288		BL21(DE3)	pET22dest			42.6429	22.9111	6.30455
2	C08	C08>D10_Clone01_65-410_glycine_max_gi|356521269|ref|XP_003529279.1|__PREDICTED:_protein_YLS7-like_[Glycine_max]_parentAT2G14530_DBL13_DUF231		BL21(DE3)	pET22dest			53.6396	22.7745	9.57615
1	A08	A08>D18_Clone02_57-396_cucumis_sativus_XP_004135058.1_parentAT5G39990_GlcAT14A_GT14		BL21(DE3)	pET55dest			125.173	2.55269	1.27015
1	A08	A08>D18_Clone02_57-396_cucumis_sativus_XP_004135058.1_parentAT5G39990_GlcAT14A_GT14		BL21(DE3)	pET55dest			91.886	2.06259	1.02629
2	D09	D09>D19_Clone01_115-771_Cicer_arietinum_gi|502166317|ref|XP_004513856.1|__parentAT2G41770_DUF288		BL21(DE3)	pET22dest			21.6461	22.7521	7.69476
1	A08	A08>D18_Clone02_57-396_cucumis_sativus_XP_004135058.1_parentAT5G39990_GlcAT14A_GT14		BL21(DE3)	pET55dest			60.5241	1.98115	0.985772
1	A08	A08>D18_Clone02_57-396_cucumis_sativus_XP_004135058.1_parentAT5G39990_GlcAT14A_GT14		BL21(DE3)	pET55dest			17.0693	1.6337	0.812891
2	A07	A07>D13_Clone01_79-502_glycine_max_gi|356559053|ref|XP_003547816.1|__parentAT4G36890_IRX14_GT43		BL21(DE3)	pET22dest			36.6766	22.6801	7.28513
2	B05	B05>D08_Clone01_64-499_setaria_italica_gi|514819627|ref|XP_004984508.1|__parentAT3G02250_DUF246		BL21(DE3)	pET22dest			66.4401	22.6445	10.4802
1	A08	A08>D18_Clone02_57-396_cucumis_sativus_XP_004135058.1_parentAT5G39990_GlcAT14A_GT14		BL21(DE3)	pET55dest			11.3841	1.26523	0.629545
1	A08	A08>D18_Clone02_57-396_cucumis_sativus_XP_004135058.1_parentAT5G39990_GlcAT14A_GT14		BL21(DE3)	pET55dest			16.0603	1.04844	0.52168
1	A08	A08>D18_Clone02_57-396_cucumis_sativus_XP_004135058.1_parentAT5G39990_GlcAT14A_GT14		BL21(DE3)	pET55dest			12.9822	0.483439	0.240547
2	G03	G03>D23_FullLength_Vitis_vinifera_gi|225458348|ref|XP_002283221.1|__parentAT1G75110_RRA_GT77		BL21(DE3)	pET22dest			65.743	22.4669	7.1594
1	A08	A08>D18_Clone02_57-396_cucumis_sativus_XP_004135058.1_parentAT5G39990_GlcAT14A_GT14		BL21(DE3)	pET55dest		LM	0.898062
1	A08	A08>D18_Clone02_57-396_cucumis_sativus_XP_004135058.1_parentAT5G39990_GlcAT14A_GT14		BL21(DE3)	pET55dest		Xsys	1.09845
2	D07	D07>D22_Clone02_96-252_fragaria_vesca_gi|470146136|ref|XP_004308685.1|__parentAT2G41770_DUF288		BL21(DE3)	pET22dest			66.0406	22.4234	6.51732
2	F05	F05>D13_Clone04_157-435_glycine_max_gi|356559053|ref|XP_003547816.1|__parentAT4G36890_IRX14_GT43		BL21(DE3)	pET22dest			44.9142	22.3392	7.58384
1	A08	A08>D18_Clone02_57-396_cucumis_sativus_XP_004135058.1_parentAT5G39990_GlcAT14A_GT14		BL21(DE3)	pET55dest		Xsys	4.85096
2	B08	B08>D18_Clone04_57-342_cucumis_sativus_XP_004135058.1_parentAT5G39990_GlcAT14A_GT14		BL21(DE3)	pET22dest			28.262	22.2282	7.19273
2	C07	C07>D22_Clone01_96-761_fragaria_vesca_gi|470146136|ref|XP_004308685.1|__parentAT2G41770_DUF288		BL21(DE3)	pET22dest			65.9529	22.2078	7.26628
1	A08	A08>D18_Clone02_57-396_cucumis_sativus_XP_004135058.1_parentAT5G39990_GlcAT14A_GT14		BL21(DE3)	pET55dest		Xsys	8.03251
1	A08	A08>D18_Clone02_57-396_cucumis_sativus_XP_004135058.1_parentAT5G39990_GlcAT14A_GT14		BL21(DE3)	pET55dest		Xsys	8.90655
1	A08	A08>D18_Clone02_57-396_cucumis_sativus_XP_004135058.1_parentAT5G39990_GlcAT14A_GT14		BL21(DE3)	pET55dest		Xsys	10.4398
2	C09	C09>D03_Clone01_47-464_Solanum_lycopersicum_XP_004229187.1_parentAT3G62720_AtXXT1_GT34		BL21(DE3)	pET22dest			45.5045	22.1196	5.24862
1	E08	E08>D06_Clone02_50-515_Glycine_max_XP_003546382.1_parentAT2G33570_Gals1_GT92		BL21(DE3)	pET55dest		EP56.55	64.3814	21.2847	19.5233		y	y
2	A07	A07>D13_Clone01_79-502_glycine_max_gi|356559053|ref|XP_003547816.1|__parentAT4G36890_IRX14_GT43		BL21(DE3)	pET22dest			28.1961	21.9941	7.06478
1	A09	A09>D18_Clone03_30-342_cucumis_sativus_XP_004135058.1_parentAT5G39990_GlcAT14A_GT14		BL21(DE3)	pET55dest			21.8276	11.4011	6.84569
1	A09	A09>D18_Clone03_30-342_cucumis_sativus_XP_004135058.1_parentAT5G39990_GlcAT14A_GT14		BL21(DE3)	pET55dest			27.8925	8.75913	5.25934
2	C04	C04>D02_Clone03_1-346_zea_mays_gi|223947343|gb|ACN27755.1|__unknown_[Zea_mays]_parentAT3G02230_RGP1_GT75		BL21(DE3)	pET22dest			21.8315	21.9378	9.03508
1	A09	A09>D18_Clone03_30-342_cucumis_sativus_XP_004135058.1_parentAT5G39990_GlcAT14A_GT14		BL21(DE3)	pET55dest			65.8342	7.81855	4.69458
2	A02	A02>D09_FullLength_fragaria_vesca_gi|470104240|ref|XP_004288516.1|__parentAT5G65470_DUF246		BL21(DE3)	pET22dest			21.7886	21.9128	8.65042
1	A09	A09>D18_Clone03_30-342_cucumis_sativus_XP_004135058.1_parentAT5G39990_GlcAT14A_GT14		BL21(DE3)	pET55dest			69.5143	7.3125	4.39072
1	A09	A09>D18_Clone03_30-342_cucumis_sativus_XP_004135058.1_parentAT5G39990_GlcAT14A_GT14		BL21(DE3)	pET55dest			36.582	7.10631	4.26692
2	A06	A06>D04_Clone01_92-457_fragaria_vesca_XP_004288265.1_parentAT2G22900_GT34		BL21(DE3)	pET22dest			53.318	21.8246	8.41097
1	A09	A09>D18_Clone03_30-342_cucumis_sativus_XP_004135058.1_parentAT5G39990_GlcAT14A_GT14		BL21(DE3)	pET55dest			74.332	6.28626	3.77453
2	A07	A07>D13_Clone01_79-502_glycine_max_gi|356559053|ref|XP_003547816.1|__parentAT4G36890_IRX14_GT43		BL21(DE3)	pET22dest			66.2667	21.8132	7.00667
1	A09	A09>D18_Clone03_30-342_cucumis_sativus_XP_004135058.1_parentAT5G39990_GlcAT14A_GT14		BL21(DE3)	pET55dest			14.349	6.01786	3.61337
1	A09	A09>D18_Clone03_30-342_cucumis_sativus_XP_004135058.1_parentAT5G39990_GlcAT14A_GT14		BL21(DE3)	pET55dest			45.061	5.81818	3.49347
2	F04	F04>D17_Clone01_43-506_glycine_max_GI:571563602_XP_003556667.2_parent_IRX10_GT47		BL21(DE3)	pET22dest			28.0798	21.7585	9.07233
1	A09	A09>D18_Clone03_30-342_cucumis_sativus_XP_004135058.1_parentAT5G39990_GlcAT14A_GT14		BL21(DE3)	pET55dest			30.5132	5.76633	3.46234
2	G04	G04>D17_Clone02_43-439_glycine_max_GI:571563602_XP_003556667.2_parent_IRX10_GT47		BL21(DE3)	pET22dest			28.0437	21.706	8.97492
1	E09	E09>D21_Clone01_105-760_Solanum_lycopersicum_gi|460367584|ref|XP_004229653.1|__PREDICTED:_uncharacterized_protein_LOC101253530_[Solanum_lycopersicum]_parentAT2G41770_DUF288		BL21(DE3)	pET55dest		EP77.45	78.3852	56.2218	59.3283		y	y
1	A09	A09>D18_Clone03_30-342_cucumis_sativus_XP_004135058.1_parentAT5G39990_GlcAT14A_GT14		BL21(DE3)	pET55dest			48.7217	5.61249	3.36997
1	A09	A09>D18_Clone03_30-342_cucumis_sativus_XP_004135058.1_parentAT5G39990_GlcAT14A_GT14		BL21(DE3)	pET55dest			32.6687	2.94472	1.76813
2	C06	C06>D04_Clone03_92-392_fragaria_vesca_XP_004288265.1_parentAT2G22900_GT34		BL21(DE3)	pET22dest			53.4083	21.5615	8.07844
1	A09	A09>D18_Clone03_30-342_cucumis_sativus_XP_004135058.1_parentAT5G39990_GlcAT14A_GT14		BL21(DE3)	pET55dest			23.3906	2.53615	1.52281
1	A09	A09>D18_Clone03_30-342_cucumis_sativus_XP_004135058.1_parentAT5G39990_GlcAT14A_GT14		BL21(DE3)	pET55dest			79.0563	1.80851	1.0859
1	F01	F01>D06_FullLength_Glycine_max_XP_003546382.1_parentAT2G33570_Gals1_GT92		BL21(DE3)	pET55dest		EP63.3656	66.2138	51.9407	6.22042
2	F05	F05>D13_Clone04_157-435_glycine_max_gi|356559053|ref|XP_003547816.1|__parentAT4G36890_IRX14_GT43		BL21(DE3)	pET22dest			28.2211	21.4882	7.29495
2	H03	H03>D24_FullLength_Glycine_max_gi|356560983|ref|XP_003548765.1|__parentAT2G35610_XEG113_GT77		BL21(DE3)	pET22dest			44.6049	21.4521	9.40972
2	H08	H08>D18_Clone01_30-396_cucumis_sativus_XP_004135058.1_parentAT5G39990_GlcAT14A_GT14		BL21(DE3)	pET22dest			28.0574	21.4437	6.96488
2	B05	B05>D08_Clone01_64-499_setaria_italica_gi|514819627|ref|XP_004984508.1|__parentAT3G02250_DUF246		BL21(DE3)	pET22dest			37.1484	21.437	9.9214
1	A09	A09>D18_Clone03_30-342_cucumis_sativus_XP_004135058.1_parentAT5G39990_GlcAT14A_GT14		BL21(DE3)	pET55dest			11.3206	0.366288	0.219934
1	A09	A09>D18_Clone03_30-342_cucumis_sativus_XP_004135058.1_parentAT5G39990_GlcAT14A_GT14		BL21(DE3)	pET55dest			17.0841	0.335439	0.201411
1	A09	A09>D18_Clone03_30-342_cucumis_sativus_XP_004135058.1_parentAT5G39990_GlcAT14A_GT14		BL21(DE3)	pET55dest			15.9763	0.319245	0.191688
2	A04	A04>D02_Clone01_1-134_zea_mays_gi|223947343|gb|ACN27755.1|__unknown_[Zea_mays]_parentAT3G02230_RGP1_GT75		BL21(DE3)	pET22dest			28.6021	21.3055	7.30959
1	A09	A09>D18_Clone03_30-342_cucumis_sativus_XP_004135058.1_parentAT5G39990_GlcAT14A_GT14		BL21(DE3)	pET55dest		LM	0.928201
2	E03	E03>D21_FullLength_Solanum_lycopersicum_gi|460367584|ref|XP_004229653.1|__PREDICTED:_uncharacterized_protein_LOC101253530_[Solanum_lycopersicum]_parentAT2G41770_DUF288		BL21(DE3)	pET22dest			44.4988	21.273	8.50695
2	H01	H01>D08_FullLength_setaria_italica_gi|514819627|ref|XP_004984508.1|__parentAT3G02250_DUF246		BL21(DE3)	pET22dest			35.9243	21.2722	9.88845
1	A09	A09>D18_Clone03_30-342_cucumis_sativus_XP_004135058.1_parentAT5G39990_GlcAT14A_GT14		BL21(DE3)	pET55dest		Xsys	1.13214
2	E05	E05>D13_Clone02_157-502_glycine_max_gi|356559053|ref|XP_003547816.1|__parentAT4G36890_IRX14_GT43		BL21(DE3)	pET22dest			66.5705	21.2459	7.52746
1	A09	A09>D18_Clone03_30-342_cucumis_sativus_XP_004135058.1_parentAT5G39990_GlcAT14A_GT14		BL21(DE3)	pET55dest		Xsys	4.82619
1	A09	A09>D18_Clone03_30-342_cucumis_sativus_XP_004135058.1_parentAT5G39990_GlcAT14A_GT14		BL21(DE3)	pET55dest		Xsys	6.195
1	A09	A09>D18_Clone03_30-342_cucumis_sativus_XP_004135058.1_parentAT5G39990_GlcAT14A_GT14		BL21(DE3)	pET55dest		Xsys	7.79486
2	H02	H02>D16_FullLength_glycine_max_gi|356519776|ref|XP_003528545.1|__parent_IRX10_GT47		BL21(DE3)	pET22dest			65.8816	21.1639	8.73695
2	C07	C07>D22_Clone01_96-761_fragaria_vesca_gi|470146136|ref|XP_004308685.1|__parentAT2G41770_DUF288		BL21(DE3)	pET22dest			42.7449	21.1598	6.92337
2	B09	B09>D11_Clone01_88-539_brachypodion_distachyon_gi|357125708|ref|XP_003564532.1|__parentAT3G55990_TBL29_DUF231		BL21(DE3)	pET22dest			43.1902	21.1567	6.79949
2	H03	H03>D24_FullLength_Glycine_max_gi|356560983|ref|XP_003548765.1|__parentAT2G35610_XEG113_GT77		BL21(DE3)	pET22dest			27.8139	21.155	9.27941
1	F02	F02>D14_FullLength_Cucumis_sativus_gi|449487901|ref|XP_004157857.1|__parentAT1G19300_Parvus_GT8		BL21(DE3)	pET55dest		EP36.9793	36.8802	21.1499	13.0469
1	F03	F03>D22_FullLength_fragaria_vesca_gi|470146136|ref|XP_004308685.1|__parentAT2G41770_DUF288		BL21(DE3)	pET55dest		EP92.5507	83.6809	4.92819	1.59948
1	A09	A09>D18_Clone03_30-342_cucumis_sativus_XP_004135058.1_parentAT5G39990_GlcAT14A_GT14		BL21(DE3)	pET55dest		Xsys	9.0649
2	D08	D08>D10_Clone02_65-374_glycine_max_gi|356521269|ref|XP_003529279.1|__PREDICTED:_protein_YLS7-like_[Glycine_max]_parentAT2G14530_DBL13_DUF231		BL21(DE3)	pET22dest			65.5912	21.0562	7.93902
2	G02	G02>D15_FullLength_oryza_sativa_gi|222629259|gb|EEE61391.1|__hypothetical_protein_OsJ_15564_[Oryza_sativa_Japonica_Group]_parentAT1G19300_Parvus_GT8		BL21(DE3)	pET22dest			75.0311	21.0363	13.0351
2	D09	D09>D19_Clone01_115-771_Cicer_arietinum_gi|502166317|ref|XP_004513856.1|__parentAT2G41770_DUF288		BL21(DE3)	pET22dest			27.9349	21.0058	7.10416
2	F05	F05>D13_Clone04_157-435_glycine_max_gi|356559053|ref|XP_003547816.1|__parentAT4G36890_IRX14_GT43		BL21(DE3)	pET22dest			66.3281	21.0005	7.12937
1	F04	F04>D17_Clone01_43-506_glycine_max_GI:571563602_XP_003556667.2_parent_GUT1/IRX10L_GT47		BL21(DE3)	pET55dest		EP56.33	53.8993	27.125	6.66742
1	F05	F05>D13_Clone04_157-435_glycine_max_gi|356559053|ref|XP_003547816.1|__parentAT4G36890_IRX14_GT43		BL21(DE3)	pET55dest		EP35.98	37.9897	94.7865	66.8864		y	y
2	H06	H06>D24_Clone01_53-639_Glycine_max_gi|356560983|ref|XP_003548765.1|__parentAT2G35610_XEG113_GT77		BL21(DE3)	pET22dest			65.9576	20.9465	8.73124
2	E03	E03>D21_FullLength_Solanum_lycopersicum_gi|460367584|ref|XP_004229653.1|__PREDICTED:_uncharacterized_protein_LOC101253530_[Solanum_lycopersicum]_parentAT2G41770_DUF288		BL21(DE3)	pET22dest			27.8525	20.9343	8.37152
1	B01	B01>D02_FullLength_zea_mays_gi|223947343|gb|ACN27755.1|__unknown_[Zea_mays]_parentAT3G02230_RGP1_GT75		BL21(DE3)	pET55dest			14.342	7.85552	12.4408
2	B05	B05>D08_Clone01_64-499_setaria_italica_gi|514819627|ref|XP_004984508.1|__parentAT3G02250_DUF246		BL21(DE3)	pET22dest			75.2967	20.8338	9.6422
1	B01	B01>D02_FullLength_zea_mays_gi|223947343|gb|ACN27755.1|__unknown_[Zea_mays]_parentAT3G02230_RGP1_GT75		BL21(DE3)	pET55dest			66.1267	5.30514	8.40174
1	B01	B01>D02_FullLength_zea_mays_gi|223947343|gb|ACN27755.1|__unknown_[Zea_mays]_parentAT3G02230_RGP1_GT75		BL21(DE3)	pET55dest			36.6915	4.2164	6.6775
2	E03	E03>D21_FullLength_Solanum_lycopersicum_gi|460367584|ref|XP_004229653.1|__PREDICTED:_uncharacterized_protein_LOC101253530_[Solanum_lycopersicum]_parentAT2G41770_DUF288		BL21(DE3)	pET22dest			52.9404	20.8245	8.3276
2	D08	D08>D10_Clone02_65-374_glycine_max_gi|356521269|ref|XP_003529279.1|__PREDICTED:_protein_YLS7-like_[Glycine_max]_parentAT2G14530_DBL13_DUF231		BL21(DE3)	pET22dest			21.6625	20.7952	7.84061
2	D08	D08>D10_Clone02_65-374_glycine_max_gi|356521269|ref|XP_003529279.1|__PREDICTED:_protein_YLS7-like_[Glycine_max]_parentAT2G14530_DBL13_DUF231		BL21(DE3)	pET22dest			44.6413	20.7903	7.83874
1	B01	B01>D02_FullLength_zea_mays_gi|223947343|gb|ACN27755.1|__unknown_[Zea_mays]_parentAT3G02230_RGP1_GT75		BL21(DE3)	pET55dest			21.9751	3.56822	5.65097
1	B01	B01>D02_FullLength_zea_mays_gi|223947343|gb|ACN27755.1|__unknown_[Zea_mays]_parentAT3G02230_RGP1_GT75		BL21(DE3)	pET55dest			20.6802	3.42166	5.41887
1	F06	F06>D05_Clone04_105-429_Oryza_sativa_NP_001068066.1_parentAT2G22900_GT34		BL21(DE3)	pET55dest		EP41.04	42.3222	14.9014	10.8909
1	B01	B01>D02_FullLength_zea_mays_gi|223947343|gb|ACN27755.1|__unknown_[Zea_mays]_parentAT3G02230_RGP1_GT75		BL21(DE3)	pET55dest			42.1886	3.39118	5.37061
1	B01	B01>D02_FullLength_zea_mays_gi|223947343|gb|ACN27755.1|__unknown_[Zea_mays]_parentAT3G02230_RGP1_GT75		BL21(DE3)	pET55dest			27.9609	3.22137	5.10167
1	B01	B01>D02_FullLength_zea_mays_gi|223947343|gb|ACN27755.1|__unknown_[Zea_mays]_parentAT3G02230_RGP1_GT75		BL21(DE3)	pET55dest			68.959	2.6332	4.1702
1	B01	B01>D02_FullLength_zea_mays_gi|223947343|gb|ACN27755.1|__unknown_[Zea_mays]_parentAT3G02230_RGP1_GT75		BL21(DE3)	pET55dest			73.9789	2.62744	4.16108
2	D06	D06>D04_Clone04_58-392_fragaria_vesca_XP_004288265.1_parentAT2G22900_GT34		BL21(DE3)	pET22dest			66.0167	20.7042	6.64856
2	A02	A02>D09_FullLength_fragaria_vesca_gi|470104240|ref|XP_004288516.1|__parentAT5G65470_DUF246		BL21(DE3)	pET22dest			37.0059	20.6611	8.15631
2	C07	C07>D22_Clone01_96-761_fragaria_vesca_gi|470146136|ref|XP_004308685.1|__parentAT2G41770_DUF288		BL21(DE3)	pET22dest			36.6511	20.6196	6.74665
1	B01	B01>D02_FullLength_zea_mays_gi|223947343|gb|ACN27755.1|__unknown_[Zea_mays]_parentAT3G02230_RGP1_GT75		BL21(DE3)	pET55dest			30.5181	2.28756	3.6228
2	C05	C05>D07_Clone01_92-577_fragaria_vesca_gi|470141568|ref|XP_004306502.1|__PREDICTED:_uncharacterized_protein_At1g04910-like_[Fragaria_vesca_subsp._vesca]_parentAT2G44500_DUF246		BL21(DE3)	pET22dest			36.5344	20.5169	5.64218
2	A06	A06>D04_Clone01_92-457_fragaria_vesca_XP_004288265.1_parentAT2G22900_GT34		BL21(DE3)	pET22dest			65.9949	20.5103	7.90448
2	A02	A02>D09_FullLength_fragaria_vesca_gi|470104240|ref|XP_004288516.1|__parentAT5G65470_DUF246		BL21(DE3)	pET22dest			42.3474	20.4527	8.07402
2	E05	E05>D13_Clone02_157-502_glycine_max_gi|356559053|ref|XP_003547816.1|__parentAT4G36890_IRX14_GT43		BL21(DE3)	pET22dest			28.3249	20.3789	7.22028
2	E07	E07>D22_Clone03_96-310_fragaria_vesca_gi|470146136|ref|XP_004308685.1|__parentAT2G41770_DUF288		BL21(DE3)	pET22dest			14.4776	20.3188	6.0929
2	E03	E03>D21_FullLength_Solanum_lycopersicum_gi|460367584|ref|XP_004229653.1|__PREDICTED:_uncharacterized_protein_LOC101253530_[Solanum_lycopersicum]_parentAT2G41770_DUF288		BL21(DE3)	pET22dest			65.6032	20.2936	8.11528
2	A07	A07>D13_Clone01_79-502_glycine_max_gi|356559053|ref|XP_003547816.1|__parentAT4G36890_IRX14_GT43		BL21(DE3)	pET22dest			43.6047	20.2789	6.51385
2	H03	H03>D24_FullLength_Glycine_max_gi|356560983|ref|XP_003548765.1|__parentAT2G35610_XEG113_GT77		BL21(DE3)	pET22dest			53.0489	20.2547	8.8845
1	B01	B01>D02_FullLength_zea_mays_gi|223947343|gb|ACN27755.1|__unknown_[Zea_mays]_parentAT3G02230_RGP1_GT75		BL21(DE3)	pET55dest			49.8586	1.92425	3.04742
1	B01	B01>D02_FullLength_zea_mays_gi|223947343|gb|ACN27755.1|__unknown_[Zea_mays]_parentAT3G02230_RGP1_GT75		BL21(DE3)	pET55dest			79.1331	1.78938	2.83383
2	F04	F04>D17_Clone01_43-506_glycine_max_GI:571563602_XP_003556667.2_parent_IRX10_GT47		BL21(DE3)	pET22dest			65.9555	20.1806	8.4144
2	D09	D09>D19_Clone01_115-771_Cicer_arietinum_gi|502166317|ref|XP_004513856.1|__parentAT2G41770_DUF288		BL21(DE3)	pET22dest			65.5129	20.176	6.82353
1	B01	B01>D02_FullLength_zea_mays_gi|223947343|gb|ACN27755.1|__unknown_[Zea_mays]_parentAT3G02230_RGP1_GT75		BL21(DE3)	pET55dest			75.7482	1.49714	2.37102
1	F07	F07>D05_Clone01_73-483_Oryza_sativa_NP_001068066.1_parentAT2G22900_GT34		BL21(DE3)	pET55dest		EP50.5	44.5918	9.06296	7.92129
2	D03	D03>D20_FullLength_Glycine_max_gi|356576157|ref|XP_003556200.1|__parentAT1G34550_DUF616		BL21(DE3)	pET22dest			53.0983	20.0614	6.73716
1	B01	B01>D02_FullLength_zea_mays_gi|223947343|gb|ACN27755.1|__unknown_[Zea_mays]_parentAT3G02230_RGP1_GT75		BL21(DE3)	pET55dest			48.3757	1.45703	2.30749
2	C02	C02>D11_FullLength_brachypodion_distachyon_gi|357125708|ref|XP_003564532.1|__parentAT3G55990_TBL29_DUF231		BL21(DE3)	pET22dest			66.4673	20.0515	5.80388
1	F08	F08>D17_Clone03_175-506_glycine_max_GI:571563602_XP_003556667.2_parent_GUT1/IRX10L_GT47		BL21(DE3)	pET55dest		EP41.81	45.0512	50.6533	20.4756
2	E05	E05>D13_Clone02_157-502_glycine_max_gi|356559053|ref|XP_003547816.1|__parentAT4G36890_IRX14_GT43		BL21(DE3)	pET22dest			46.7436	20.0247	7.09477
2	F04	F04>D17_Clone01_43-506_glycine_max_GI:571563602_XP_003556667.2_parent_IRX10_GT47		BL21(DE3)	pET22dest			42.5057	20.0092	8.34293
2	A03	A03>D17_FullLength_glycine_max_GI:571563602_XP_003556667.2_parent_IRX10_GT47		BL21(DE3)	pET22dest			42.6247	20.009	7.48466
1	B01	B01>D02_FullLength_zea_mays_gi|223947343|gb|ACN27755.1|__unknown_[Zea_mays]_parentAT3G02230_RGP1_GT75		BL21(DE3)	pET55dest			26.12	0.921696	1.45969
2	G04	G04>D17_Clone02_43-439_glycine_max_GI:571563602_XP_003556667.2_parent_IRX10_GT47		BL21(DE3)	pET22dest			66.1536	19.9733	8.25849
2	A02	A02>D09_FullLength_fragaria_vesca_gi|470104240|ref|XP_004288516.1|__parentAT5G65470_DUF246		BL21(DE3)	pET22dest			27.9386	19.9407	7.87189
1	B01	B01>D02_FullLength_zea_mays_gi|223947343|gb|ACN27755.1|__unknown_[Zea_mays]_parentAT3G02230_RGP1_GT75		BL21(DE3)	pET55dest			32.512	0.816059	1.29239
1	B01	B01>D02_FullLength_zea_mays_gi|223947343|gb|ACN27755.1|__unknown_[Zea_mays]_parentAT3G02230_RGP1_GT75		BL21(DE3)	pET55dest			23.5408	0.581529	0.920966
1	B01	B01>D02_FullLength_zea_mays_gi|223947343|gb|ACN27755.1|__unknown_[Zea_mays]_parentAT3G02230_RGP1_GT75		BL21(DE3)	pET55dest			11.3688	0.44591	0.706185
1	B01	B01>D02_FullLength_zea_mays_gi|223947343|gb|ACN27755.1|__unknown_[Zea_mays]_parentAT3G02230_RGP1_GT75		BL21(DE3)	pET55dest			16.0304	0.205209	0.324988
1	B01	B01>D02_FullLength_zea_mays_gi|223947343|gb|ACN27755.1|__unknown_[Zea_mays]_parentAT3G02230_RGP1_GT75		BL21(DE3)	pET55dest			0.138824
1	B01	B01>D02_FullLength_zea_mays_gi|223947343|gb|ACN27755.1|__unknown_[Zea_mays]_parentAT3G02230_RGP1_GT75		BL21(DE3)	pET55dest			0.63026
2	G04	G04>D17_Clone02_43-439_glycine_max_GI:571563602_XP_003556667.2_parent_IRX10_GT47		BL21(DE3)	pET22dest			44.8679	19.8237	8.19664
2	E07	E07>D22_Clone03_96-310_fragaria_vesca_gi|470146136|ref|XP_004308685.1|__parentAT2G41770_DUF288		BL21(DE3)	pET22dest			43.349	19.8184	5.94287
1	B01	B01>D02_FullLength_zea_mays_gi|223947343|gb|ACN27755.1|__unknown_[Zea_mays]_parentAT3G02230_RGP1_GT75		BL21(DE3)	pET55dest			0.83378
2	A03	A03>D17_FullLength_glycine_max_GI:571563602_XP_003556667.2_parent_IRX10_GT47		BL21(DE3)	pET22dest			36.7012	19.7606	7.39176
1	B01	B01>D02_FullLength_zea_mays_gi|223947343|gb|ACN27755.1|__unknown_[Zea_mays]_parentAT3G02230_RGP1_GT75		BL21(DE3)	pET55dest		LM	0.924809
2	C08	C08>D10_Clone01_65-410_glycine_max_gi|356521269|ref|XP_003529279.1|__PREDICTED:_protein_YLS7-like_[Glycine_max]_parentAT2G14530_DBL13_DUF231		BL21(DE3)	pET22dest			22.0232	19.7327	8.29716
1	B01	B01>D02_FullLength_zea_mays_gi|223947343|gb|ACN27755.1|__unknown_[Zea_mays]_parentAT3G02230_RGP1_GT75		BL21(DE3)	pET55dest		Xsys	1.12857
2	G03	G03>D23_FullLength_Vitis_vinifera_gi|225458348|ref|XP_002283221.1|__parentAT1G75110_RRA_GT77		BL21(DE3)	pET22dest			42.621	19.6993	6.27745
2	B03	B03>D18_FullLength_cucumis_sativus_XP_004135058.1_parentAT5G39990_GlcAT14A_GT14		BL21(DE3)	pET22dest			27.8965	19.6863	8.44235
1	B01	B01>D02_FullLength_zea_mays_gi|223947343|gb|ACN27755.1|__unknown_[Zea_mays]_parentAT3G02230_RGP1_GT75		BL21(DE3)	pET55dest		Xsys	4.51267
1	B01	B01>D02_FullLength_zea_mays_gi|223947343|gb|ACN27755.1|__unknown_[Zea_mays]_parentAT3G02230_RGP1_GT75		BL21(DE3)	pET55dest		Xsys	4.76543
2	H06	H06>D24_Clone01_53-639_Glycine_max_gi|356560983|ref|XP_003548765.1|__parentAT2G35610_XEG113_GT77		BL21(DE3)	pET22dest			28.1243	19.5977	8.16903
1	B01	B01>D02_FullLength_zea_mays_gi|223947343|gb|ACN27755.1|__unknown_[Zea_mays]_parentAT3G02230_RGP1_GT75		BL21(DE3)	pET55dest		Xsys	7.47057
1	B01	B01>D02_FullLength_zea_mays_gi|223947343|gb|ACN27755.1|__unknown_[Zea_mays]_parentAT3G02230_RGP1_GT75		BL21(DE3)	pET55dest		Xsys	9.06303
1	B02	B02>D10_FullLength_glycine_max_gi|356521269|ref|XP_003529279.1|__PREDICTED:_protein_YLS7-like_[Glycine_max]_parentAT2G14530_DBL13_DUF231		BL21(DE3)	pET55dest			45.4091	89.9994	14.8878
1	B02	B02>D10_FullLength_glycine_max_gi|356521269|ref|XP_003529279.1|__PREDICTED:_protein_YLS7-like_[Glycine_max]_parentAT2G14530_DBL13_DUF231		BL21(DE3)	pET55dest			75.8696	51.9032	8.58588
1	G01	G01>D07_FullLength_fragaria_vesca_gi|470141568|ref|XP_004306502.1|__PREDICTED:_uncharacterized_protein_At1g04910-like_[Fragaria_vesca_subsp._vesca]_parentAT2G44500_DUF246		BL21(DE3)	pET55dest		EP70.5292	76.6026	103.328	11.5443		n	n/a
1	B02	B02>D10_FullLength_glycine_max_gi|356521269|ref|XP_003529279.1|__PREDICTED:_protein_YLS7-like_[Glycine_max]_parentAT2G14530_DBL13_DUF231		BL21(DE3)	pET55dest			36.8741	44.7208	7.39776
1	B02	B02>D10_FullLength_glycine_max_gi|356521269|ref|XP_003529279.1|__PREDICTED:_protein_YLS7-like_[Glycine_max]_parentAT2G14530_DBL13_DUF231		BL21(DE3)	pET55dest			28.4632	44.6703	7.38942
1	B02	B02>D10_FullLength_glycine_max_gi|356521269|ref|XP_003529279.1|__PREDICTED:_protein_YLS7-like_[Glycine_max]_parentAT2G14530_DBL13_DUF231		BL21(DE3)	pET55dest			67.0934	41.9679	6.94239
2	C06	C06>D04_Clone03_92-392_fragaria_vesca_XP_004288265.1_parentAT2G22900_GT34		BL21(DE3)	pET22dest			66.1287	19.4599	7.29104
2	F04	F04>D17_Clone01_43-506_glycine_max_GI:571563602_XP_003556667.2_parent_IRX10_GT47		BL21(DE3)	pET22dest			44.8062	19.4576	8.11292
1	B02	B02>D10_FullLength_glycine_max_gi|356521269|ref|XP_003529279.1|__PREDICTED:_protein_YLS7-like_[Glycine_max]_parentAT2G14530_DBL13_DUF231		BL21(DE3)	pET55dest			22.4823	26.4596	4.37697
1	B02	B02>D10_FullLength_glycine_max_gi|356521269|ref|XP_003529279.1|__PREDICTED:_protein_YLS7-like_[Glycine_max]_parentAT2G14530_DBL13_DUF231		BL21(DE3)	pET55dest			30.8829	26.3395	4.35712
2	F05	F05>D13_Clone04_157-435_glycine_max_gi|356559053|ref|XP_003547816.1|__parentAT4G36890_IRX14_GT43		BL21(DE3)	pET22dest			46.4039	19.3518	6.56965
1	B02	B02>D10_FullLength_glycine_max_gi|356521269|ref|XP_003529279.1|__PREDICTED:_protein_YLS7-like_[Glycine_max]_parentAT2G14530_DBL13_DUF231		BL21(DE3)	pET55dest			14.7327	21.5905	3.57152
2	F03	F03>D22_FullLength_fragaria_vesca_gi|470146136|ref|XP_004308685.1|__parentAT2G41770_DUF288		BL21(DE3)	pET22dest			36.4316	19.3149	6.87886
2	D07	D07>D22_Clone02_96-252_fragaria_vesca_gi|470146136|ref|XP_004308685.1|__parentAT2G41770_DUF288		BL21(DE3)	pET22dest			36.3999	19.3119	5.61298
1	B02	B02>D10_FullLength_glycine_max_gi|356521269|ref|XP_003529279.1|__PREDICTED:_protein_YLS7-like_[Glycine_max]_parentAT2G14530_DBL13_DUF231		BL21(DE3)	pET55dest			21.1856	19.8511	3.2838
2	H06	H06>D24_Clone01_53-639_Glycine_max_gi|356560983|ref|XP_003548765.1|__parentAT2G35610_XEG113_GT77		BL21(DE3)	pET22dest			42.3274	19.255	8.02617
2	C08	C08>D10_Clone01_65-410_glycine_max_gi|356521269|ref|XP_003529279.1|__PREDICTED:_protein_YLS7-like_[Glycine_max]_parentAT2G14530_DBL13_DUF231		BL21(DE3)	pET22dest			66.5869	19.2504	8.09437
1	G02	G02>D15_FullLength_oryza_sativa_gi|222629259|gb|EEE61391.1|__hypothetical_protein_OsJ_15564_[Oryza_sativa_Japonica_Group]_parentAT1G19300_Parvus_GT8		BL21(DE3)	pET55dest		EP39.9567	36.1087	24.4899	7.64772
2	A04	A04>D02_Clone01_1-134_zea_mays_gi|223947343|gb|ACN27755.1|__unknown_[Zea_mays]_parentAT3G02230_RGP1_GT75		BL21(DE3)	pET22dest			48.7972	19.2076	6.58983
1	B02	B02>D10_FullLength_glycine_max_gi|356521269|ref|XP_003529279.1|__PREDICTED:_protein_YLS7-like_[Glycine_max]_parentAT2G14530_DBL13_DUF231		BL21(DE3)	pET55dest			24.0486	18.79	3.10827
2	F08	F08>D17_Clone03_175-506_glycine_max_GI:571563602_XP_003556667.2_parent_IRX10_GT47		BL21(DE3)	pET22dest			44.8229	19.187	10.0859
2	E05	E05>D13_Clone02_157-502_glycine_max_gi|356559053|ref|XP_003547816.1|__parentAT4G36890_IRX14_GT43		BL21(DE3)	pET22dest			43.4461	19.1836	6.79677
1	B02	B02>D10_FullLength_glycine_max_gi|356521269|ref|XP_003529279.1|__PREDICTED:_protein_YLS7-like_[Glycine_max]_parentAT2G14530_DBL13_DUF231		BL21(DE3)	pET55dest			33.2691	17.7813	2.9414
2	D02	D02>D12_FullLength_Hordeum_vulgare_gi|326523271|dbj|BAJ88676.1|__parentAT1G27600_IRX9L_GT43		BL21(DE3)	pET22dest			28.0764	19.1616	8.09148
2	H02	H02>D16_FullLength_glycine_max_gi|356519776|ref|XP_003528545.1|__parent_IRX10_GT47		BL21(DE3)	pET22dest			27.9223	19.1517	7.90626
1	B02	B02>D10_FullLength_glycine_max_gi|356521269|ref|XP_003529279.1|__PREDICTED:_protein_YLS7-like_[Glycine_max]_parentAT2G14530_DBL13_DUF231		BL21(DE3)	pET55dest			93.1215	10.1834	1.68455
1	B02	B02>D10_FullLength_glycine_max_gi|356521269|ref|XP_003529279.1|__PREDICTED:_protein_YLS7-like_[Glycine_max]_parentAT2G14530_DBL13_DUF231		BL21(DE3)	pET55dest			80.2117	10.0935	1.66967
2	C09	C09>D03_Clone01_47-464_Solanum_lycopersicum_XP_004229187.1_parentAT3G62720_AtXXT1_GT34		BL21(DE3)	pET22dest			14.7718	19.1056	4.53344
2	B06	B06>D04_Clone02_58-457_fragaria_vesca_XP_004288265.1_parentAT2G22900_GT34		BL21(DE3)	pET22dest			27.9728	19.0543	4.19526
2	C03	C03>D19_FullLength_Cicer_arietinum_gi|502166317|ref|XP_004513856.1|__parentAT2G41770_DUF288		BL21(DE3)	pET22dest			46.0171	19.0487	5.24171
2	B07	B07>D13_Clone03_79-435_glycine_max_gi|356559053|ref|XP_003547816.1|__parentAT4G36890_IRX14_GT43		BL21(DE3)	pET22dest			53.0911	19.0328	8.55945
2	D08	D08>D10_Clone02_65-374_glycine_max_gi|356521269|ref|XP_003529279.1|__PREDICTED:_protein_YLS7-like_[Glycine_max]_parentAT2G14530_DBL13_DUF231		BL21(DE3)	pET22dest			42.6672	19.0123	7.16839
2	F08	F08>D17_Clone03_175-506_glycine_max_GI:571563602_XP_003556667.2_parent_IRX10_GT47		BL21(DE3)	pET22dest			27.8825	19.0102	9.99299
2	G01	G01>D07_FullLength_fragaria_vesca_gi|470141568|ref|XP_004306502.1|__PREDICTED:_uncharacterized_protein_At1g04910-like_[Fragaria_vesca_subsp._vesca]_parentAT2G44500_DUF246		BL21(DE3)	pET22dest			27.4883	18.9997	9.13033
2	D02	D02>D12_FullLength_Hordeum_vulgare_gi|326523271|dbj|BAJ88676.1|__parentAT1G27600_IRX9L_GT43		BL21(DE3)	pET22dest			37.0619	18.986	8.01735
2	H01	H01>D08_FullLength_setaria_italica_gi|514819627|ref|XP_004984508.1|__parentAT3G02250_DUF246		BL21(DE3)	pET22dest			52.1002	18.9828	8.82419
1	B02	B02>D10_FullLength_glycine_max_gi|356521269|ref|XP_003529279.1|__PREDICTED:_protein_YLS7-like_[Glycine_max]_parentAT2G14530_DBL13_DUF231		BL21(DE3)	pET55dest			83.6277	9.5202	1.57484
2	B08	B08>D18_Clone04_57-342_cucumis_sativus_XP_004135058.1_parentAT5G39990_GlcAT14A_GT14		BL21(DE3)	pET22dest			45.0786	18.9555	6.13371
1	B02	B02>D10_FullLength_glycine_max_gi|356521269|ref|XP_003529279.1|__PREDICTED:_protein_YLS7-like_[Glycine_max]_parentAT2G14530_DBL13_DUF231		BL21(DE3)	pET55dest			18.2284	9.14932	1.51349
1	B02	B02>D10_FullLength_glycine_max_gi|356521269|ref|XP_003529279.1|__PREDICTED:_protein_YLS7-like_[Glycine_max]_parentAT2G14530_DBL13_DUF231		BL21(DE3)	pET55dest			107.326	8.34189	1.37993
2	H08	H08>D18_Clone01_30-396_cucumis_sativus_XP_004135058.1_parentAT5G39990_GlcAT14A_GT14		BL21(DE3)	pET22dest			42.9031	18.9163	6.14399
1	B02	B02>D10_FullLength_glycine_max_gi|356521269|ref|XP_003529279.1|__PREDICTED:_protein_YLS7-like_[Glycine_max]_parentAT2G14530_DBL13_DUF231		BL21(DE3)	pET55dest			11.8172	8.1517	1.34846
1	B02	B02>D10_FullLength_glycine_max_gi|356521269|ref|XP_003529279.1|__PREDICTED:_protein_YLS7-like_[Glycine_max]_parentAT2G14530_DBL13_DUF231		BL21(DE3)	pET55dest			128.103	7.37056	1.21925
1	B02	B02>D10_FullLength_glycine_max_gi|356521269|ref|XP_003529279.1|__PREDICTED:_protein_YLS7-like_[Glycine_max]_parentAT2G14530_DBL13_DUF231		BL21(DE3)	pET55dest			16.3349	6.75943	1.11815
2	F03	F03>D22_FullLength_fragaria_vesca_gi|470146136|ref|XP_004308685.1|__parentAT2G41770_DUF288		BL21(DE3)	pET22dest			42.4759	18.7828	6.68936
1	B02	B02>D10_FullLength_glycine_max_gi|356521269|ref|XP_003529279.1|__PREDICTED:_protein_YLS7-like_[Glycine_max]_parentAT2G14530_DBL13_DUF231		BL21(DE3)	pET55dest			13.4713	3.26994	0.540917
1	B02	B02>D10_FullLength_glycine_max_gi|356521269|ref|XP_003529279.1|__PREDICTED:_protein_YLS7-like_[Glycine_max]_parentAT2G14530_DBL13_DUF231		BL21(DE3)	pET55dest			12.8258	2.18151	0.360868
2	H08	H08>D18_Clone01_30-396_cucumis_sativus_XP_004135058.1_parentAT5G39990_GlcAT14A_GT14		BL21(DE3)	pET22dest			36.4353	18.6769	6.06623
2	A09	A09>D18_Clone03_30-342_cucumis_sativus_XP_004135058.1_parentAT5G39990_GlcAT14A_GT14		BL21(DE3)	pET22dest			14.3745	18.6719	4.5869
2	D02	D02>D12_FullLength_Hordeum_vulgare_gi|326523271|dbj|BAJ88676.1|__parentAT1G27600_IRX9L_GT43		BL21(DE3)	pET22dest			42.9265	18.6275	7.86597
1	B02	B02>D10_FullLength_glycine_max_gi|356521269|ref|XP_003529279.1|__PREDICTED:_protein_YLS7-like_[Glycine_max]_parentAT2G14530_DBL13_DUF231		BL21(DE3)	pET55dest			0.623199
1	B02	B02>D10_FullLength_glycine_max_gi|356521269|ref|XP_003529279.1|__PREDICTED:_protein_YLS7-like_[Glycine_max]_parentAT2G14530_DBL13_DUF231		BL21(DE3)	pET55dest		LM	0.924809
2	D09	D09>D19_Clone01_115-771_Cicer_arietinum_gi|502166317|ref|XP_004513856.1|__parentAT2G41770_DUF288		BL21(DE3)	pET22dest			42.877	18.4946	6.25486
1	B02	B02>D10_FullLength_glycine_max_gi|356521269|ref|XP_003529279.1|__PREDICTED:_protein_YLS7-like_[Glycine_max]_parentAT2G14530_DBL13_DUF231		BL21(DE3)	pET55dest		Xsys	1.14154
1	B02	B02>D10_FullLength_glycine_max_gi|356521269|ref|XP_003529279.1|__PREDICTED:_protein_YLS7-like_[Glycine_max]_parentAT2G14530_DBL13_DUF231		BL21(DE3)	pET55dest		Xsys	4.7791
2	D04	D04>D16_Clone01_43-497_glycine_max_gi|356519776|ref|XP_003528545.1|__parent_IRX10_GT47		BL21(DE3)	pET22dest			66.1475	18.4657	9.96867
2	A04	A04>D02_Clone01_1-134_zea_mays_gi|223947343|gb|ACN27755.1|__unknown_[Zea_mays]_parentAT3G02230_RGP1_GT75		BL21(DE3)	pET22dest			76.3905	18.4582	6.33273
1	B02	B02>D10_FullLength_glycine_max_gi|356521269|ref|XP_003529279.1|__PREDICTED:_protein_YLS7-like_[Glycine_max]_parentAT2G14530_DBL13_DUF231		BL21(DE3)	pET55dest		Xsys	7.7402
2	C06	C06>D04_Clone03_92-392_fragaria_vesca_XP_004288265.1_parentAT2G22900_GT34		BL21(DE3)	pET22dest			28.2084	18.398	6.8932
1	B02	B02>D10_FullLength_glycine_max_gi|356521269|ref|XP_003529279.1|__PREDICTED:_protein_YLS7-like_[Glycine_max]_parentAT2G14530_DBL13_DUF231		BL21(DE3)	pET55dest		Xsys	9.61173
2	E03	E03>D21_FullLength_Solanum_lycopersicum_gi|460367584|ref|XP_004229653.1|__PREDICTED:_uncharacterized_protein_LOC101253530_[Solanum_lycopersicum]_parentAT2G41770_DUF288		BL21(DE3)	pET22dest			36.4486	18.3609	7.34242
2	D07	D07>D22_Clone02_96-252_fragaria_vesca_gi|470146136|ref|XP_004308685.1|__parentAT2G41770_DUF288		BL21(DE3)	pET22dest			26.6757	18.3546	5.33472
2	E07	E07>D22_Clone03_96-310_fragaria_vesca_gi|470146136|ref|XP_004308685.1|__parentAT2G41770_DUF288		BL21(DE3)	pET22dest			36.5991	18.3298	5.49649
2	D08	D08>D10_Clone02_65-374_glycine_max_gi|356521269|ref|XP_003529279.1|__PREDICTED:_protein_YLS7-like_[Glycine_max]_parentAT2G14530_DBL13_DUF231		BL21(DE3)	pET22dest			27.8027	18.3268	6.90993
2	B02	B02>D10_FullLength_glycine_max_gi|356521269|ref|XP_003529279.1|__PREDICTED:_protein_YLS7-like_[Glycine_max]_parentAT2G14530_DBL13_DUF231		BL21(DE3)	pET22dest			20.9481	18.3117	4.56051
1	B02	B02>D10_FullLength_glycine_max_gi|356521269|ref|XP_003529279.1|__PREDICTED:_protein_YLS7-like_[Glycine_max]_parentAT2G14530_DBL13_DUF231		BL21(DE3)	pET55dest		Xsys	10.4323
1	B03	B03>D18_FullLength_cucumis_sativus_XP_004135058.1_parentAT5G39990_GlcAT14A_GT14		BL21(DE3)	pET55dest			72.941	42.0581	12.1173
2	H05	H05>D23_Clone02_54-403_Vitis_vinifera_gi|225458348|ref|XP_002283221.1|__parentAT1G75110_RRA_GT77		BL21(DE3)	pET22dest			73.8685	18.2251	7.28288
2	B06	B06>D04_Clone02_58-457_fragaria_vesca_XP_004288265.1_parentAT2G22900_GT34		BL21(DE3)	pET22dest			14.3291	18.1343	3.9927
2	A08	A08>D18_Clone02_57-396_cucumis_sativus_XP_004135058.1_parentAT5G39990_GlcAT14A_GT14		BL21(DE3)	pET22dest			14.3681	18.0545	4.72227
2	B07	B07>D13_Clone03_79-435_glycine_max_gi|356559053|ref|XP_003547816.1|__parentAT4G36890_IRX14_GT43		BL21(DE3)	pET22dest			28.1562	18.0479	8.11652
1	G03	G03>D23_FullLength_Vitis_vinifera_gi|225458348|ref|XP_002283221.1|__parentAT1G75110_RRA_GT77		BL21(DE3)	pET55dest		EP54.4531	52.7492	32.1313	7.06843
2	C04	C04>D02_Clone03_1-346_zea_mays_gi|223947343|gb|ACN27755.1|__unknown_[Zea_mays]_parentAT3G02230_RGP1_GT75		BL21(DE3)	pET22dest			65.9432	18.0199	7.42152
2	G01	G01>D07_FullLength_fragaria_vesca_gi|470141568|ref|XP_004306502.1|__PREDICTED:_uncharacterized_protein_At1g04910-like_[Fragaria_vesca_subsp._vesca]_parentAT2G44500_DUF246		BL21(DE3)	pET22dest			44.0827	17.982	8.64128
2	C07	C07>D22_Clone01_96-761_fragaria_vesca_gi|470146136|ref|XP_004308685.1|__parentAT2G41770_DUF288		BL21(DE3)	pET22dest			44.8764	17.9692	5.87944
2	F08	F08>D17_Clone03_175-506_glycine_max_GI:571563602_XP_003556667.2_parent_IRX10_GT47		BL21(DE3)	pET22dest			21.7066	17.9682	9.44527
2	C05	C05>D07_Clone01_92-577_fragaria_vesca_gi|470141568|ref|XP_004306502.1|__PREDICTED:_uncharacterized_protein_At1g04910-like_[Fragaria_vesca_subsp._vesca]_parentAT2G44500_DUF246		BL21(DE3)	pET22dest			14.3426	17.9672	4.941
2	B08	B08>D18_Clone04_57-342_cucumis_sativus_XP_004135058.1_parentAT5G39990_GlcAT14A_GT14		BL21(DE3)	pET22dest			43.2567	17.9608	5.81183
1	B03	B03>D18_FullLength_cucumis_sativus_XP_004135058.1_parentAT5G39990_GlcAT14A_GT14		BL21(DE3)	pET55dest			43.8188	38.7366	11.1604
1	G04	G04>D17_Clone02_43-439_glycine_max_GI:571563602_XP_003556667.2_parent_GUT1/IRX10L_GT47		BL21(DE3)	pET55dest		EP48.96	42.576	34.8128	9.31155
1	G05	G05>D23_Clone01_54-434_Vitis_vinifera_gi|225458348|ref|XP_002283221.1|__parentAT1G75110_RRA_GT77		BL21(DE3)	pET55dest		EP47.2	53.1528	63.3465	29.6731		y	y
2	H02	H02>D16_FullLength_glycine_max_gi|356519776|ref|XP_003528545.1|__parent_IRX10_GT47		BL21(DE3)	pET22dest			36.5642	17.8928	7.38657
1	B03	B03>D18_FullLength_cucumis_sativus_XP_004135058.1_parentAT5G39990_GlcAT14A_GT14		BL21(DE3)	pET55dest			41.96	24.1558	6.95951
2	C08	C08>D10_Clone01_65-410_glycine_max_gi|356521269|ref|XP_003529279.1|__PREDICTED:_protein_YLS7-like_[Glycine_max]_parentAT2G14530_DBL13_DUF231		BL21(DE3)	pET22dest			28.2367	17.8733	7.51531
2	D09	D09>D19_Clone01_115-771_Cicer_arietinum_gi|502166317|ref|XP_004513856.1|__parentAT2G41770_DUF288		BL21(DE3)	pET22dest			36.4255	17.8648	6.04186
1	B03	B03>D18_FullLength_cucumis_sativus_XP_004135058.1_parentAT5G39990_GlcAT14A_GT14		BL21(DE3)	pET55dest			35.477	23.6627	6.81744
1	B03	B03>D18_FullLength_cucumis_sativus_XP_004135058.1_parentAT5G39990_GlcAT14A_GT14		BL21(DE3)	pET55dest			27.2666	21.2628	6.12599
1	B03	B03>D18_FullLength_cucumis_sativus_XP_004135058.1_parentAT5G39990_GlcAT14A_GT14		BL21(DE3)	pET55dest			64.5688	19.7144	5.6799
2	B07	B07>D13_Clone03_79-435_glycine_max_gi|356559053|ref|XP_003547816.1|__parentAT4G36890_IRX14_GT43		BL21(DE3)	pET22dest			65.8653	17.7938	8.00226
1	B03	B03>D18_FullLength_cucumis_sativus_XP_004135058.1_parentAT5G39990_GlcAT14A_GT14		BL21(DE3)	pET55dest			29.5357	15.3707	4.42843
2	A03	A03>D17_FullLength_glycine_max_GI:571563602_XP_003556667.2_parent_IRX10_GT47		BL21(DE3)	pET22dest			53.1228	17.7732	6.64834
1	B03	B03>D18_FullLength_cucumis_sativus_XP_004135058.1_parentAT5G39990_GlcAT14A_GT14		BL21(DE3)	pET55dest			20.2946	13.8204	3.98178
2	B09	B09>D11_Clone01_88-539_brachypodion_distachyon_gi|357125708|ref|XP_003564532.1|__parentAT3G55990_TBL29_DUF231		BL21(DE3)	pET22dest			36.4004	17.7563	5.70664
1	B03	B03>D18_FullLength_cucumis_sativus_XP_004135058.1_parentAT5G39990_GlcAT14A_GT14		BL21(DE3)	pET55dest			21.4689	13.5389	3.90068
1	B03	B03>D18_FullLength_cucumis_sativus_XP_004135058.1_parentAT5G39990_GlcAT14A_GT14		BL21(DE3)	pET55dest			14.0245	12.5751	3.62299
1	B03	B03>D18_FullLength_cucumis_sativus_XP_004135058.1_parentAT5G39990_GlcAT14A_GT14		BL21(DE3)	pET55dest			23.0166	11.2519	3.24176
1	G06	G06>D20_Clone01_105-699_Glycine_max_gi|356576157|ref|XP_003556200.1|__parentAT1G34550_DUF616		BL21(DE3)	pET55dest		EP70.74	68.8352	20.0469	18.3165		y	y
2	E03	E03>D21_FullLength_Solanum_lycopersicum_gi|460367584|ref|XP_004229653.1|__PREDICTED:_uncharacterized_protein_LOC101253530_[Solanum_lycopersicum]_parentAT2G41770_DUF288		BL21(DE3)	pET22dest			42.3309	17.5992	7.03781
1	B03	B03>D18_FullLength_cucumis_sativus_XP_004135058.1_parentAT5G39990_GlcAT14A_GT14		BL21(DE3)	pET55dest			31.8992	10.3468	2.98099
2	G08	G08>D17_Clone04_175-439_glycine_max_GI:571563602_XP_003556667.2_parent_IRX10_GT47		BL21(DE3)	pET22dest			74.4016	17.5634	10.8165
1	B03	B03>D18_FullLength_cucumis_sativus_XP_004135058.1_parentAT5G39990_GlcAT14A_GT14		BL21(DE3)	pET55dest			66.8116	7.31665	2.10799
1	B03	B03>D18_FullLength_cucumis_sativus_XP_004135058.1_parentAT5G39990_GlcAT14A_GT14		BL21(DE3)	pET55dest			25.4487	6.92987	1.99656
2	B05	B05>D08_Clone01_64-499_setaria_italica_gi|514819627|ref|XP_004984508.1|__parentAT3G02250_DUF246		BL21(DE3)	pET22dest			28.1407	17.5307	8.11348
1	B03	B03>D18_FullLength_cucumis_sativus_XP_004135058.1_parentAT5G39990_GlcAT14A_GT14		BL21(DE3)	pET55dest			58.9219	6.87831	1.9817
1	B03	B03>D18_FullLength_cucumis_sativus_XP_004135058.1_parentAT5G39990_GlcAT14A_GT14		BL21(DE3)	pET55dest			11.2382	5.29829	1.52648
2	G04	G04>D17_Clone02_43-439_glycine_max_GI:571563602_XP_003556667.2_parent_IRX10_GT47		BL21(DE3)	pET22dest			36.7881	17.5	7.23581
2	G06	G06>D20_Clone01_105-699_Glycine_max_gi|356576157|ref|XP_003556200.1|__parentAT1G34550_DUF616		BL21(DE3)	pET22dest			103.278	17.4732	4.37983
1	B03	B03>D18_FullLength_cucumis_sativus_XP_004135058.1_parentAT5G39990_GlcAT14A_GT14		BL21(DE3)	pET55dest			77.0761	4.86625	1.40201
1	B03	B03>D18_FullLength_cucumis_sativus_XP_004135058.1_parentAT5G39990_GlcAT14A_GT14		BL21(DE3)	pET55dest			17.3756	4.55005	1.31091
1	B03	B03>D18_FullLength_cucumis_sativus_XP_004135058.1_parentAT5G39990_GlcAT14A_GT14		BL21(DE3)	pET55dest			15.6025	3.96865	1.1434
1	B03	B03>D18_FullLength_cucumis_sativus_XP_004135058.1_parentAT5G39990_GlcAT14A_GT14		BL21(DE3)	pET55dest			106.209	3.85233	1.10989
2	F08	F08>D17_Clone03_175-506_glycine_max_GI:571563602_XP_003556667.2_parent_IRX10_GT47		BL21(DE3)	pET22dest			65.6993	17.3339	9.11183
1	B03	B03>D18_FullLength_cucumis_sativus_XP_004135058.1_parentAT5G39990_GlcAT14A_GT14		BL21(DE3)	pET55dest			82.7215	3.40701	0.981589
1	B03	B03>D18_FullLength_cucumis_sativus_XP_004135058.1_parentAT5G39990_GlcAT14A_GT14		BL21(DE3)	pET55dest			122.777	3.0694	0.88432
1	B03	B03>D18_FullLength_cucumis_sativus_XP_004135058.1_parentAT5G39990_GlcAT14A_GT14		BL21(DE3)	pET55dest			89.9786	2.39154	0.689022
1	B03	B03>D18_FullLength_cucumis_sativus_XP_004135058.1_parentAT5G39990_GlcAT14A_GT14		BL21(DE3)	pET55dest			12.7849	1.89112	0.544848
1	B03	B03>D18_FullLength_cucumis_sativus_XP_004135058.1_parentAT5G39990_GlcAT14A_GT14		BL21(DE3)	pET55dest			12.1518	1.26183	0.363544
1	B03	B03>D18_FullLength_cucumis_sativus_XP_004135058.1_parentAT5G39990_GlcAT14A_GT14		BL21(DE3)	pET55dest			0.129282
2	D01	D01>D04_FullLength_fragaria_vesca_XP_004288265.1_parentAT2G22900_GT34		BL21(DE3)	pET22dest			27.5404	17.2229	8.39391
2	H03	H03>D24_FullLength_Glycine_max_gi|356560983|ref|XP_003548765.1|__parentAT2G35610_XEG113_GT77		BL21(DE3)	pET22dest			36.5506	17.2022	7.54556
2	C04	C04>D02_Clone03_1-346_zea_mays_gi|223947343|gb|ACN27755.1|__unknown_[Zea_mays]_parentAT3G02230_RGP1_GT75		BL21(DE3)	pET22dest			28.0526	17.1992	7.08352
1	B03	B03>D18_FullLength_cucumis_sativus_XP_004135058.1_parentAT5G39990_GlcAT14A_GT14		BL21(DE3)	pET55dest			0.619914
2	E02	E02>D13_FullLength_glycine_max_gi|356559053|ref|XP_003547816.1|__parentAT4G36890_IRX14_GT43		BL21(DE3)	pET22dest			46.6645	17.1965	5.05869
2	A04	A04>D02_Clone01_1-134_zea_mays_gi|223947343|gb|ACN27755.1|__unknown_[Zea_mays]_parentAT3G02230_RGP1_GT75		BL21(DE3)	pET22dest			42.8009	17.1505	5.88408
2	C09	C09>D03_Clone01_47-464_Solanum_lycopersicum_XP_004229187.1_parentAT3G62720_AtXXT1_GT34		BL21(DE3)	pET22dest			57.665	17.1421	4.06755
1	B03	B03>D18_FullLength_cucumis_sativus_XP_004135058.1_parentAT5G39990_GlcAT14A_GT14		BL21(DE3)	pET55dest		LM	0.924809
2	F02	F02>D14_FullLength_Cucumis_sativus_gi|449487901|ref|XP_004157857.1|__parentAT1G19300_Parvus_GT8		BL21(DE3)	pET22dest			42.4114	17.1043	8.92996
2	B05	B05>D08_Clone01_64-499_setaria_italica_gi|514819627|ref|XP_004984508.1|__parentAT3G02250_DUF246		BL21(DE3)	pET22dest			42.6039	17.1002	7.91426
1	B03	B03>D18_FullLength_cucumis_sativus_XP_004135058.1_parentAT5G39990_GlcAT14A_GT14		BL21(DE3)	pET55dest		Xsys	1.12878
2	F05	F05>D13_Clone04_157-435_glycine_max_gi|356559053|ref|XP_003547816.1|__parentAT4G36890_IRX14_GT43		BL21(DE3)	pET22dest			36.6092	17.0885	5.80131
2	A08	A08>D18_Clone02_57-396_cucumis_sativus_XP_004135058.1_parentAT5G39990_GlcAT14A_GT14		BL21(DE3)	pET22dest			21.0634	17.0665	4.46385
2	F04	F04>D17_Clone01_43-506_glycine_max_GI:571563602_XP_003556667.2_parent_IRX10_GT47		BL21(DE3)	pET22dest			36.859	17.0391	7.10453
1	B03	B03>D18_FullLength_cucumis_sativus_XP_004135058.1_parentAT5G39990_GlcAT14A_GT14		BL21(DE3)	pET55dest		Xsys	4.68599
2	H02	H02>D16_FullLength_glycine_max_gi|356519776|ref|XP_003528545.1|__parent_IRX10_GT47		BL21(DE3)	pET22dest			42.4788	17.0297	7.03025
1	B03	B03>D18_FullLength_cucumis_sativus_XP_004135058.1_parentAT5G39990_GlcAT14A_GT14		BL21(DE3)	pET55dest		Xsys	5.03391
1	B03	B03>D18_FullLength_cucumis_sativus_XP_004135058.1_parentAT5G39990_GlcAT14A_GT14		BL21(DE3)	pET55dest		Xsys	7.30999
2	H01	H01>D08_FullLength_setaria_italica_gi|514819627|ref|XP_004984508.1|__parentAT3G02250_DUF246		BL21(DE3)	pET22dest			27.4477	16.9673	7.88729
2	D07	D07>D22_Clone02_96-252_fragaria_vesca_gi|470146136|ref|XP_004308685.1|__parentAT2G41770_DUF288		BL21(DE3)	pET22dest			14.3695	16.9231	4.91867
1	B03	B03>D18_FullLength_cucumis_sativus_XP_004135058.1_parentAT5G39990_GlcAT14A_GT14		BL21(DE3)	pET55dest		Xsys	9.07718
1	B03	B03>D18_FullLength_cucumis_sativus_XP_004135058.1_parentAT5G39990_GlcAT14A_GT14		BL21(DE3)	pET55dest		Xsys	9.87993
1	G07	G07>D05_Clone03_73-429_Oryza_sativa_NP_001068066.1_parentAT2G22900_GT34		BL21(DE3)	pET55dest		EP44.56	42.6404	6.99576	8.86129
1	B04	B04>D02_Clone02_1-236_zea_mays_gi|223947343|gb|ACN27755.1|__unknown_[Zea_mays]_parentAT3G02230_RGP1_GT75		BL21(DE3)	pET55dest			28.1953	8.72093	8.31825
2	A08	A08>D18_Clone02_57-396_cucumis_sativus_XP_004135058.1_parentAT5G39990_GlcAT14A_GT14		BL21(DE3)	pET22dest			32.5402	16.788	4.391
2	F05	F05>D13_Clone04_157-435_glycine_max_gi|356559053|ref|XP_003547816.1|__parentAT4G36890_IRX14_GT43		BL21(DE3)	pET22dest			14.4402	16.7705	5.69335
2	H05	H05>D23_Clone02_54-403_Vitis_vinifera_gi|225458348|ref|XP_002283221.1|__parentAT1G75110_RRA_GT77		BL21(DE3)	pET22dest			66.1062	16.7675	6.70042
2	A08	A08>D18_Clone02_57-396_cucumis_sativus_XP_004135058.1_parentAT5G39990_GlcAT14A_GT14		BL21(DE3)	pET22dest			28.155	16.7405	4.37858
2	B06	B06>D04_Clone02_58-457_fragaria_vesca_XP_004288265.1_parentAT2G22900_GT34		BL21(DE3)	pET22dest			32.5827	16.7379	3.68527
2	G01	G01>D07_FullLength_fragaria_vesca_gi|470141568|ref|XP_004306502.1|__PREDICTED:_uncharacterized_protein_At1g04910-like_[Fragaria_vesca_subsp._vesca]_parentAT2G44500_DUF246		BL21(DE3)	pET22dest			41.9751	16.7371	8.04303
1	B04	B04>D02_Clone02_1-236_zea_mays_gi|223947343|gb|ACN27755.1|__unknown_[Zea_mays]_parentAT3G02230_RGP1_GT75		BL21(DE3)	pET55dest			42.4115	8.23223	7.85212
1	B04	B04>D02_Clone02_1-236_zea_mays_gi|223947343|gb|ACN27755.1|__unknown_[Zea_mays]_parentAT3G02230_RGP1_GT75		BL21(DE3)	pET55dest			66.3895	7.60939	7.25804
2	B03	B03>D18_FullLength_cucumis_sativus_XP_004135058.1_parentAT5G39990_GlcAT14A_GT14		BL21(DE3)	pET22dest			42.439	16.6656	7.14694
2	G06	G06>D20_Clone01_105-699_Glycine_max_gi|356576157|ref|XP_003556200.1|__parentAT1G34550_DUF616		BL21(DE3)	pET22dest			20.869	16.6542	4.17454
1	B04	B04>D02_Clone02_1-236_zea_mays_gi|223947343|gb|ACN27755.1|__unknown_[Zea_mays]_parentAT3G02230_RGP1_GT75		BL21(DE3)	pET55dest			36.8182	7.36736	7.02719
2	C09	C09>D03_Clone01_47-464_Solanum_lycopersicum_XP_004229187.1_parentAT3G62720_AtXXT1_GT34		BL21(DE3)	pET22dest			30.9582	16.6357	3.94738
1	B04	B04>D02_Clone02_1-236_zea_mays_gi|223947343|gb|ACN27755.1|__unknown_[Zea_mays]_parentAT3G02230_RGP1_GT75		BL21(DE3)	pET55dest			14.3982	7.22402	6.89046
2	C03	C03>D19_FullLength_Cicer_arietinum_gi|502166317|ref|XP_004513856.1|__parentAT2G41770_DUF288		BL21(DE3)	pET22dest			20.7694	16.609	4.57037
2	A09	A09>D18_Clone03_30-342_cucumis_sativus_XP_004135058.1_parentAT5G39990_GlcAT14A_GT14		BL21(DE3)	pET22dest			30.2659	16.6078	4.07985
1	B04	B04>D02_Clone02_1-236_zea_mays_gi|223947343|gb|ACN27755.1|__unknown_[Zea_mays]_parentAT3G02230_RGP1_GT75		BL21(DE3)	pET55dest			48.5416	6.01412	5.73643
2	G01	G01>D07_FullLength_fragaria_vesca_gi|470141568|ref|XP_004306502.1|__PREDICTED:_uncharacterized_protein_At1g04910-like_[Fragaria_vesca_subsp._vesca]_parentAT2G44500_DUF246		BL21(DE3)	pET22dest			65.1691	16.5323	7.94463
1	B04	B04>D02_Clone02_1-236_zea_mays_gi|223947343|gb|ACN27755.1|__unknown_[Zea_mays]_parentAT3G02230_RGP1_GT75		BL21(DE3)	pET55dest			22.0866	5.96614	5.69066
2	C04	C04>D02_Clone03_1-346_zea_mays_gi|223947343|gb|ACN27755.1|__unknown_[Zea_mays]_parentAT3G02230_RGP1_GT75		BL21(DE3)	pET22dest			36.4595	16.4817	6.78801
1	B04	B04>D02_Clone02_1-236_zea_mays_gi|223947343|gb|ACN27755.1|__unknown_[Zea_mays]_parentAT3G02230_RGP1_GT75		BL21(DE3)	pET55dest			20.983	5.29819	5.05355
2	A04	A04>D02_Clone01_1-134_zea_mays_gi|223947343|gb|ACN27755.1|__unknown_[Zea_mays]_parentAT3G02230_RGP1_GT75		BL21(DE3)	pET22dest			47.2204	16.475	5.6523
1	B04	B04>D02_Clone02_1-236_zea_mays_gi|223947343|gb|ACN27755.1|__unknown_[Zea_mays]_parentAT3G02230_RGP1_GT75		BL21(DE3)	pET55dest			69.6506	3.85204	3.67418
2	B02	B02>D10_FullLength_glycine_max_gi|356521269|ref|XP_003529279.1|__PREDICTED:_protein_YLS7-like_[Glycine_max]_parentAT2G14530_DBL13_DUF231		BL21(DE3)	pET22dest			30.3159	16.4639	4.10031
2	H08	H08>D18_Clone01_30-396_cucumis_sativus_XP_004135058.1_parentAT5G39990_GlcAT14A_GT14		BL21(DE3)	pET22dest			14.3232	16.4213	5.33362
1	B04	B04>D02_Clone02_1-236_zea_mays_gi|223947343|gb|ACN27755.1|__unknown_[Zea_mays]_parentAT3G02230_RGP1_GT75		BL21(DE3)	pET55dest			45.2677	3.73011	3.55788
1	B04	B04>D02_Clone02_1-236_zea_mays_gi|223947343|gb|ACN27755.1|__unknown_[Zea_mays]_parentAT3G02230_RGP1_GT75		BL21(DE3)	pET55dest			74.3575	3.53277	3.36965
1	B04	B04>D02_Clone02_1-236_zea_mays_gi|223947343|gb|ACN27755.1|__unknown_[Zea_mays]_parentAT3G02230_RGP1_GT75		BL21(DE3)	pET55dest			46.5647	3.45283	3.29341
1	B04	B04>D02_Clone02_1-236_zea_mays_gi|223947343|gb|ACN27755.1|__unknown_[Zea_mays]_parentAT3G02230_RGP1_GT75		BL21(DE3)	pET55dest			79.3831	2.58244	2.4632
1	B04	B04>D02_Clone02_1-236_zea_mays_gi|223947343|gb|ACN27755.1|__unknown_[Zea_mays]_parentAT3G02230_RGP1_GT75		BL21(DE3)	pET55dest			23.8003	2.29104	2.18526
2	B03	B03>D18_FullLength_cucumis_sativus_XP_004135058.1_parentAT5G39990_GlcAT14A_GT14		BL21(DE3)	pET22dest			36.8383	16.3709	7.02053
1	B04	B04>D02_Clone02_1-236_zea_mays_gi|223947343|gb|ACN27755.1|__unknown_[Zea_mays]_parentAT3G02230_RGP1_GT75		BL21(DE3)	pET55dest			76.5537	1.9211	1.8324
2	E05	E05>D13_Clone02_157-502_glycine_max_gi|356559053|ref|XP_003547816.1|__parentAT4G36890_IRX14_GT43		BL21(DE3)	pET22dest			36.745	16.3534	5.79403
1	G08	G08>D17_Clone04_175-439_glycine_max_GI:571563602_XP_003556667.2_parent_GUT1/IRX10L_GT47		BL21(DE3)	pET55dest		EP34.44	36.0585	103.456	6.96339		n	n/a
1	H01	H01>D08_FullLength_setaria_italica_gi|514819627|ref|XP_004984508.1|__parentAT3G02250_DUF246		BL21(DE3)	pET55dest		EP61.9327	54.5559	31.6963	6.04894
2	C02	C02>D11_FullLength_brachypodion_distachyon_gi|357125708|ref|XP_003564532.1|__parentAT3G55990_TBL29_DUF231		BL21(DE3)	pET22dest			30.4138	16.3158	4.72258
2	B02	B02>D10_FullLength_glycine_max_gi|356521269|ref|XP_003529279.1|__PREDICTED:_protein_YLS7-like_[Glycine_max]_parentAT2G14530_DBL13_DUF231		BL21(DE3)	pET22dest			14.3651	16.3118	4.06243
1	B04	B04>D02_Clone02_1-236_zea_mays_gi|223947343|gb|ACN27755.1|__unknown_[Zea_mays]_parentAT3G02230_RGP1_GT75		BL21(DE3)	pET55dest			53.6441	1.42533	1.35952
2	A04	A04>D02_Clone01_1-134_zea_mays_gi|223947343|gb|ACN27755.1|__unknown_[Zea_mays]_parentAT3G02230_RGP1_GT75		BL21(DE3)	pET22dest			14.6366	16.2825	5.58627
2	F01	F01>D06_FullLength_Glycine_max_XP_003546382.1_parentAT2G33570_Gals1_GT92		BL21(DE3)	pET22dest			31.8796	16.278	4.20216
2	G08	G08>D17_Clone04_175-439_glycine_max_GI:571563602_XP_003556667.2_parent_IRX10_GT47		BL21(DE3)	pET22dest			27.8693	16.2614	10.0147
1	B04	B04>D02_Clone02_1-236_zea_mays_gi|223947343|gb|ACN27755.1|__unknown_[Zea_mays]_parentAT3G02230_RGP1_GT75		BL21(DE3)	pET55dest			11.2905	0.608824	0.580712
2	H05	H05>D23_Clone02_54-403_Vitis_vinifera_gi|225458348|ref|XP_002283221.1|__parentAT1G75110_RRA_GT77		BL21(DE3)	pET22dest			36.8527	16.197	6.47243
1	B04	B04>D02_Clone02_1-236_zea_mays_gi|223947343|gb|ACN27755.1|__unknown_[Zea_mays]_parentAT3G02230_RGP1_GT75		BL21(DE3)	pET55dest			56.9905	0.533479	0.508847
2	C09	C09>D03_Clone01_47-464_Solanum_lycopersicum_XP_004229187.1_parentAT3G62720_AtXXT1_GT34		BL21(DE3)	pET22dest			49.1207	16.1628	3.83518
2	C08	C08>D10_Clone01_65-410_glycine_max_gi|356521269|ref|XP_003529279.1|__PREDICTED:_protein_YLS7-like_[Glycine_max]_parentAT2G14530_DBL13_DUF231		BL21(DE3)	pET22dest			36.6232	16.1418	6.78724
2	B06	B06>D04_Clone02_58-457_fragaria_vesca_XP_004288265.1_parentAT2G22900_GT34		BL21(DE3)	pET22dest			30.3681	16.1408	3.5538
1	B04	B04>D02_Clone02_1-236_zea_mays_gi|223947343|gb|ACN27755.1|__unknown_[Zea_mays]_parentAT3G02230_RGP1_GT75		BL21(DE3)	pET55dest			16.122	0.493871	0.471068
2	H06	H06>D24_Clone01_53-639_Glycine_max_gi|356560983|ref|XP_003548765.1|__parentAT2G35610_XEG113_GT77		BL21(DE3)	pET22dest			36.5702	16.0875	6.70582
2	G04	G04>D17_Clone02_43-439_glycine_max_GI:571563602_XP_003556667.2_parent_IRX10_GT47		BL21(DE3)	pET22dest			53.5183	16.0866	6.65141
1	B04	B04>D02_Clone02_1-236_zea_mays_gi|223947343|gb|ACN27755.1|__unknown_[Zea_mays]_parentAT3G02230_RGP1_GT75		BL21(DE3)	pET55dest			17.2693	0.269981	0.257515
2	D06	D06>D04_Clone04_58-392_fragaria_vesca_XP_004288265.1_parentAT2G22900_GT34		BL21(DE3)	pET22dest			36.2349	16.0336	5.14874
2	B08	B08>D18_Clone04_57-342_cucumis_sativus_XP_004135058.1_parentAT5G39990_GlcAT14A_GT14		BL21(DE3)	pET22dest			14.5097	16.012	5.18125
2	G01	G01>D07_FullLength_fragaria_vesca_gi|470141568|ref|XP_004306502.1|__PREDICTED:_uncharacterized_protein_At1g04910-like_[Fragaria_vesca_subsp._vesca]_parentAT2G44500_DUF246		BL21(DE3)	pET22dest			52.463	16.0064	7.6919
1	B04	B04>D02_Clone02_1-236_zea_mays_gi|223947343|gb|ACN27755.1|__unknown_[Zea_mays]_parentAT3G02230_RGP1_GT75		BL21(DE3)	pET55dest			13.1175	0.166083	0.158414
2	A07	A07>D13_Clone01_79-502_glycine_max_gi|356559053|ref|XP_003547816.1|__parentAT4G36890_IRX14_GT43		BL21(DE3)	pET22dest			30.6198	15.965	5.12816
2	C02	C02>D11_FullLength_brachypodion_distachyon_gi|357125708|ref|XP_003564532.1|__parentAT3G55990_TBL29_DUF231		BL21(DE3)	pET22dest			22.0419	15.96	4.61958
2	D01	D01>D04_FullLength_fragaria_vesca_XP_004288265.1_parentAT2G22900_GT34		BL21(DE3)	pET22dest			41.9373	15.9462	7.77166
2	G06	G06>D20_Clone01_105-699_Glycine_max_gi|356576157|ref|XP_003556200.1|__parentAT1G34550_DUF616		BL21(DE3)	pET22dest			68.0709	15.9134	3.98886
2	B06	B06>D04_Clone02_58-457_fragaria_vesca_XP_004288265.1_parentAT2G22900_GT34		BL21(DE3)	pET22dest			20.8511	15.8992	3.5006
2	E09	E09>D21_Clone01_105-760_Solanum_lycopersicum_gi|460367584|ref|XP_004229653.1|__PREDICTED:_uncharacterized_protein_LOC101253530_[Solanum_lycopersicum]_parentAT2G41770_DUF288		BL21(DE3)	pET22dest			21.636	15.8732	7.94038
2	A04	A04>D02_Clone01_1-134_zea_mays_gi|223947343|gb|ACN27755.1|__unknown_[Zea_mays]_parentAT3G02230_RGP1_GT75		BL21(DE3)	pET22dest			37.4914	15.8481	5.43725
2	C02	C02>D11_FullLength_brachypodion_distachyon_gi|357125708|ref|XP_003564532.1|__parentAT3G55990_TBL29_DUF231		BL21(DE3)	pET22dest			21.1267	15.8419	4.5854
1	B04	B04>D02_Clone02_1-236_zea_mays_gi|223947343|gb|ACN27755.1|__unknown_[Zea_mays]_parentAT3G02230_RGP1_GT75		BL21(DE3)	pET55dest			0.612728
2	H04	H04>D15_Clone01_39-316_oryza_sativa_gi|222629259|gb|EEE61391.1|__hypothetical_protein_OsJ_15564_[Oryza_sativa_Japonica_Group]_parentAT1G19300_Parvus_GT8		BL21(DE3)	pET22dest			14.4606	15.8349	4.182
2	E09	E09>D21_Clone01_105-760_Solanum_lycopersicum_gi|460367584|ref|XP_004229653.1|__PREDICTED:_uncharacterized_protein_LOC101253530_[Solanum_lycopersicum]_parentAT2G41770_DUF288		BL21(DE3)	pET22dest			28.0535	15.831	7.91929
1	B04	B04>D02_Clone02_1-236_zea_mays_gi|223947343|gb|ACN27755.1|__unknown_[Zea_mays]_parentAT3G02230_RGP1_GT75		BL21(DE3)	pET55dest		LM	0.908894
2	C06	C06>D04_Clone03_92-392_fragaria_vesca_XP_004288265.1_parentAT2G22900_GT34		BL21(DE3)	pET22dest			44.8197	15.8108	5.92385
2	E02	E02>D13_FullLength_glycine_max_gi|356559053|ref|XP_003547816.1|__parentAT4G36890_IRX14_GT43		BL21(DE3)	pET22dest			30.6352	15.7665	4.63804
2	F02	F02>D14_FullLength_Cucumis_sativus_gi|449487901|ref|XP_004157857.1|__parentAT1G19300_Parvus_GT8		BL21(DE3)	pET22dest			28.0124	15.7643	8.23038
1	B04	B04>D02_Clone02_1-236_zea_mays_gi|223947343|gb|ACN27755.1|__unknown_[Zea_mays]_parentAT3G02230_RGP1_GT75		BL21(DE3)	pET55dest		Xsys	1.11493
1	B04	B04>D02_Clone02_1-236_zea_mays_gi|223947343|gb|ACN27755.1|__unknown_[Zea_mays]_parentAT3G02230_RGP1_GT75		BL21(DE3)	pET55dest		Xsys	4.75713
2	A07	A07>D13_Clone01_79-502_glycine_max_gi|356559053|ref|XP_003547816.1|__parentAT4G36890_IRX14_GT43		BL21(DE3)	pET22dest			46.6041	15.6491	5.02668
1	B04	B04>D02_Clone02_1-236_zea_mays_gi|223947343|gb|ACN27755.1|__unknown_[Zea_mays]_parentAT3G02230_RGP1_GT75		BL21(DE3)	pET55dest		Xsys	4.97905
2	H03	H03>D24_FullLength_Glycine_max_gi|356560983|ref|XP_003548765.1|__parentAT2G35610_XEG113_GT77		BL21(DE3)	pET22dest			42.2714	15.6168	6.85014
2	C09	C09>D03_Clone01_47-464_Solanum_lycopersicum_XP_004229187.1_parentAT3G62720_AtXXT1_GT34		BL21(DE3)	pET22dest			24.0122	15.5925	3.69985
1	B04	B04>D02_Clone02_1-236_zea_mays_gi|223947343|gb|ACN27755.1|__unknown_[Zea_mays]_parentAT3G02230_RGP1_GT75		BL21(DE3)	pET55dest		Xsys	7.11614
1	B04	B04>D02_Clone02_1-236_zea_mays_gi|223947343|gb|ACN27755.1|__unknown_[Zea_mays]_parentAT3G02230_RGP1_GT75		BL21(DE3)	pET55dest		Xsys	8.00196
1	B04	B04>D02_Clone02_1-236_zea_mays_gi|223947343|gb|ACN27755.1|__unknown_[Zea_mays]_parentAT3G02230_RGP1_GT75		BL21(DE3)	pET55dest		Xsys	9.02046
1	B04	B04>D02_Clone02_1-236_zea_mays_gi|223947343|gb|ACN27755.1|__unknown_[Zea_mays]_parentAT3G02230_RGP1_GT75		BL21(DE3)	pET55dest		Xsys	10.6203
1	H02	H02>D16_FullLength_glycine_max_gi|356519776|ref|XP_003528545.1|__parent_GUT1/IRX10L_GT47		BL21(DE3)	pET55dest		EP61.3611	65.1129	15.1086	8.4683
2	H06	H06>D24_Clone01_53-639_Glycine_max_gi|356560983|ref|XP_003548765.1|__parentAT2G35610_XEG113_GT77		BL21(DE3)	pET22dest			78.9472	15.5591	6.48558
2	E02	E02>D13_FullLength_glycine_max_gi|356559053|ref|XP_003547816.1|__parentAT4G36890_IRX14_GT43		BL21(DE3)	pET22dest			21.2847	15.5371	4.57056
2	H05	H05>D23_Clone02_54-403_Vitis_vinifera_gi|225458348|ref|XP_002283221.1|__parentAT1G75110_RRA_GT77		BL21(DE3)	pET22dest			41.9513	15.5281	6.20513
1	B05	B05>D08_Clone01_64-499_setaria_italica_gi|514819627|ref|XP_004984508.1|__parentAT3G02250_DUF246		BL21(DE3)	pET55dest			22.2009	7.69064	11.2234
2	B07	B07>D13_Clone03_79-435_glycine_max_gi|356559053|ref|XP_003547816.1|__parentAT4G36890_IRX14_GT43		BL21(DE3)	pET22dest			43.0116	15.5119	6.97604
2	H04	H04>D15_Clone01_39-316_oryza_sativa_gi|222629259|gb|EEE61391.1|__hypothetical_protein_OsJ_15564_[Oryza_sativa_Japonica_Group]_parentAT1G19300_Parvus_GT8		BL21(DE3)	pET22dest			43.2327	15.5029	4.09432
2	H06	H06>D24_Clone01_53-639_Glycine_max_gi|356560983|ref|XP_003548765.1|__parentAT2G35610_XEG113_GT77		BL21(DE3)	pET22dest			53.3903	15.4898	6.45669
1	B05	B05>D08_Clone01_64-499_setaria_italica_gi|514819627|ref|XP_004984508.1|__parentAT3G02250_DUF246		BL21(DE3)	pET55dest			66.8076	5.71417	8.33901
1	B05	B05>D08_Clone01_64-499_setaria_italica_gi|514819627|ref|XP_004984508.1|__parentAT3G02250_DUF246		BL21(DE3)	pET55dest			74.8847	5.13448	7.49303
2	B07	B07>D13_Clone03_79-435_glycine_max_gi|356559053|ref|XP_003547816.1|__parentAT4G36890_IRX14_GT43		BL21(DE3)	pET22dest			36.7522	15.443	6.94505
1	B05	B05>D08_Clone01_64-499_setaria_italica_gi|514819627|ref|XP_004984508.1|__parentAT3G02250_DUF246		BL21(DE3)	pET55dest			14.5018	5.00691	7.30686
2	C05	C05>D07_Clone01_92-577_fragaria_vesca_gi|470141568|ref|XP_004306502.1|__PREDICTED:_uncharacterized_protein_At1g04910-like_[Fragaria_vesca_subsp._vesca]_parentAT2G44500_DUF246		BL21(DE3)	pET22dest			21.831	15.4306	4.24344
1	B05	B05>D08_Clone01_64-499_setaria_italica_gi|514819627|ref|XP_004984508.1|__parentAT3G02250_DUF246		BL21(DE3)	pET55dest			36.8562	3.02646	4.41669
1	B05	B05>D08_Clone01_64-499_setaria_italica_gi|514819627|ref|XP_004984508.1|__parentAT3G02250_DUF246		BL21(DE3)	pET55dest			28.2685	2.95196	4.30796
1	B05	B05>D08_Clone01_64-499_setaria_italica_gi|514819627|ref|XP_004984508.1|__parentAT3G02250_DUF246		BL21(DE3)	pET55dest			30.9125	2.48775	3.63051
1	B05	B05>D08_Clone01_64-499_setaria_italica_gi|514819627|ref|XP_004984508.1|__parentAT3G02250_DUF246		BL21(DE3)	pET55dest			76.5016	2.28782	3.33874
1	B05	B05>D08_Clone01_64-499_setaria_italica_gi|514819627|ref|XP_004984508.1|__parentAT3G02250_DUF246		BL21(DE3)	pET55dest			42.992	1.84646	2.69465
2	C03	C03>D19_FullLength_Cicer_arietinum_gi|502166317|ref|XP_004513856.1|__parentAT2G41770_DUF288		BL21(DE3)	pET22dest			44.6528	15.3227	4.21642
1	B05	B05>D08_Clone01_64-499_setaria_italica_gi|514819627|ref|XP_004984508.1|__parentAT3G02250_DUF246		BL21(DE3)	pET55dest			45.4078	1.79927	2.62577
1	B05	B05>D08_Clone01_64-499_setaria_italica_gi|514819627|ref|XP_004984508.1|__parentAT3G02250_DUF246		BL21(DE3)	pET55dest			46.8865	1.29734	1.89327
1	B05	B05>D08_Clone01_64-499_setaria_italica_gi|514819627|ref|XP_004984508.1|__parentAT3G02250_DUF246		BL21(DE3)	pET55dest			109.65	1.27741	1.8642
2	D04	D04>D16_Clone01_43-497_glycine_max_gi|356519776|ref|XP_003528545.1|__parent_IRX10_GT47		BL21(DE3)	pET22dest			42.5303	15.2564	8.23616
1	B05	B05>D08_Clone01_64-499_setaria_italica_gi|514819627|ref|XP_004984508.1|__parentAT3G02250_DUF246		BL21(DE3)	pET55dest			79.7736	1.15175	1.68081
2	D03	D03>D20_FullLength_Glycine_max_gi|356576157|ref|XP_003556200.1|__parentAT1G34550_DUF616		BL21(DE3)	pET22dest			20.8738	15.2114	5.10839
1	B05	B05>D08_Clone01_64-499_setaria_italica_gi|514819627|ref|XP_004984508.1|__parentAT3G02250_DUF246		BL21(DE3)	pET55dest			49.0605	1.08087	1.57737
1	B05	B05>D08_Clone01_64-499_setaria_italica_gi|514819627|ref|XP_004984508.1|__parentAT3G02250_DUF246		BL21(DE3)	pET55dest			50.5914	0.793806	1.15845
1	B05	B05>D08_Clone01_64-499_setaria_italica_gi|514819627|ref|XP_004984508.1|__parentAT3G02250_DUF246		BL21(DE3)	pET55dest			23.9388	0.639729	0.933593
1	B05	B05>D08_Clone01_64-499_setaria_italica_gi|514819627|ref|XP_004984508.1|__parentAT3G02250_DUF246		BL21(DE3)	pET55dest			0.609919
1	B05	B05>D08_Clone01_64-499_setaria_italica_gi|514819627|ref|XP_004984508.1|__parentAT3G02250_DUF246		BL21(DE3)	pET55dest		LM	0.908894
1	B05	B05>D08_Clone01_64-499_setaria_italica_gi|514819627|ref|XP_004984508.1|__parentAT3G02250_DUF246		BL21(DE3)	pET55dest		Xsys	1.11739
1	H03	H03>D24_FullLength_Glycine_max_gi|356560983|ref|XP_003548765.1|__parentAT2G35610_XEG113_GT77		BL21(DE3)	pET55dest		EP78.0692	73.7604	38.7323	8.59239
1	B05	B05>D08_Clone01_64-499_setaria_italica_gi|514819627|ref|XP_004984508.1|__parentAT3G02250_DUF246		BL21(DE3)	pET55dest		Xsys	4.78123
2	D05	D05>D06_Clone01_109-515_Glycine_max_XP_003546382.1_parentAT2G33570_Gals1_GT92		BL21(DE3)	pET22dest			74.2054	15.0818	11.0937
1	B05	B05>D08_Clone01_64-499_setaria_italica_gi|514819627|ref|XP_004984508.1|__parentAT3G02250_DUF246		BL21(DE3)	pET55dest		Xsys	4.9155
2	E09	E09>D21_Clone01_105-760_Solanum_lycopersicum_gi|460367584|ref|XP_004229653.1|__PREDICTED:_uncharacterized_protein_LOC101253530_[Solanum_lycopersicum]_parentAT2G41770_DUF288		BL21(DE3)	pET22dest			65.6794	15.0376	7.52238
2	C03	C03>D19_FullLength_Cicer_arietinum_gi|502166317|ref|XP_004513856.1|__parentAT2G41770_DUF288		BL21(DE3)	pET22dest			30.131	15.0098	4.13032
1	B05	B05>D08_Clone01_64-499_setaria_italica_gi|514819627|ref|XP_004984508.1|__parentAT3G02250_DUF246		BL21(DE3)	pET55dest		Xsys	8.14044
1	B05	B05>D08_Clone01_64-499_setaria_italica_gi|514819627|ref|XP_004984508.1|__parentAT3G02250_DUF246		BL21(DE3)	pET55dest		Xsys	9.18155
1	H04	H04>D15_Clone01_39-316_oryza_sativa_gi|222629259|gb|EEE61391.1|__hypothetical_protein_OsJ_15564_[Oryza_sativa_Japonica_Group]_parentAT1G19300_Parvus_GT8		BL21(DE3)	pET55dest		EP35.87	37.2078	22.4398	18.8384
1	B06	B06>D04_Clone02_58-457_fragaria_vesca_XP_004288265.1_parentAT2G22900_GT34		BL21(DE3)	pET55dest			21.7283	14.567	9.14878
2	B06	B06>D04_Clone02_58-457_fragaria_vesca_XP_004288265.1_parentAT2G22900_GT34		BL21(DE3)	pET22dest			21.8642	14.9248	3.28606
2	E02	E02>D13_FullLength_glycine_max_gi|356559053|ref|XP_003547816.1|__parentAT4G36890_IRX14_GT43		BL21(DE3)	pET22dest			14.5235	14.9154	4.38768
1	H05	H05>D23_Clone02_54-403_Vitis_vinifera_gi|225458348|ref|XP_002283221.1|__parentAT1G75110_RRA_GT77		BL21(DE3)	pET55dest		EP43.79	44.9962	6.33567	3.38243
1	B06	B06>D04_Clone02_58-457_fragaria_vesca_XP_004288265.1_parentAT2G22900_GT34		BL21(DE3)	pET55dest			42.156	13.3952	8.41282
1	B06	B06>D04_Clone02_58-457_fragaria_vesca_XP_004288265.1_parentAT2G22900_GT34		BL21(DE3)	pET55dest			36.2637	11.7858	7.40201
2	G08	G08>D17_Clone04_175-439_glycine_max_GI:571563602_XP_003556667.2_parent_IRX10_GT47		BL21(DE3)	pET22dest			65.8663	14.8557	9.14896
2	C03	C03>D19_FullLength_Cicer_arietinum_gi|502166317|ref|XP_004513856.1|__parentAT2G41770_DUF288		BL21(DE3)	pET22dest			14.2107	14.8464	4.08536
2	A02	A02>D09_FullLength_fragaria_vesca_gi|470104240|ref|XP_004288516.1|__parentAT5G65470_DUF246		BL21(DE3)	pET22dest			53.1519	14.8346	5.85619
2	G08	G08>D17_Clone04_175-439_glycine_max_GI:571563602_XP_003556667.2_parent_IRX10_GT47		BL21(DE3)	pET22dest			21.6965	14.8154	9.12418
2	G03	G03>D23_FullLength_Vitis_vinifera_gi|225458348|ref|XP_002283221.1|__parentAT1G75110_RRA_GT77		BL21(DE3)	pET22dest			14.2445	14.8136	4.72055
2	G03	G03>D23_FullLength_Vitis_vinifera_gi|225458348|ref|XP_002283221.1|__parentAT1G75110_RRA_GT77		BL21(DE3)	pET22dest			20.9086	14.7959	4.71492
1	B06	B06>D04_Clone02_58-457_fragaria_vesca_XP_004288265.1_parentAT2G22900_GT34		BL21(DE3)	pET55dest			73.9007	11.5727	7.26821
1	B06	B06>D04_Clone02_58-457_fragaria_vesca_XP_004288265.1_parentAT2G22900_GT34		BL21(DE3)	pET55dest			44.5976	11.2149	7.0435
1	B06	B06>D04_Clone02_58-457_fragaria_vesca_XP_004288265.1_parentAT2G22900_GT34		BL21(DE3)	pET55dest			65.5184	11.1454	6.99981
1	B06	B06>D04_Clone02_58-457_fragaria_vesca_XP_004288265.1_parentAT2G22900_GT34		BL21(DE3)	pET55dest			30.2599	7.85119	4.93092
1	B06	B06>D04_Clone02_58-457_fragaria_vesca_XP_004288265.1_parentAT2G22900_GT34		BL21(DE3)	pET55dest			27.8561	7.57376	4.75668
1	B06	B06>D04_Clone02_58-457_fragaria_vesca_XP_004288265.1_parentAT2G22900_GT34		BL21(DE3)	pET55dest			14.179	6.42071	4.03251
1	B06	B06>D04_Clone02_58-457_fragaria_vesca_XP_004288265.1_parentAT2G22900_GT34		BL21(DE3)	pET55dest			32.4826	6.38544	4.01036
2	A04	A04>D02_Clone01_1-134_zea_mays_gi|223947343|gb|ACN27755.1|__unknown_[Zea_mays]_parentAT3G02230_RGP1_GT75		BL21(DE3)	pET22dest			19.0737	14.6624	5.03044
1	B06	B06>D04_Clone02_58-457_fragaria_vesca_XP_004288265.1_parentAT2G22900_GT34		BL21(DE3)	pET55dest			25.9322	5.75133	3.61211
2	F01	F01>D06_FullLength_Glycine_max_XP_003546382.1_parentAT2G33570_Gals1_GT92		BL21(DE3)	pET22dest			29.5602	14.6491	3.78164
2	G02	G02>D15_FullLength_oryza_sativa_gi|222629259|gb|EEE61391.1|__hypothetical_protein_OsJ_15564_[Oryza_sativa_Japonica_Group]_parentAT1G19300_Parvus_GT8		BL21(DE3)	pET22dest			21.7827	14.6449	9.07469
2	D04	D04>D16_Clone01_43-497_glycine_max_gi|356519776|ref|XP_003528545.1|__parent_IRX10_GT47		BL21(DE3)	pET22dest			36.8475	14.6395	7.90312
1	B06	B06>D04_Clone02_58-457_fragaria_vesca_XP_004288265.1_parentAT2G22900_GT34		BL21(DE3)	pET55dest			48.2933	4.85343	3.04818
2	H04	H04>D15_Clone01_39-316_oryza_sativa_gi|222629259|gb|EEE61391.1|__hypothetical_protein_OsJ_15564_[Oryza_sativa_Japonica_Group]_parentAT1G19300_Parvus_GT8		BL21(DE3)	pET22dest			30.4864	14.6196	3.86105
2	H04	H04>D15_Clone01_39-316_oryza_sativa_gi|222629259|gb|EEE61391.1|__hypothetical_protein_OsJ_15564_[Oryza_sativa_Japonica_Group]_parentAT1G19300_Parvus_GT8		BL21(DE3)	pET22dest			21.1416	14.6018	3.85635
2	B08	B08>D18_Clone04_57-342_cucumis_sativus_XP_004135058.1_parentAT5G39990_GlcAT14A_GT14		BL21(DE3)	pET22dest			30.4219	14.5931	4.72212
1	B06	B06>D04_Clone02_58-457_fragaria_vesca_XP_004288265.1_parentAT2G22900_GT34		BL21(DE3)	pET55dest			68.6651	4.40584	2.76708
1	B06	B06>D04_Clone02_58-457_fragaria_vesca_XP_004288265.1_parentAT2G22900_GT34		BL21(DE3)	pET55dest			23.3616	4.09245	2.57025
2	H05	H05>D23_Clone02_54-403_Vitis_vinifera_gi|225458348|ref|XP_002283221.1|__parentAT1G75110_RRA_GT77		BL21(DE3)	pET22dest			14.2952	14.5629	5.81942
1	B06	B06>D04_Clone02_58-457_fragaria_vesca_XP_004288265.1_parentAT2G22900_GT34		BL21(DE3)	pET55dest			78.2353	3.4682	2.17819
1	B06	B06>D04_Clone02_58-457_fragaria_vesca_XP_004288265.1_parentAT2G22900_GT34		BL21(DE3)	pET55dest			49.6702	3.22445	2.02511
1	B06	B06>D04_Clone02_58-457_fragaria_vesca_XP_004288265.1_parentAT2G22900_GT34		BL21(DE3)	pET55dest			16.8201	2.15489	1.35337
2	H01	H01>D08_FullLength_setaria_italica_gi|514819627|ref|XP_004984508.1|__parentAT3G02250_DUF246		BL21(DE3)	pET22dest			41.7916	14.4957	6.73835
2	D04	D04>D16_Clone01_43-497_glycine_max_gi|356519776|ref|XP_003528545.1|__parent_IRX10_GT47		BL21(DE3)	pET22dest			28.0182	14.4771	7.81544
1	B06	B06>D04_Clone02_58-457_fragaria_vesca_XP_004288265.1_parentAT2G22900_GT34		BL21(DE3)	pET55dest			108.082	1.82649	1.14712
1	B06	B06>D04_Clone02_58-457_fragaria_vesca_XP_004288265.1_parentAT2G22900_GT34		BL21(DE3)	pET55dest			15.8467	1.20638	0.757666
2	C05	C05>D07_Clone01_92-577_fragaria_vesca_gi|470141568|ref|XP_004306502.1|__PREDICTED:_uncharacterized_protein_At1g04910-like_[Fragaria_vesca_subsp._vesca]_parentAT2G44500_DUF246		BL21(DE3)	pET22dest			30.1511	14.452	3.97432
2	A06	A06>D04_Clone01_92-457_fragaria_vesca_XP_004288265.1_parentAT2G22900_GT34		BL21(DE3)	pET22dest			14.3121	14.4299	5.56116
1	B06	B06>D04_Clone02_58-457_fragaria_vesca_XP_004288265.1_parentAT2G22900_GT34		BL21(DE3)	pET55dest			11.0127	0.810188	0.508836
1	B06	B06>D04_Clone02_58-457_fragaria_vesca_XP_004288265.1_parentAT2G22900_GT34		BL21(DE3)	pET55dest			12.8718	0.300664	0.188831
1	B06	B06>D04_Clone02_58-457_fragaria_vesca_XP_004288265.1_parentAT2G22900_GT34		BL21(DE3)	pET55dest			12.37	0.217552	0.136633
2	D03	D03>D20_FullLength_Glycine_max_gi|356576157|ref|XP_003556200.1|__parentAT1G34550_DUF616		BL21(DE3)	pET22dest			30.117	14.3513	4.81955
1	B06	B06>D04_Clone02_58-457_fragaria_vesca_XP_004288265.1_parentAT2G22900_GT34		BL21(DE3)	pET55dest		LM	0.892774
2	B03	B03>D18_FullLength_cucumis_sativus_XP_004135058.1_parentAT5G39990_GlcAT14A_GT14		BL21(DE3)	pET22dest			65.8207	14.3234	6.14247
2	A06	A06>D04_Clone01_92-457_fragaria_vesca_XP_004288265.1_parentAT2G22900_GT34		BL21(DE3)	pET22dest			36.303	14.2977	5.51021
1	B06	B06>D04_Clone02_58-457_fragaria_vesca_XP_004288265.1_parentAT2G22900_GT34		BL21(DE3)	pET55dest		Xsys	1.08692
2	B08	B08>D18_Clone04_57-342_cucumis_sativus_XP_004135058.1_parentAT5G39990_GlcAT14A_GT14		BL21(DE3)	pET22dest			48.3083	14.2382	4.60727
2	H08	H08>D18_Clone01_30-396_cucumis_sativus_XP_004135058.1_parentAT5G39990_GlcAT14A_GT14		BL21(DE3)	pET22dest			30.3558	14.2306	4.62209
1	B06	B06>D04_Clone02_58-457_fragaria_vesca_XP_004288265.1_parentAT2G22900_GT34		BL21(DE3)	pET55dest		Xsys	4.67226
2	B06	B06>D04_Clone02_58-457_fragaria_vesca_XP_004288265.1_parentAT2G22900_GT34		BL21(DE3)	pET22dest			23.4929	14.2294	3.13296
1	B06	B06>D04_Clone02_58-457_fragaria_vesca_XP_004288265.1_parentAT2G22900_GT34		BL21(DE3)	pET55dest		Xsys	4.94459
2	H01	H01>D08_FullLength_setaria_italica_gi|514819627|ref|XP_004984508.1|__parentAT3G02250_DUF246		BL21(DE3)	pET22dest			73.417	14.1964	6.59921
2	D01	D01>D04_FullLength_fragaria_vesca_XP_004288265.1_parentAT2G22900_GT34		BL21(DE3)	pET22dest			36.2532	14.1772	6.90953
2	F02	F02>D14_FullLength_Cucumis_sativus_gi|449487901|ref|XP_004157857.1|__parentAT1G19300_Parvus_GT8		BL21(DE3)	pET22dest			53.2472	14.1748	7.40047
2	E02	E02>D13_FullLength_glycine_max_gi|356559053|ref|XP_003547816.1|__parentAT4G36890_IRX14_GT43		BL21(DE3)	pET22dest			22.1013	14.1646	4.16681
2	C07	C07>D22_Clone01_96-761_fragaria_vesca_gi|470146136|ref|XP_004308685.1|__parentAT2G41770_DUF288		BL21(DE3)	pET22dest			78.7995	14.1598	4.63301
2	G01	G01>D07_FullLength_fragaria_vesca_gi|470141568|ref|XP_004306502.1|__PREDICTED:_uncharacterized_protein_At1g04910-like_[Fragaria_vesca_subsp._vesca]_parentAT2G44500_DUF246		BL21(DE3)	pET22dest			36.2531	14.1364	6.79324
1	B06	B06>D04_Clone02_58-457_fragaria_vesca_XP_004288265.1_parentAT2G22900_GT34		BL21(DE3)	pET55dest		Xsys	7.93741
1	B06	B06>D04_Clone02_58-457_fragaria_vesca_XP_004288265.1_parentAT2G22900_GT34		BL21(DE3)	pET55dest		Xsys	8.84833
1	B06	B06>D04_Clone02_58-457_fragaria_vesca_XP_004288265.1_parentAT2G22900_GT34		BL21(DE3)	pET55dest		Xsys	10.3326
2	F03	F03>D22_FullLength_fragaria_vesca_gi|470146136|ref|XP_004308685.1|__parentAT2G41770_DUF288		BL21(DE3)	pET22dest			20.8043	14.0684	5.01035
1	H06	H06>D24_Clone01_53-639_Glycine_max_gi|356560983|ref|XP_003548765.1|__parentAT2G35610_XEG113_GT77		BL21(DE3)	pET55dest		EP69.86	79.0007	41.1656	32.3012		y	y
1	B07	B07>D13_Clone03_79-435_glycine_max_gi|356559053|ref|XP_003547816.1|__parentAT4G36890_IRX14_GT43		BL21(DE3)	pET55dest			22.1213	17.3115	6.71876
2	D07	D07>D22_Clone02_96-252_fragaria_vesca_gi|470146136|ref|XP_004308685.1|__parentAT2G41770_DUF288		BL21(DE3)	pET22dest			30.2413	14.0477	4.08295
2	B07	B07>D13_Clone03_79-435_glycine_max_gi|356559053|ref|XP_003547816.1|__parentAT4G36890_IRX14_GT43		BL21(DE3)	pET22dest			48.1857	14.0396	6.31393
1	B07	B07>D13_Clone03_79-435_glycine_max_gi|356559053|ref|XP_003547816.1|__parentAT4G36890_IRX14_GT43		BL21(DE3)	pET55dest			14.6232	15.3623	5.96227
2	G06	G06>D20_Clone01_105-699_Glycine_max_gi|356576157|ref|XP_003556200.1|__parentAT1G34550_DUF616		BL21(DE3)	pET22dest			32.5079	14.0151	3.51304
2	B01	B01>D02_FullLength_zea_mays_gi|223947343|gb|ACN27755.1|__unknown_[Zea_mays]_parentAT3G02230_RGP1_GT75		BL21(DE3)	pET22dest			41.7168	14.0122	7.60406
1	B07	B07>D13_Clone03_79-435_glycine_max_gi|356559053|ref|XP_003547816.1|__parentAT4G36890_IRX14_GT43		BL21(DE3)	pET55dest			43.2376	15.1568	5.8825
1	B07	B07>D13_Clone03_79-435_glycine_max_gi|356559053|ref|XP_003547816.1|__parentAT4G36890_IRX14_GT43		BL21(DE3)	pET55dest			28.3134	14.4257	5.59876
2	D06	D06>D04_Clone04_58-392_fragaria_vesca_XP_004288265.1_parentAT2G22900_GT34		BL21(DE3)	pET22dest			14.3063	13.9666	4.48495
1	B07	B07>D13_Clone03_79-435_glycine_max_gi|356559053|ref|XP_003547816.1|__parentAT4G36890_IRX14_GT43		BL21(DE3)	pET55dest			66.8217	12.7524	4.94934
2	F08	F08>D17_Clone03_175-506_glycine_max_GI:571563602_XP_003556667.2_parent_IRX10_GT47		BL21(DE3)	pET22dest			42.5099	13.8897	7.30134
2	B09	B09>D11_Clone01_88-539_brachypodion_distachyon_gi|357125708|ref|XP_003564532.1|__parentAT3G55990_TBL29_DUF231		BL21(DE3)	pET22dest			14.3106	13.8795	4.46068
1	B07	B07>D13_Clone03_79-435_glycine_max_gi|356559053|ref|XP_003547816.1|__parentAT4G36890_IRX14_GT43		BL21(DE3)	pET55dest			36.9865	12.48	4.84359
1	B07	B07>D13_Clone03_79-435_glycine_max_gi|356559053|ref|XP_003547816.1|__parentAT4G36890_IRX14_GT43		BL21(DE3)	pET55dest			30.9324	8.92483	3.46381
1	B07	B07>D13_Clone03_79-435_glycine_max_gi|356559053|ref|XP_003547816.1|__parentAT4G36890_IRX14_GT43		BL21(DE3)	pET55dest			74.631	6.67249	2.58966
1	B07	B07>D13_Clone03_79-435_glycine_max_gi|356559053|ref|XP_003547816.1|__parentAT4G36890_IRX14_GT43		BL21(DE3)	pET55dest			33.0843	5.53896	2.14972
1	B07	B07>D13_Clone03_79-435_glycine_max_gi|356559053|ref|XP_003547816.1|__parentAT4G36890_IRX14_GT43		BL21(DE3)	pET55dest			53.9204	5.37378	2.08562
1	B07	B07>D13_Clone03_79-435_glycine_max_gi|356559053|ref|XP_003547816.1|__parentAT4G36890_IRX14_GT43		BL21(DE3)	pET55dest			23.8068	4.66597	1.81091
1	B07	B07>D13_Clone03_79-435_glycine_max_gi|356559053|ref|XP_003547816.1|__parentAT4G36890_IRX14_GT43		BL21(DE3)	pET55dest			79.7315	4.02661	1.56277
1	B07	B07>D13_Clone03_79-435_glycine_max_gi|356559053|ref|XP_003547816.1|__parentAT4G36890_IRX14_GT43		BL21(DE3)	pET55dest			76.7409	2.82378	1.09593
1	B07	B07>D13_Clone03_79-435_glycine_max_gi|356559053|ref|XP_003547816.1|__parentAT4G36890_IRX14_GT43		BL21(DE3)	pET55dest			92.3252	2.38813	0.926857
2	H04	H04>D15_Clone01_39-316_oryza_sativa_gi|222629259|gb|EEE61391.1|__hypothetical_protein_OsJ_15564_[Oryza_sativa_Japonica_Group]_parentAT1G19300_Parvus_GT8		BL21(DE3)	pET22dest			32.8572	13.7961	3.64357
1	B07	B07>D13_Clone03_79-435_glycine_max_gi|356559053|ref|XP_003547816.1|__parentAT4G36890_IRX14_GT43		BL21(DE3)	pET55dest			57.4604	1.99362	0.773743
1	B07	B07>D13_Clone03_79-435_glycine_max_gi|356559053|ref|XP_003547816.1|__parentAT4G36890_IRX14_GT43		BL21(DE3)	pET55dest			16.2581	1.90458	0.739185
1	H07	H07>D12_Clone01_95-393_Hordeum_vulgare_gi|326523271|dbj|BAJ88676.1|__parentAT1G27600_IRX9L_GT43		BL21(DE3)	pET55dest		EP38.18	36.5097	8.05377	6.23906
1	B07	B07>D13_Clone03_79-435_glycine_max_gi|356559053|ref|XP_003547816.1|__parentAT4G36890_IRX14_GT43		BL21(DE3)	pET55dest			109.568	1.2397	0.481139
2	H04	H04>D15_Clone01_39-316_oryza_sativa_gi|222629259|gb|EEE61391.1|__hypothetical_protein_OsJ_15564_[Oryza_sativa_Japonica_Group]_parentAT1G19300_Parvus_GT8		BL21(DE3)	pET22dest			22.0503	13.7155	3.62229
2	E09	E09>D21_Clone01_105-760_Solanum_lycopersicum_gi|460367584|ref|XP_004229653.1|__PREDICTED:_uncharacterized_protein_LOC101253530_[Solanum_lycopersicum]_parentAT2G41770_DUF288		BL21(DE3)	pET22dest			36.7106	13.6979	6.8522
2	B01	B01>D02_FullLength_zea_mays_gi|223947343|gb|ACN27755.1|__unknown_[Zea_mays]_parentAT3G02230_RGP1_GT75		BL21(DE3)	pET22dest			52.0544	13.6941	7.43144
2	G02	G02>D15_FullLength_oryza_sativa_gi|222629259|gb|EEE61391.1|__hypothetical_protein_OsJ_15564_[Oryza_sativa_Japonica_Group]_parentAT1G19300_Parvus_GT8		BL21(DE3)	pET22dest			42.3331	13.6842	8.47938
1	B07	B07>D13_Clone03_79-435_glycine_max_gi|356559053|ref|XP_003547816.1|__parentAT4G36890_IRX14_GT43		BL21(DE3)	pET55dest			126.661	1.14821	0.445633
2	C06	C06>D04_Clone03_92-392_fragaria_vesca_XP_004288265.1_parentAT2G22900_GT34		BL21(DE3)	pET22dest			36.3375	13.67	5.12174
1	B07	B07>D13_Clone03_79-435_glycine_max_gi|356559053|ref|XP_003547816.1|__parentAT4G36890_IRX14_GT43		BL21(DE3)	pET55dest			18.0994	1.05214	0.408345
1	B07	B07>D13_Clone03_79-435_glycine_max_gi|356559053|ref|XP_003547816.1|__parentAT4G36890_IRX14_GT43		BL21(DE3)	pET55dest			17.3699	0.933667	0.362365
1	B07	B07>D13_Clone03_79-435_glycine_max_gi|356559053|ref|XP_003547816.1|__parentAT4G36890_IRX14_GT43		BL21(DE3)	pET55dest			11.5744	0.932632	0.361963
2	B02	B02>D10_FullLength_glycine_max_gi|356521269|ref|XP_003529279.1|__PREDICTED:_protein_YLS7-like_[Glycine_max]_parentAT2G14530_DBL13_DUF231		BL21(DE3)	pET22dest			21.8574	13.6322	3.39509
2	G06	G06>D20_Clone01_105-699_Glycine_max_gi|356576157|ref|XP_003556200.1|__parentAT1G34550_DUF616		BL21(DE3)	pET22dest			50.0219	13.6305	3.41663
2	G06	G06>D20_Clone01_105-699_Glycine_max_gi|356576157|ref|XP_003556200.1|__parentAT1G34550_DUF616		BL21(DE3)	pET22dest			28.1504	13.6249	3.41522
1	B07	B07>D13_Clone03_79-435_glycine_max_gi|356559053|ref|XP_003547816.1|__parentAT4G36890_IRX14_GT43		BL21(DE3)	pET55dest			13.0892	0.787066	0.305468
1	B07	B07>D13_Clone03_79-435_glycine_max_gi|356559053|ref|XP_003547816.1|__parentAT4G36890_IRX14_GT43		BL21(DE3)	pET55dest		LM	0.898062
2	D06	D06>D04_Clone04_58-392_fragaria_vesca_XP_004288265.1_parentAT2G22900_GT34		BL21(DE3)	pET22dest			28.1131	13.5523	4.35191
1	B07	B07>D13_Clone03_79-435_glycine_max_gi|356559053|ref|XP_003547816.1|__parentAT4G36890_IRX14_GT43		BL21(DE3)	pET55dest		Xsys	1.11352
1	B07	B07>D13_Clone03_79-435_glycine_max_gi|356559053|ref|XP_003547816.1|__parentAT4G36890_IRX14_GT43		BL21(DE3)	pET55dest		Xsys	4.80761
1	B07	B07>D13_Clone03_79-435_glycine_max_gi|356559053|ref|XP_003547816.1|__parentAT4G36890_IRX14_GT43		BL21(DE3)	pET55dest		Xsys	6.4443
2	A03	A03>D17_FullLength_glycine_max_GI:571563602_XP_003556667.2_parent_IRX10_GT47		BL21(DE3)	pET22dest			30.2345	13.5236	5.05872
2	D03	D03>D20_FullLength_Glycine_max_gi|356576157|ref|XP_003556200.1|__parentAT1G34550_DUF616		BL21(DE3)	pET22dest			46.1674	13.4577	4.51944
1	B07	B07>D13_Clone03_79-435_glycine_max_gi|356559053|ref|XP_003547816.1|__parentAT4G36890_IRX14_GT43		BL21(DE3)	pET55dest		Xsys	7.94719
1	B07	B07>D13_Clone03_79-435_glycine_max_gi|356559053|ref|XP_003547816.1|__parentAT4G36890_IRX14_GT43		BL21(DE3)	pET55dest		Xsys	9.29693
2	D07	D07>D22_Clone02_96-252_fragaria_vesca_gi|470146136|ref|XP_004308685.1|__parentAT2G41770_DUF288		BL21(DE3)	pET22dest			27.9687	13.4092	3.89735
1	B07	B07>D13_Clone03_79-435_glycine_max_gi|356559053|ref|XP_003547816.1|__parentAT4G36890_IRX14_GT43		BL21(DE3)	pET55dest		Xsys	10.7037
2	C05	C05>D07_Clone01_92-577_fragaria_vesca_gi|470141568|ref|XP_004306502.1|__PREDICTED:_uncharacterized_protein_At1g04910-like_[Fragaria_vesca_subsp._vesca]_parentAT2G44500_DUF246		BL21(DE3)	pET22dest			20.9347	13.3378	3.66792
2	B04	B04>D02_Clone02_1-236_zea_mays_gi|223947343|gb|ACN27755.1|__unknown_[Zea_mays]_parentAT3G02230_RGP1_GT75		BL21(DE3)	pET22dest			28.5592	13.3327	8.0748
1	H08	H08>D18_Clone01_30-396_cucumis_sativus_XP_004135058.1_parentAT5G39990_GlcAT14A_GT14		BL21(DE3)	pET55dest		EP45.66	45.2108	77.1768	30.6669		y	n
1	B08	B08>D18_Clone04_57-342_cucumis_sativus_XP_004135058.1_parentAT5G39990_GlcAT14A_GT14		BL21(DE3)	pET55dest			14.3344	7.11289	6.16405
1	B08	B08>D18_Clone04_57-342_cucumis_sativus_XP_004135058.1_parentAT5G39990_GlcAT14A_GT14		BL21(DE3)	pET55dest			21.8127	6.6994	5.80572
2	A01	A01>D01_FullLength_brachypodion_distachyon_XP_003562725.1_parentAT3G02230_RGP1_GT75		BL21(DE3)	pET22dest		EP46.6712	46.4438	20.142	20.4787
2	E09	E09>D21_Clone01_105-760_Solanum_lycopersicum_gi|460367584|ref|XP_004229653.1|__PREDICTED:_uncharacterized_protein_LOC101253530_[Solanum_lycopersicum]_parentAT2G41770_DUF288		BL21(DE3)	pET22dest			42.53	13.1685	6.58741
2	D03	D03>D20_FullLength_Glycine_max_gi|356576157|ref|XP_003556200.1|__parentAT1G34550_DUF616		BL21(DE3)	pET22dest			14.2046	13.1616	4.42
1	B08	B08>D18_Clone04_57-342_cucumis_sativus_XP_004135058.1_parentAT5G39990_GlcAT14A_GT14		BL21(DE3)	pET55dest			66.071	5.72481	4.96114
2	B01	B01>D02_FullLength_zea_mays_gi|223947343|gb|ACN27755.1|__unknown_[Zea_mays]_parentAT3G02230_RGP1_GT75		BL21(DE3)	pET22dest			36.0738	13.1431	7.13244
1	B08	B08>D18_Clone04_57-342_cucumis_sativus_XP_004135058.1_parentAT5G39990_GlcAT14A_GT14		BL21(DE3)	pET55dest			74.1124	4.11468	3.56579
1	B08	B08>D18_Clone04_57-342_cucumis_sativus_XP_004135058.1_parentAT5G39990_GlcAT14A_GT14		BL21(DE3)	pET55dest			48.4657	3.33561	2.89065
2	G06	G06>D20_Clone01_105-699_Glycine_max_gi|356576157|ref|XP_003556200.1|__parentAT1G34550_DUF616		BL21(DE3)	pET22dest			90.903	13.0956	3.28254
1	B08	B08>D18_Clone04_57-342_cucumis_sativus_XP_004135058.1_parentAT5G39990_GlcAT14A_GT14		BL21(DE3)	pET55dest			28.0061	3.33442	2.88962
2	D03	D03>D20_FullLength_Glycine_max_gi|356576157|ref|XP_003556200.1|__parentAT1G34550_DUF616		BL21(DE3)	pET22dest			21.6803	13.0824	4.39342
1	B08	B08>D18_Clone04_57-342_cucumis_sativus_XP_004135058.1_parentAT5G39990_GlcAT14A_GT14		BL21(DE3)	pET55dest			30.4879	2.40205	2.08162
1	B08	B08>D18_Clone04_57-342_cucumis_sativus_XP_004135058.1_parentAT5G39990_GlcAT14A_GT14		BL21(DE3)	pET55dest			42.9711	2.24528	1.94577
1	B08	B08>D18_Clone04_57-342_cucumis_sativus_XP_004135058.1_parentAT5G39990_GlcAT14A_GT14		BL21(DE3)	pET55dest			44.8253	1.70092	1.47402
2	G03	G03>D23_FullLength_Vitis_vinifera_gi|225458348|ref|XP_002283221.1|__parentAT1G75110_RRA_GT77		BL21(DE3)	pET22dest			30.1387	13.0599	4.16171
1	B08	B08>D18_Clone04_57-342_cucumis_sativus_XP_004135058.1_parentAT5G39990_GlcAT14A_GT14		BL21(DE3)	pET55dest			79.0195	1.54877	1.34217
1	B08	B08>D18_Clone04_57-342_cucumis_sativus_XP_004135058.1_parentAT5G39990_GlcAT14A_GT14		BL21(DE3)	pET55dest			46.8896	0.761524	0.659939
1	B08	B08>D18_Clone04_57-342_cucumis_sativus_XP_004135058.1_parentAT5G39990_GlcAT14A_GT14		BL21(DE3)	pET55dest			23.6201	0.584244	0.506308
1	B08	B08>D18_Clone04_57-342_cucumis_sativus_XP_004135058.1_parentAT5G39990_GlcAT14A_GT14		BL21(DE3)	pET55dest			0.590258
1	B08	B08>D18_Clone04_57-342_cucumis_sativus_XP_004135058.1_parentAT5G39990_GlcAT14A_GT14		BL21(DE3)	pET55dest		LM	0.898062
1	B08	B08>D18_Clone04_57-342_cucumis_sativus_XP_004135058.1_parentAT5G39990_GlcAT14A_GT14		BL21(DE3)	pET55dest		Xsys	1.09846
1	B08	B08>D18_Clone04_57-342_cucumis_sativus_XP_004135058.1_parentAT5G39990_GlcAT14A_GT14		BL21(DE3)	pET55dest		Xsys	4.85118
1	B08	B08>D18_Clone04_57-342_cucumis_sativus_XP_004135058.1_parentAT5G39990_GlcAT14A_GT14		BL21(DE3)	pET55dest		Xsys	7.90348
2	H03	H03>D24_FullLength_Glycine_max_gi|356560983|ref|XP_003548765.1|__parentAT2G35610_XEG113_GT77		BL21(DE3)	pET22dest			65.5121	12.9167	5.66576
2	C02	C02>D11_FullLength_brachypodion_distachyon_gi|357125708|ref|XP_003564532.1|__parentAT3G55990_TBL29_DUF231		BL21(DE3)	pET22dest			14.408	12.9096	3.73667
1	B08	B08>D18_Clone04_57-342_cucumis_sativus_XP_004135058.1_parentAT5G39990_GlcAT14A_GT14		BL21(DE3)	pET55dest		Xsys	8.97664
2	A02	A02>D09_FullLength_fragaria_vesca_gi|470104240|ref|XP_004288516.1|__parentAT5G65470_DUF246		BL21(DE3)	pET22dest		EP58.7571	66.2396	19.2165	7.58601
2	C06	C06>D04_Clone03_92-392_fragaria_vesca_XP_004288265.1_parentAT2G22900_GT34		BL21(DE3)	pET22dest			14.2894	12.8932	4.8307
2	H04	H04>D15_Clone01_39-316_oryza_sativa_gi|222629259|gb|EEE61391.1|__hypothetical_protein_OsJ_15564_[Oryza_sativa_Japonica_Group]_parentAT1G19300_Parvus_GT8		BL21(DE3)	pET22dest			45.0406	12.8889	3.40397
1	B09	B09>D11_Clone01_88-539_brachypodion_distachyon_gi|357125708|ref|XP_003564532.1|__parentAT3G55990_TBL29_DUF231		BL21(DE3)	pET55dest			69.1337	21.8892	30.365
2	F05	F05>D13_Clone04_157-435_glycine_max_gi|356559053|ref|XP_003547816.1|__parentAT4G36890_IRX14_GT43		BL21(DE3)	pET22dest			30.4847	12.8242	4.35364
1	B09	B09>D11_Clone01_88-539_brachypodion_distachyon_gi|357125708|ref|XP_003564532.1|__parentAT3G55990_TBL29_DUF231		BL21(DE3)	pET55dest			74.5789	10.7291	14.8835
2	A06	A06>D04_Clone01_92-457_fragaria_vesca_XP_004288265.1_parentAT2G22900_GT34		BL21(DE3)	pET22dest			28.1981	12.799	4.93261
1	B09	B09>D11_Clone01_88-539_brachypodion_distachyon_gi|357125708|ref|XP_003564532.1|__parentAT3G55990_TBL29_DUF231		BL21(DE3)	pET55dest			64.2549	7.90536	10.9664
1	B09	B09>D11_Clone01_88-539_brachypodion_distachyon_gi|357125708|ref|XP_003564532.1|__parentAT3G55990_TBL29_DUF231		BL21(DE3)	pET55dest			21.7198	7.0613	9.79553
1	B09	B09>D11_Clone01_88-539_brachypodion_distachyon_gi|357125708|ref|XP_003564532.1|__parentAT3G55990_TBL29_DUF231		BL21(DE3)	pET55dest			14.3552	4.37725	6.07218
2	G04	G04>D17_Clone02_43-439_glycine_max_GI:571563602_XP_003556667.2_parent_IRX10_GT47		BL21(DE3)	pET22dest			21.8963	12.7542	5.27355
1	B09	B09>D11_Clone01_88-539_brachypodion_distachyon_gi|357125708|ref|XP_003564532.1|__parentAT3G55990_TBL29_DUF231		BL21(DE3)	pET55dest			27.9055	4.22841	5.8657
2	F08	F08>D17_Clone03_175-506_glycine_max_GI:571563602_XP_003556667.2_parent_IRX10_GT47		BL21(DE3)	pET22dest			53.0023	12.7358	6.69474
1	B09	B09>D11_Clone01_88-539_brachypodion_distachyon_gi|357125708|ref|XP_003564532.1|__parentAT3G55990_TBL29_DUF231		BL21(DE3)	pET55dest			42.3818	3.10636	4.30918
2	B09	B09>D11_Clone01_88-539_brachypodion_distachyon_gi|357125708|ref|XP_003564532.1|__parentAT3G55990_TBL29_DUF231		BL21(DE3)	pET22dest			30.3269	12.7144	4.08623
1	B09	B09>D11_Clone01_88-539_brachypodion_distachyon_gi|357125708|ref|XP_003564532.1|__parentAT3G55990_TBL29_DUF231		BL21(DE3)	pET55dest			36.5993	2.30134	3.19245
2	A02	A02>D09_FullLength_fragaria_vesca_gi|470104240|ref|XP_004288516.1|__parentAT5G65470_DUF246		BL21(DE3)	pET22dest			48.2086	12.6733	5.00299
1	B09	B09>D11_Clone01_88-539_brachypodion_distachyon_gi|357125708|ref|XP_003564532.1|__parentAT3G55990_TBL29_DUF231		BL21(DE3)	pET55dest			11.4059	2.18013	3.02431
2	F02	F02>D14_FullLength_Cucumis_sativus_gi|449487901|ref|XP_004157857.1|__parentAT1G19300_Parvus_GT8		BL21(DE3)	pET22dest			65.9799	12.6596	6.60941
1	B09	B09>D11_Clone01_88-539_brachypodion_distachyon_gi|357125708|ref|XP_003564532.1|__parentAT3G55990_TBL29_DUF231		BL21(DE3)	pET55dest			79.0928	2.06768	2.86831
2	A03	A03>D17_FullLength_glycine_max_GI:571563602_XP_003556667.2_parent_GUT1/IRX10L_GT47		BL21(DE3)	pET22dest		EP62.7334	66.0529	21.5078	8.04533
2	A08	A08>D18_Clone02_57-396_cucumis_sativus_XP_004135058.1_parentAT5G39990_GlcAT14A_GT14		BL21(DE3)	pET22dest			30.4435	12.6104	3.29833
1	B09	B09>D11_Clone01_88-539_brachypodion_distachyon_gi|357125708|ref|XP_003564532.1|__parentAT3G55990_TBL29_DUF231		BL21(DE3)	pET55dest			44.9112	1.82728	2.53483
2	D09	D09>D19_Clone01_115-771_Cicer_arietinum_gi|502166317|ref|XP_004513856.1|__parentAT2G41770_DUF288		BL21(DE3)	pET22dest			30.0855	12.6057	4.26326
2	D01	D01>D04_FullLength_fragaria_vesca_XP_004288265.1_parentAT2G22900_GT34		BL21(DE3)	pET22dest			44.1934	12.6006	6.14114
2	A07	A07>D13_Clone01_79-502_glycine_max_gi|356559053|ref|XP_003547816.1|__parentAT4G36890_IRX14_GT43		BL21(DE3)	pET22dest			14.5058	12.5806	4.04105
1	B09	B09>D11_Clone01_88-539_brachypodion_distachyon_gi|357125708|ref|XP_003564532.1|__parentAT3G55990_TBL29_DUF231		BL21(DE3)	pET55dest			30.3865	1.73614	2.40839
1	B09	B09>D11_Clone01_88-539_brachypodion_distachyon_gi|357125708|ref|XP_003564532.1|__parentAT3G55990_TBL29_DUF231		BL21(DE3)	pET55dest			46.6357	0.716406	0.993808
1	B09	B09>D11_Clone01_88-539_brachypodion_distachyon_gi|357125708|ref|XP_003564532.1|__parentAT3G55990_TBL29_DUF231		BL21(DE3)	pET55dest			32.6841	0.417955	0.579793
2	G02	G02>D15_FullLength_oryza_sativa_gi|222629259|gb|EEE61391.1|__hypothetical_protein_OsJ_15564_[Oryza_sativa_Japonica_Group]_parentAT1G19300_Parvus_GT8		BL21(DE3)	pET22dest			27.9352	12.5474	7.77498
1	B09	B09>D11_Clone01_88-539_brachypodion_distachyon_gi|357125708|ref|XP_003564532.1|__parentAT3G55990_TBL29_DUF231		BL21(DE3)	pET55dest			23.4014	0.398192	0.552377
2	A08	A08>D18_Clone02_57-396_cucumis_sativus_XP_004135058.1_parentAT5G39990_GlcAT14A_GT14		BL21(DE3)	pET22dest			47.9515	12.5155	3.2735
2	B02	B02>D10_FullLength_glycine_max_gi|356521269|ref|XP_003529279.1|__PREDICTED:_protein_YLS7-like_[Glycine_max]_parentAT2G14530_DBL13_DUF231		BL21(DE3)	pET22dest			23.6207	12.511	3.11586
1	B09	B09>D11_Clone01_88-539_brachypodion_distachyon_gi|357125708|ref|XP_003564532.1|__parentAT3G55990_TBL29_DUF231		BL21(DE3)	pET55dest			0.128912
1	B09	B09>D11_Clone01_88-539_brachypodion_distachyon_gi|357125708|ref|XP_003564532.1|__parentAT3G55990_TBL29_DUF231		BL21(DE3)	pET55dest			0.613879
2	A04	A04>D02_Clone01_1-134_zea_mays_gi|223947343|gb|ACN27755.1|__unknown_[Zea_mays]_parentAT3G02230_RGP1_GT75		BL21(DE3)	pET22dest		EP20.44	23.4523	41.5485	43.806		n	n/a
2	F03	F03>D22_FullLength_fragaria_vesca_gi|470146136|ref|XP_004308685.1|__parentAT2G41770_DUF288		BL21(DE3)	pET22dest			30.1527	12.4566	4.43634
2	D08	D08>D10_Clone02_65-374_glycine_max_gi|356521269|ref|XP_003529279.1|__PREDICTED:_protein_YLS7-like_[Glycine_max]_parentAT2G14530_DBL13_DUF231		BL21(DE3)	pET22dest			14.298	12.4461	4.69265
1	B09	B09>D11_Clone01_88-539_brachypodion_distachyon_gi|357125708|ref|XP_003564532.1|__parentAT3G55990_TBL29_DUF231		BL21(DE3)	pET55dest			0.843819
1	B09	B09>D11_Clone01_88-539_brachypodion_distachyon_gi|357125708|ref|XP_003564532.1|__parentAT3G55990_TBL29_DUF231		BL21(DE3)	pET55dest		LM	0.928201
1	B09	B09>D11_Clone01_88-539_brachypodion_distachyon_gi|357125708|ref|XP_003564532.1|__parentAT3G55990_TBL29_DUF231		BL21(DE3)	pET55dest		Xsys	1.13219
2	D06	D06>D04_Clone04_58-392_fragaria_vesca_XP_004288265.1_parentAT2G22900_GT34		BL21(DE3)	pET22dest			21.8575	12.4173	3.98745
2	A02	A02>D09_FullLength_fragaria_vesca_gi|470104240|ref|XP_004288516.1|__parentAT5G65470_DUF246		BL21(DE3)	pET22dest			30.4926	12.414	4.9006
1	B09	B09>D11_Clone01_88-539_brachypodion_distachyon_gi|357125708|ref|XP_003564532.1|__parentAT3G55990_TBL29_DUF231		BL21(DE3)	pET55dest		Xsys	4.82774
2	E09	E09>D21_Clone01_105-760_Solanum_lycopersicum_gi|460367584|ref|XP_004229653.1|__PREDICTED:_uncharacterized_protein_LOC101253530_[Solanum_lycopersicum]_parentAT2G41770_DUF288		BL21(DE3)	pET22dest			44.6725	12.3961	6.201
2	F01	F01>D06_FullLength_Glycine_max_XP_003546382.1_parentAT2G33570_Gals1_GT92		BL21(DE3)	pET22dest			20.3314	12.3946	3.19965
1	B09	B09>D11_Clone01_88-539_brachypodion_distachyon_gi|357125708|ref|XP_003564532.1|__parentAT3G55990_TBL29_DUF231		BL21(DE3)	pET55dest		Xsys	8.05528
2	D01	D01>D04_FullLength_fragaria_vesca_XP_004288265.1_parentAT2G22900_GT34		BL21(DE3)	pET22dest			65.1547	12.3582	6.02299
1	B09	B09>D11_Clone01_88-539_brachypodion_distachyon_gi|357125708|ref|XP_003564532.1|__parentAT3G55990_TBL29_DUF231		BL21(DE3)	pET55dest		Xsys	8.92902
1	C01	C01>D03_FullLength_Solanum_lycopersicum_XP_004229187.1_parentAT3G62720_AtXXT1_GT34		BL21(DE3)	pET55dest			36.5482	15.9768	11.0451
1	C01	C01>D03_FullLength_Solanum_lycopersicum_XP_004229187.1_parentAT3G62720_AtXXT1_GT34		BL21(DE3)	pET55dest			27.7116	14.9923	10.3645
1	C01	C01>D03_FullLength_Solanum_lycopersicum_XP_004229187.1_parentAT3G62720_AtXXT1_GT34		BL21(DE3)	pET55dest			44.5216	14.1057	9.75155
2	A05	A05>D24_Clone02_120-639_Glycine_max_gi|356560983|ref|XP_003548765.1|__parentAT2G35610_XEG113_GT77		BL21(DE3)	pET22dest		EP62.79	71.668	17.5291	14.2547
2	G06	G06>D20_Clone01_105-699_Glycine_max_gi|356576157|ref|XP_003556200.1|__parentAT1G34550_DUF616		BL21(DE3)	pET22dest			30.5617	12.2892	3.08041
2	B04	B04>D02_Clone02_1-236_zea_mays_gi|223947343|gb|ACN27755.1|__unknown_[Zea_mays]_parentAT3G02230_RGP1_GT75		BL21(DE3)	pET22dest			21.2026	12.2679	7.42991
1	C01	C01>D03_FullLength_Solanum_lycopersicum_XP_004229187.1_parentAT3G62720_AtXXT1_GT34		BL21(DE3)	pET55dest			41.5765	10.2706	7.10024
2	B04	B04>D02_Clone02_1-236_zea_mays_gi|223947343|gb|ACN27755.1|__unknown_[Zea_mays]_parentAT3G02230_RGP1_GT75		BL21(DE3)	pET22dest			66.5011	12.2605	7.42538
2	F03	F03>D22_FullLength_fragaria_vesca_gi|470146136|ref|XP_004308685.1|__parentAT2G41770_DUF288		BL21(DE3)	pET22dest			14.2507	12.2486	4.36225
1	C01	C01>D03_FullLength_Solanum_lycopersicum_XP_004229187.1_parentAT3G62720_AtXXT1_GT34		BL21(DE3)	pET55dest			20.5743	9.63904	6.66365
2	E09	E09>D21_Clone01_105-760_Solanum_lycopersicum_gi|460367584|ref|XP_004229653.1|__PREDICTED:_uncharacterized_protein_LOC101253530_[Solanum_lycopersicum]_parentAT2G41770_DUF288		BL21(DE3)	pET22dest			78.6	12.2188	6.11232
1	C01	C01>D03_FullLength_Solanum_lycopersicum_XP_004229187.1_parentAT3G62720_AtXXT1_GT34		BL21(DE3)	pET55dest			73.7833	8.73049	6.03555
1	C01	C01>D03_FullLength_Solanum_lycopersicum_XP_004229187.1_parentAT3G62720_AtXXT1_GT34		BL21(DE3)	pET55dest			30.2572	7.61428	5.2639
2	C07	C07>D22_Clone01_96-761_fragaria_vesca_gi|470146136|ref|XP_004308685.1|__parentAT2G41770_DUF288		BL21(DE3)	pET22dest			21.9182	12.1706	3.98215
2	H04	H04>D15_Clone01_39-316_oryza_sativa_gi|222629259|gb|EEE61391.1|__hypothetical_protein_OsJ_15564_[Oryza_sativa_Japonica_Group]_parentAT1G19300_Parvus_GT8		BL21(DE3)	pET22dest			23.6916	12.1577	3.21087
1	C01	C01>D03_FullLength_Solanum_lycopersicum_XP_004229187.1_parentAT3G62720_AtXXT1_GT34		BL21(DE3)	pET55dest			108.024	6.96508	4.81509
2	C07	C07>D22_Clone01_96-761_fragaria_vesca_gi|470146136|ref|XP_004308685.1|__parentAT2G41770_DUF288		BL21(DE3)	pET22dest			30.3373	12.1241	3.96695
2	F01	F01>D06_FullLength_Glycine_max_XP_003546382.1_parentAT2G33570_Gals1_GT92		BL21(DE3)	pET22dest			21.3256	12.1034	3.12449
2	B02	B02>D10_FullLength_glycine_max_gi|356521269|ref|XP_003529279.1|__PREDICTED:_protein_YLS7-like_[Glycine_max]_parentAT2G14530_DBL13_DUF231		BL21(DE3)	pET22dest			32.6975	12.1001	3.01352
2	C04	C04>D02_Clone03_1-346_zea_mays_gi|223947343|gb|ACN27755.1|__unknown_[Zea_mays]_parentAT3G02230_RGP1_GT75		BL21(DE3)	pET22dest			30.3586	12.0992	4.98305
1	C01	C01>D03_FullLength_Solanum_lycopersicum_XP_004229187.1_parentAT3G62720_AtXXT1_GT34		BL21(DE3)	pET55dest			21.7563	6.24929	4.32025
1	C01	C01>D03_FullLength_Solanum_lycopersicum_XP_004229187.1_parentAT3G62720_AtXXT1_GT34		BL21(DE3)	pET55dest			32.2424	5.26606	3.64053
2	C06	C06>D04_Clone03_92-392_fragaria_vesca_XP_004288265.1_parentAT2G22900_GT34		BL21(DE3)	pET22dest			48.1733	12.0624	4.51942
2	A03	A03>D17_FullLength_glycine_max_GI:571563602_XP_003556667.2_parent_IRX10_GT47		BL21(DE3)	pET22dest			14.2558	12.0276	4.49912
1	C01	C01>D03_FullLength_Solanum_lycopersicum_XP_004229187.1_parentAT3G62720_AtXXT1_GT34		BL21(DE3)	pET55dest			23.5408	5.11286	3.53462
2	B05	B05>D08_Clone01_64-499_setaria_italica_gi|514819627|ref|XP_004984508.1|__parentAT3G02250_DUF246		BL21(DE3)	pET22dest			53.4888	12.0062	5.55667
2	B06	B06>D04_Clone02_58-457_fragaria_vesca_XP_004288265.1_parentAT2G22900_GT34		BL21(DE3)	pET22dest			26.6865	11.9925	2.64045
1	C01	C01>D03_FullLength_Solanum_lycopersicum_XP_004229187.1_parentAT3G62720_AtXXT1_GT34		BL21(DE3)	pET55dest			13.664	3.70325	2.56013
1	C01	C01>D03_FullLength_Solanum_lycopersicum_XP_004229187.1_parentAT3G62720_AtXXT1_GT34		BL21(DE3)	pET55dest			15.8475	3.50672	2.42426
2	G06	G06>D20_Clone01_105-699_Glycine_max_gi|356576157|ref|XP_003556200.1|__parentAT1G34550_DUF616		BL21(DE3)	pET22dest			48.1286	11.9334	2.99124
1	C01	C01>D03_FullLength_Solanum_lycopersicum_XP_004229187.1_parentAT3G62720_AtXXT1_GT34		BL21(DE3)	pET55dest			52.2054	3.09457	2.13934
1	C01	C01>D03_FullLength_Solanum_lycopersicum_XP_004229187.1_parentAT3G62720_AtXXT1_GT34		BL21(DE3)	pET55dest			17.345	2.88929	1.99742
1	C01	C01>D03_FullLength_Solanum_lycopersicum_XP_004229187.1_parentAT3G62720_AtXXT1_GT34		BL21(DE3)	pET55dest			47.7231	2.50436	1.73131
2	F04	F04>D17_Clone01_43-506_glycine_max_GI:571563602_XP_003556667.2_parent_IRX10_GT47		BL21(DE3)	pET22dest			30.2277	11.9146	4.96784
1	C01	C01>D03_FullLength_Solanum_lycopersicum_XP_004229187.1_parentAT3G62720_AtXXT1_GT34		BL21(DE3)	pET55dest			124.886	2.49712	1.72631
1	C01	C01>D03_FullLength_Solanum_lycopersicum_XP_004229187.1_parentAT3G62720_AtXXT1_GT34		BL21(DE3)	pET55dest			78.5318	2.41033	1.66631
1	C01	C01>D03_FullLength_Solanum_lycopersicum_XP_004229187.1_parentAT3G62720_AtXXT1_GT34		BL21(DE3)	pET55dest			11.2941	2.31641	1.60138
2	D08	D08>D10_Clone02_65-374_glycine_max_gi|356521269|ref|XP_003529279.1|__PREDICTED:_protein_YLS7-like_[Glycine_max]_parentAT2G14530_DBL13_DUF231		BL21(DE3)	pET22dest			30.0783	11.8917	4.48363
1	C01	C01>D03_FullLength_Solanum_lycopersicum_XP_004229187.1_parentAT3G62720_AtXXT1_GT34		BL21(DE3)	pET55dest			14.2562	2.30851	1.59592
2	F04	F04>D17_Clone01_43-506_glycine_max_GI:571563602_XP_003556667.2_parent_IRX10_GT47		BL21(DE3)	pET22dest			21.7948	11.8767	4.95204
2	E03	E03>D21_FullLength_Solanum_lycopersicum_gi|460367584|ref|XP_004229653.1|__PREDICTED:_uncharacterized_protein_LOC101253530_[Solanum_lycopersicum]_parentAT2G41770_DUF288		BL21(DE3)	pET22dest			20.8137	11.856	4.74115
2	D06	D06>D04_Clone04_58-392_fragaria_vesca_XP_004288265.1_parentAT2G22900_GT34		BL21(DE3)	pET22dest			30.2484	11.854	3.80657
1	C01	C01>D03_FullLength_Solanum_lycopersicum_XP_004229187.1_parentAT3G62720_AtXXT1_GT34		BL21(DE3)	pET55dest			49.6929	1.82282	1.26015
2	C03	C03>D19_FullLength_Cicer_arietinum_gi|502166317|ref|XP_004513856.1|__parentAT2G41770_DUF288		BL21(DE3)	pET22dest			21.6902	11.8141	3.25093
1	C01	C01>D03_FullLength_Solanum_lycopersicum_XP_004229187.1_parentAT3G62720_AtXXT1_GT34		BL21(DE3)	pET55dest			68.0096	1.51918	1.05023
1	C01	C01>D03_FullLength_Solanum_lycopersicum_XP_004229187.1_parentAT3G62720_AtXXT1_GT34		BL21(DE3)	pET55dest			13.0055	0.748115	0.517186
2	G05	G05>D23_Clone01_54-434_Vitis_vinifera_gi|225458348|ref|XP_002283221.1|__parentAT1G75110_RRA_GT77		BL21(DE3)	pET22dest			54.9695	11.7819	21.3364
1	C01	C01>D03_FullLength_Solanum_lycopersicum_XP_004229187.1_parentAT3G62720_AtXXT1_GT34		BL21(DE3)	pET55dest			11.8996	0.518228	0.358261
1	C01	C01>D03_FullLength_Solanum_lycopersicum_XP_004229187.1_parentAT3G62720_AtXXT1_GT34		BL21(DE3)	pET55dest			12.3663	0.462275	0.319579
2	E05	E05>D13_Clone02_157-502_glycine_max_gi|356559053|ref|XP_003547816.1|__parentAT4G36890_IRX14_GT43		BL21(DE3)	pET22dest			30.7337	11.7626	4.1675
2	F02	F02>D14_FullLength_Cucumis_sativus_gi|449487901|ref|XP_004157857.1|__parentAT1G19300_Parvus_GT8		BL21(DE3)	pET22dest			44.7575	11.7536	6.13644
2	A07	A07>D13_Clone01_79-502_glycine_max_gi|356559053|ref|XP_003547816.1|__parentAT4G36890_IRX14_GT43		BL21(DE3)	pET22dest			23.7864	11.7411	3.77138
2	G02	G02>D15_FullLength_oryza_sativa_gi|222629259|gb|EEE61391.1|__hypothetical_protein_OsJ_15564_[Oryza_sativa_Japonica_Group]_parentAT1G19300_Parvus_GT8		BL21(DE3)	pET22dest			65.912	11.7333	7.27056
2	F01	F01>D06_FullLength_Glycine_max_XP_003546382.1_parentAT2G33570_Gals1_GT92		BL21(DE3)	pET22dest			23.0419	11.7294	3.02793
2	H04	H04>D15_Clone01_39-316_oryza_sativa_gi|222629259|gb|EEE61391.1|__hypothetical_protein_OsJ_15564_[Oryza_sativa_Japonica_Group]_parentAT1G19300_Parvus_GT8		BL21(DE3)	pET22dest			79.1699	11.703	3.09078
1	C01	C01>D03_FullLength_Solanum_lycopersicum_XP_004229187.1_parentAT3G62720_AtXXT1_GT34		BL21(DE3)	pET55dest			0.142013
2	G08	G08>D17_Clone04_175-439_glycine_max_GI:571563602_XP_003556667.2_parent_IRX10_GT47		BL21(DE3)	pET22dest			42.4895	11.6837	7.19547
1	C01	C01>D03_FullLength_Solanum_lycopersicum_XP_004229187.1_parentAT3G62720_AtXXT1_GT34		BL21(DE3)	pET55dest			0.620168
1	C01	C01>D03_FullLength_Solanum_lycopersicum_XP_004229187.1_parentAT3G62720_AtXXT1_GT34		BL21(DE3)	pET55dest			0.83378
2	G02	G02>D15_FullLength_oryza_sativa_gi|222629259|gb|EEE61391.1|__hypothetical_protein_OsJ_15564_[Oryza_sativa_Japonica_Group]_parentAT1G19300_Parvus_GT8		BL21(DE3)	pET22dest			52.9886	11.6494	7.21856
2	D02	D02>D12_FullLength_Hordeum_vulgare_gi|326523271|dbj|BAJ88676.1|__parentAT1G27600_IRX9L_GT43		BL21(DE3)	pET22dest			30.5118	11.6416	4.91599
1	C01	C01>D03_FullLength_Solanum_lycopersicum_XP_004229187.1_parentAT3G62720_AtXXT1_GT34		BL21(DE3)	pET55dest		LM	0.924809
1	C01	C01>D03_FullLength_Solanum_lycopersicum_XP_004229187.1_parentAT3G62720_AtXXT1_GT34		BL21(DE3)	pET55dest		Xsys	1.12857
2	G04	G04>D17_Clone02_43-439_glycine_max_GI:571563602_XP_003556667.2_parent_IRX10_GT47		BL21(DE3)	pET22dest			30.3199	11.6045	4.79817
2	A06	A06>D04_Clone01_92-457_fragaria_vesca_XP_004288265.1_parentAT2G22900_GT34		BL21(DE3)	pET22dest			30.3295	11.592	4.46746
1	C01	C01>D03_FullLength_Solanum_lycopersicum_XP_004229187.1_parentAT3G62720_AtXXT1_GT34		BL21(DE3)	pET55dest		Xsys	4.72266
2	B03	B03>D18_FullLength_cucumis_sativus_XP_004135058.1_parentAT5G39990_GlcAT14A_GT14		BL21(DE3)	pET22dest			20.9436	11.5834	4.96744
1	C01	C01>D03_FullLength_Solanum_lycopersicum_XP_004229187.1_parentAT3G62720_AtXXT1_GT34		BL21(DE3)	pET55dest		Xsys	5.25296
2	A04	A04>D02_Clone01_1-134_zea_mays_gi|223947343|gb|ACN27755.1|__unknown_[Zea_mays]_parentAT3G02230_RGP1_GT75		BL21(DE3)	pET22dest			21.4311	11.5507	3.96287
2	C03	C03>D19_FullLength_Cicer_arietinum_gi|502166317|ref|XP_004513856.1|__parentAT2G41770_DUF288		BL21(DE3)	pET22dest			23.3552	11.5133	3.16817
2	C07	C07>D22_Clone01_96-761_fragaria_vesca_gi|470146136|ref|XP_004308685.1|__parentAT2G41770_DUF288		BL21(DE3)	pET22dest			21.0118	11.496	3.76144
2	H02	H02>D16_FullLength_glycine_max_gi|356519776|ref|XP_003528545.1|__parent_IRX10_GT47		BL21(DE3)	pET22dest			30.109	11.4843	4.74098
2	C06	C06>D04_Clone03_92-392_fragaria_vesca_XP_004288265.1_parentAT2G22900_GT34		BL21(DE3)	pET22dest			21.8303	11.4686	4.29693
1	C01	C01>D03_FullLength_Solanum_lycopersicum_XP_004229187.1_parentAT3G62720_AtXXT1_GT34		BL21(DE3)	pET55dest		Xsys	7.47057
1	C01	C01>D03_FullLength_Solanum_lycopersicum_XP_004229187.1_parentAT3G62720_AtXXT1_GT34		BL21(DE3)	pET55dest		Xsys	9.25937
2	D05	D05>D06_Clone01_109-515_Glycine_max_XP_003546382.1_parentAT2G33570_Gals1_GT92		BL21(DE3)	pET22dest			14.2956	11.419	8.3995
1	C02	C02>D11_FullLength_brachypodion_distachyon_gi|357125708|ref|XP_003564532.1|__parentAT3G55990_TBL29_DUF231		BL21(DE3)	pET55dest			42.8327	38.2099	8.20024
2	C08	C08>D10_Clone01_65-410_glycine_max_gi|356521269|ref|XP_003529279.1|__PREDICTED:_protein_YLS7-like_[Glycine_max]_parentAT2G14530_DBL13_DUF231		BL21(DE3)	pET22dest			14.4699	11.4074	4.79653
1	C02	C02>D11_FullLength_brachypodion_distachyon_gi|357125708|ref|XP_003564532.1|__parentAT3G55990_TBL29_DUF231		BL21(DE3)	pET55dest			36.9131	37.0929	7.96051
2	H05	H05>D23_Clone02_54-403_Vitis_vinifera_gi|225458348|ref|XP_002283221.1|__parentAT1G75110_RRA_GT77		BL21(DE3)	pET22dest			28.293	11.3986	4.55497
2	E03	E03>D21_FullLength_Solanum_lycopersicum_gi|460367584|ref|XP_004229653.1|__PREDICTED:_uncharacterized_protein_LOC101253530_[Solanum_lycopersicum]_parentAT2G41770_DUF288		BL21(DE3)	pET22dest			30.0279	11.3848	4.55274
1	C02	C02>D11_FullLength_brachypodion_distachyon_gi|357125708|ref|XP_003564532.1|__parentAT3G55990_TBL29_DUF231		BL21(DE3)	pET55dest			67.0458	33.1014	7.1039
1	C02	C02>D11_FullLength_brachypodion_distachyon_gi|357125708|ref|XP_003564532.1|__parentAT3G55990_TBL29_DUF231		BL21(DE3)	pET55dest			54.0065	31.2072	6.69738
2	C07	C07>D22_Clone01_96-761_fragaria_vesca_gi|470146136|ref|XP_004308685.1|__parentAT2G41770_DUF288		BL21(DE3)	pET22dest			14.3518	11.3499	3.71364
1	C02	C02>D11_FullLength_brachypodion_distachyon_gi|357125708|ref|XP_003564532.1|__parentAT3G55990_TBL29_DUF231		BL21(DE3)	pET55dest			28.477	28.3238	6.07857
2	A06	A06>D04_Clone01_92-457_fragaria_vesca_XP_004288265.1_parentAT2G22900_GT34		BL21(DE3)	pET22dest		EP45.85	47.5921	32.7738	12.6307
1	C02	C02>D11_FullLength_brachypodion_distachyon_gi|357125708|ref|XP_003564532.1|__parentAT3G55990_TBL29_DUF231		BL21(DE3)	pET55dest			30.9037	21.1784	4.54511
1	C02	C02>D11_FullLength_brachypodion_distachyon_gi|357125708|ref|XP_003564532.1|__parentAT3G55990_TBL29_DUF231		BL21(DE3)	pET55dest			22.37	20.7426	4.45157
1	C02	C02>D11_FullLength_brachypodion_distachyon_gi|357125708|ref|XP_003564532.1|__parentAT3G55990_TBL29_DUF231		BL21(DE3)	pET55dest			21.1802	18.617	3.99541
2	F04	F04>D17_Clone01_43-506_glycine_max_GI:571563602_XP_003556667.2_parent_IRX10_GT47		BL21(DE3)	pET22dest			20.8876	11.3027	4.7127
2	B04	B04>D02_Clone02_1-236_zea_mays_gi|223947343|gb|ACN27755.1|__unknown_[Zea_mays]_parentAT3G02230_RGP1_GT75		BL21(DE3)	pET22dest			48.6104	11.2731	6.82738
1	C02	C02>D11_FullLength_brachypodion_distachyon_gi|357125708|ref|XP_003564532.1|__parentAT3G55990_TBL29_DUF231		BL21(DE3)	pET55dest			33.1617	16.8835	3.62338
1	C02	C02>D11_FullLength_brachypodion_distachyon_gi|357125708|ref|XP_003564532.1|__parentAT3G55990_TBL29_DUF231		BL21(DE3)	pET55dest			14.7133	15.0494	3.22976
1	C02	C02>D11_FullLength_brachypodion_distachyon_gi|357125708|ref|XP_003564532.1|__parentAT3G55990_TBL29_DUF231		BL21(DE3)	pET55dest			79.7963	14.738	3.16293
2	G06	G06>D20_Clone01_105-699_Glycine_max_gi|356576157|ref|XP_003556200.1|__parentAT1G34550_DUF616		BL21(DE3)	pET22dest			23.5211	11.2127	2.81057
2	C08	C08>D10_Clone01_65-410_glycine_max_gi|356521269|ref|XP_003529279.1|__PREDICTED:_protein_YLS7-like_[Glycine_max]_parentAT2G14530_DBL13_DUF231		BL21(DE3)	pET22dest			30.5381	11.2049	4.71141
2	C02	C02>D11_FullLength_brachypodion_distachyon_gi|357125708|ref|XP_003564532.1|__parentAT3G55990_TBL29_DUF231		BL21(DE3)	pET22dest			23.6957	11.2026	3.24258
1	C02	C02>D11_FullLength_brachypodion_distachyon_gi|357125708|ref|XP_003564532.1|__parentAT3G55990_TBL29_DUF231		BL21(DE3)	pET55dest			24.0503	13.0788	2.80684
2	G03	G03>D23_FullLength_Vitis_vinifera_gi|225458348|ref|XP_002283221.1|__parentAT1G75110_RRA_GT77		BL21(DE3)	pET22dest			21.7142	11.1831	3.56364
1	C02	C02>D11_FullLength_brachypodion_distachyon_gi|357125708|ref|XP_003564532.1|__parentAT3G55990_TBL29_DUF231		BL21(DE3)	pET55dest			46.9041	13.0143	2.79299
2	A08	A08>D18_Clone02_57-396_cucumis_sativus_XP_004135058.1_parentAT5G39990_GlcAT14A_GT14		BL21(DE3)	pET22dest			23.5018	11.177	2.9234
1	C02	C02>D11_FullLength_brachypodion_distachyon_gi|357125708|ref|XP_003564532.1|__parentAT3G55990_TBL29_DUF231		BL21(DE3)	pET55dest			45.1606	11.9037	2.55466
1	C02	C02>D11_FullLength_brachypodion_distachyon_gi|357125708|ref|XP_003564532.1|__parentAT3G55990_TBL29_DUF231		BL21(DE3)	pET55dest			48.678	10.9417	2.34821
1	C02	C02>D11_FullLength_brachypodion_distachyon_gi|357125708|ref|XP_003564532.1|__parentAT3G55990_TBL29_DUF231		BL21(DE3)	pET55dest			69.8676	10.3605	2.22348
1	C02	C02>D11_FullLength_brachypodion_distachyon_gi|357125708|ref|XP_003564532.1|__parentAT3G55990_TBL29_DUF231		BL21(DE3)	pET55dest			26.5139	10.0013	2.14638
2	G04	G04>D17_Clone02_43-439_glycine_max_GI:571563602_XP_003556667.2_parent_IRX10_GT47		BL21(DE3)	pET22dest			14.3274	11.1408	4.60647
2	G06	G06>D20_Clone01_105-699_Glycine_max_gi|356576157|ref|XP_003556200.1|__parentAT1G34550_DUF616		BL21(DE3)	pET22dest			26.3466	11.1201	2.78736
1	C02	C02>D11_FullLength_brachypodion_distachyon_gi|357125708|ref|XP_003564532.1|__parentAT3G55990_TBL29_DUF231		BL21(DE3)	pET55dest			57.2852	9.72513	2.08711
2	G04	G04>D17_Clone02_43-439_glycine_max_GI:571563602_XP_003556667.2_parent_IRX10_GT47		BL21(DE3)	pET22dest			20.9895	11.0985	4.58897
1	C02	C02>D11_FullLength_brachypodion_distachyon_gi|357125708|ref|XP_003564532.1|__parentAT3G55990_TBL29_DUF231		BL21(DE3)	pET55dest			110.26	9.21119	1.97682
1	C02	C02>D11_FullLength_brachypodion_distachyon_gi|357125708|ref|XP_003564532.1|__parentAT3G55990_TBL29_DUF231		BL21(DE3)	pET55dest			61.0049	9.12103	1.95747
2	A08	A08>D18_Clone02_57-396_cucumis_sativus_XP_004135058.1_parentAT5G39990_GlcAT14A_GT14		BL21(DE3)	pET22dest			26.3411	11.0668	2.89459
1	C02	C02>D11_FullLength_brachypodion_distachyon_gi|357125708|ref|XP_003564532.1|__parentAT3G55990_TBL29_DUF231		BL21(DE3)	pET55dest			50.6472	7.94579	1.70525
2	C09	C09>D03_Clone01_47-464_Solanum_lycopersicum_XP_004229187.1_parentAT3G62720_AtXXT1_GT34		BL21(DE3)	pET22dest			33.3826	11.0178	2.61436
1	C02	C02>D11_FullLength_brachypodion_distachyon_gi|357125708|ref|XP_003564532.1|__parentAT3G55990_TBL29_DUF231		BL21(DE3)	pET55dest			18.0209	7.18521	1.54202
2	C03	C03>D19_FullLength_Cicer_arietinum_gi|502166317|ref|XP_004513856.1|__parentAT2G41770_DUF288		BL21(DE3)	pET22dest			32.4001	10.9897	3.02409
2	B05	B05>D08_Clone01_64-499_setaria_italica_gi|514819627|ref|XP_004984508.1|__parentAT3G02250_DUF246		BL21(DE3)	pET22dest			30.6808	10.9837	5.08344
2	B03	B03>D18_FullLength_cucumis_sativus_XP_004135058.1_parentAT5G39990_GlcAT14A_GT14		BL21(DE3)	pET22dest			30.2205	10.9671	4.70317
1	C02	C02>D11_FullLength_brachypodion_distachyon_gi|357125708|ref|XP_003564532.1|__parentAT3G55990_TBL29_DUF231		BL21(DE3)	pET55dest			11.7176	6.11783	1.31295
1	C02	C02>D11_FullLength_brachypodion_distachyon_gi|357125708|ref|XP_003564532.1|__parentAT3G55990_TBL29_DUF231		BL21(DE3)	pET55dest			16.2268	5.31431	1.1405
2	A07	A07>D13_Clone01_79-502_glycine_max_gi|356559053|ref|XP_003547816.1|__parentAT4G36890_IRX14_GT43		BL21(DE3)	pET22dest			45.2594	10.9453	3.51577
2	D02	D02>D12_FullLength_Hordeum_vulgare_gi|326523271|dbj|BAJ88676.1|__parentAT1G27600_IRX9L_GT43		BL21(DE3)	pET22dest			21.0796	10.9444	4.62158
1	C02	C02>D11_FullLength_brachypodion_distachyon_gi|357125708|ref|XP_003564532.1|__parentAT3G55990_TBL29_DUF231		BL21(DE3)	pET55dest			59.932	3.98078	0.854317
2	G05	G05>D23_Clone01_54-434_Vitis_vinifera_gi|225458348|ref|XP_002283221.1|__parentAT1G75110_RRA_GT77		BL21(DE3)	pET22dest			74.5901	10.9305	19.7947
2	A02	A02>D09_FullLength_fragaria_vesca_gi|470104240|ref|XP_004288516.1|__parentAT5G65470_DUF246		BL21(DE3)	pET22dest			68.8415	10.9122	4.30775
1	C02	C02>D11_FullLength_brachypodion_distachyon_gi|357125708|ref|XP_003564532.1|__parentAT3G55990_TBL29_DUF231		BL21(DE3)	pET55dest			127.058	3.64136	0.781474
1	C02	C02>D11_FullLength_brachypodion_distachyon_gi|357125708|ref|XP_003564532.1|__parentAT3G55990_TBL29_DUF231		BL21(DE3)	pET55dest			93.3497	3.16131	0.678449
1	C02	C02>D11_FullLength_brachypodion_distachyon_gi|357125708|ref|XP_003564532.1|__parentAT3G55990_TBL29_DUF231		BL21(DE3)	pET55dest			13.4497	2.31205	0.496189
2	F04	F04>D17_Clone01_43-506_glycine_max_GI:571563602_XP_003556667.2_parent_IRX10_GT47		BL21(DE3)	pET22dest			14.317	10.895	4.54271
1	C02	C02>D11_FullLength_brachypodion_distachyon_gi|357125708|ref|XP_003564532.1|__parentAT3G55990_TBL29_DUF231		BL21(DE3)	pET55dest			12.8032	1.30241	0.279511
2	C06	C06>D04_Clone03_92-392_fragaria_vesca_XP_004288265.1_parentAT2G22900_GT34		BL21(DE3)	pET22dest			30.346	10.8763	4.07504
2	D09	D09>D19_Clone01_115-771_Cicer_arietinum_gi|502166317|ref|XP_004513856.1|__parentAT2G41770_DUF288		BL21(DE3)	pET22dest			14.265	10.8687	3.6758
1	C02	C02>D11_FullLength_brachypodion_distachyon_gi|357125708|ref|XP_003564532.1|__parentAT3G55990_TBL29_DUF231		BL21(DE3)	pET55dest			0.62253
1	C02	C02>D11_FullLength_brachypodion_distachyon_gi|357125708|ref|XP_003564532.1|__parentAT3G55990_TBL29_DUF231		BL21(DE3)	pET55dest		LM	0.924809
2	E02	E02>D13_FullLength_glycine_max_gi|356559053|ref|XP_003547816.1|__parentAT4G36890_IRX14_GT43		BL21(DE3)	pET22dest			45.1186	10.8601	3.19473
1	C02	C02>D11_FullLength_brachypodion_distachyon_gi|357125708|ref|XP_003564532.1|__parentAT3G55990_TBL29_DUF231		BL21(DE3)	pET55dest		Xsys	1.14214
2	B01	B01>D02_FullLength_zea_mays_gi|223947343|gb|ACN27755.1|__unknown_[Zea_mays]_parentAT3G02230_RGP1_GT75		BL21(DE3)	pET22dest			72.8706	10.8115	5.86711
1	C02	C02>D11_FullLength_brachypodion_distachyon_gi|357125708|ref|XP_003564532.1|__parentAT3G55990_TBL29_DUF231		BL21(DE3)	pET55dest		Xsys	4.79503
2	E05	E05>D13_Clone02_157-502_glycine_max_gi|356559053|ref|XP_003547816.1|__parentAT4G36890_IRX14_GT43		BL21(DE3)	pET22dest			21.1566	10.8063	3.8287
1	C02	C02>D11_FullLength_brachypodion_distachyon_gi|357125708|ref|XP_003564532.1|__parentAT3G55990_TBL29_DUF231		BL21(DE3)	pET55dest		Xsys	7.8295
1	C02	C02>D11_FullLength_brachypodion_distachyon_gi|357125708|ref|XP_003564532.1|__parentAT3G55990_TBL29_DUF231		BL21(DE3)	pET55dest		Xsys	9.58523
2	A09	A09>D18_Clone03_30-342_cucumis_sativus_XP_004135058.1_parentAT5G39990_GlcAT14A_GT14		BL21(DE3)	pET22dest			32.6512	10.7782	2.64774
2	F03	F03>D22_FullLength_fragaria_vesca_gi|470146136|ref|XP_004308685.1|__parentAT2G41770_DUF288		BL21(DE3)	pET22dest			21.724	10.7771	3.83818
1	C02	C02>D11_FullLength_brachypodion_distachyon_gi|357125708|ref|XP_003564532.1|__parentAT3G55990_TBL29_DUF231		BL21(DE3)	pET55dest		Xsys	10.4066
1	C03	C03>D19_FullLength_Cicer_arietinum_gi|502166317|ref|XP_004513856.1|__parentAT2G41770_DUF288		BL21(DE3)	pET55dest			73.11	38.2801	12.1591
1	C03	C03>D19_FullLength_Cicer_arietinum_gi|502166317|ref|XP_004513856.1|__parentAT2G41770_DUF288		BL21(DE3)	pET55dest			27.2067	30.8202	9.78961
2	H05	H05>D23_Clone02_54-403_Vitis_vinifera_gi|225458348|ref|XP_002283221.1|__parentAT1G75110_RRA_GT77		BL21(DE3)	pET22dest			20.9104	10.7064	4.27835
1	C03	C03>D19_FullLength_Cicer_arietinum_gi|502166317|ref|XP_004513856.1|__parentAT2G41770_DUF288		BL21(DE3)	pET55dest			43.9225	28.0735	8.91715
2	H06	H06>D24_Clone01_53-639_Glycine_max_gi|356560983|ref|XP_003548765.1|__parentAT2G35610_XEG113_GT77		BL21(DE3)	pET22dest			30.2658	10.6841	4.4535
2	G08	G08>D17_Clone04_175-439_glycine_max_GI:571563602_XP_003556667.2_parent_IRX10_GT47		BL21(DE3)	pET22dest			52.977	10.6756	6.57465
1	C03	C03>D19_FullLength_Cicer_arietinum_gi|502166317|ref|XP_004513856.1|__parentAT2G41770_DUF288		BL21(DE3)	pET55dest			41.5996	23.9845	7.61836
2	C04	C04>D02_Clone03_1-346_zea_mays_gi|223947343|gb|ACN27755.1|__unknown_[Zea_mays]_parentAT3G02230_RGP1_GT75		BL21(DE3)	pET22dest			14.2834	10.6263	4.37643
1	C03	C03>D19_FullLength_Cicer_arietinum_gi|502166317|ref|XP_004513856.1|__parentAT2G41770_DUF288		BL21(DE3)	pET55dest			35.4193	23.6768	7.52061
1	C03	C03>D19_FullLength_Cicer_arietinum_gi|502166317|ref|XP_004513856.1|__parentAT2G41770_DUF288		BL21(DE3)	pET55dest			52.0861	19.3599	6.14941
2	H05	H05>D23_Clone02_54-403_Vitis_vinifera_gi|225458348|ref|XP_002283221.1|__parentAT1G75110_RRA_GT77		BL21(DE3)	pET22dest			32.4996	10.6106	4.24007
2	B08	B08>D18_Clone04_57-342_cucumis_sativus_XP_004135058.1_parentAT5G39990_GlcAT14A_GT14		BL21(DE3)	pET22dest			23.59	10.5967	3.42893
2	A06	A06>D04_Clone01_92-457_fragaria_vesca_XP_004288265.1_parentAT2G22900_GT34		BL21(DE3)	pET22dest			21.837	10.5934	4.08258
2	G01	G01>D07_FullLength_fragaria_vesca_gi|470141568|ref|XP_004306502.1|__PREDICTED:_uncharacterized_protein_At1g04910-like_[Fragaria_vesca_subsp._vesca]_parentAT2G44500_DUF246		BL21(DE3)	pET22dest			20.4441	10.5883	5.08821
1	C03	C03>D19_FullLength_Cicer_arietinum_gi|502166317|ref|XP_004513856.1|__parentAT2G41770_DUF288		BL21(DE3)	pET55dest			64.7198	18.9437	6.01722
2	H02	H02>D16_FullLength_glycine_max_gi|356519776|ref|XP_003528545.1|__parent_IRX10_GT47		BL21(DE3)	pET22dest			21.7728	10.5811	4.3681
2	A06	A06>D04_Clone01_92-457_fragaria_vesca_XP_004288265.1_parentAT2G22900_GT34		BL21(DE3)	pET22dest			20.9364	10.578	4.07665
2	H01	H01>D08_FullLength_setaria_italica_gi|514819627|ref|XP_004984508.1|__parentAT3G02250_DUF246		BL21(DE3)	pET22dest			20.289	10.5726	4.9147
2	G06	G06>D20_Clone01_105-699_Glycine_max_gi|356576157|ref|XP_003556200.1|__parentAT1G34550_DUF616		BL21(DE3)	pET22dest			14.2343	10.5568	2.64618
1	C03	C03>D19_FullLength_Cicer_arietinum_gi|502166317|ref|XP_004513856.1|__parentAT2G41770_DUF288		BL21(DE3)	pET55dest			29.7342	14.6715	4.6602
1	C03	C03>D19_FullLength_Cicer_arietinum_gi|502166317|ref|XP_004513856.1|__parentAT2G41770_DUF288		BL21(DE3)	pET55dest			20.341	13.9453	4.42954
2	D06	D06>D04_Clone04_58-392_fragaria_vesca_XP_004288265.1_parentAT2G22900_GT34		BL21(DE3)	pET22dest			20.9535	10.5176	3.37743
2	H03	H03>D24_FullLength_Glycine_max_gi|356560983|ref|XP_003548765.1|__parentAT2G35610_XEG113_GT77		BL21(DE3)	pET22dest			20.7855	10.5087	4.60955
1	C03	C03>D19_FullLength_Cicer_arietinum_gi|502166317|ref|XP_004513856.1|__parentAT2G41770_DUF288		BL21(DE3)	pET55dest			14.055	12.3063	3.90891
2	G06	G06>D20_Clone01_105-699_Glycine_max_gi|356576157|ref|XP_003556200.1|__parentAT1G34550_DUF616		BL21(DE3)	pET22dest			78.4496	10.4552	2.62071
2	D02	D02>D12_FullLength_Hordeum_vulgare_gi|326523271|dbj|BAJ88676.1|__parentAT1G27600_IRX9L_GT43		BL21(DE3)	pET22dest			21.8797	10.4511	4.41325
1	C03	C03>D19_FullLength_Cicer_arietinum_gi|502166317|ref|XP_004513856.1|__parentAT2G41770_DUF288		BL21(DE3)	pET55dest			21.4097	10.7796	3.42399
2	H06	H06>D24_Clone01_53-639_Glycine_max_gi|356560983|ref|XP_003548765.1|__parentAT2G35610_XEG113_GT77		BL21(DE3)	pET22dest			20.9454	10.4297	4.34749
1	C03	C03>D19_FullLength_Cicer_arietinum_gi|502166317|ref|XP_004513856.1|__parentAT2G41770_DUF288		BL21(DE3)	pET55dest			23.0697	10.6136	3.37128
2	C02	C02>D11_FullLength_brachypodion_distachyon_gi|357125708|ref|XP_003564532.1|__parentAT3G55990_TBL29_DUF231		BL21(DE3)	pET22dest			69.4877	10.399	3.00997
1	C03	C03>D19_FullLength_Cicer_arietinum_gi|502166317|ref|XP_004513856.1|__parentAT2G41770_DUF288		BL21(DE3)	pET55dest			31.9743	9.90879	3.14739
2	G08	G08>D17_Clone04_175-439_glycine_max_GI:571563602_XP_003556667.2_parent_IRX10_GT47		BL21(DE3)	pET22dest			46.318	10.3875	6.39722
2	A08	A08>D18_Clone02_57-396_cucumis_sativus_XP_004135058.1_parentAT5G39990_GlcAT14A_GT14		BL21(DE3)	pET22dest			49.8581	10.3662	2.71135
1	C03	C03>D19_FullLength_Cicer_arietinum_gi|502166317|ref|XP_004513856.1|__parentAT2G41770_DUF288		BL21(DE3)	pET55dest			67.1562	7.33856	2.33099
2	H06	H06>D24_Clone01_53-639_Glycine_max_gi|356560983|ref|XP_003548765.1|__parentAT2G35610_XEG113_GT77		BL21(DE3)	pET22dest			47.9682	10.3631	4.31971
1	C03	C03>D19_FullLength_Cicer_arietinum_gi|502166317|ref|XP_004513856.1|__parentAT2G41770_DUF288		BL21(DE3)	pET55dest			55.5257	7.14379	2.26913
2	E02	E02>D13_FullLength_glycine_max_gi|356559053|ref|XP_003547816.1|__parentAT4G36890_IRX14_GT43		BL21(DE3)	pET22dest			23.7859	10.3477	3.04399
1	C03	C03>D19_FullLength_Cicer_arietinum_gi|502166317|ref|XP_004513856.1|__parentAT2G41770_DUF288		BL21(DE3)	pET55dest			77.0546	7.05687	2.24152
1	C03	C03>D19_FullLength_Cicer_arietinum_gi|502166317|ref|XP_004513856.1|__parentAT2G41770_DUF288		BL21(DE3)	pET55dest			48.7446	6.84832	2.17527
2	C05	C05>D07_Clone01_92-577_fragaria_vesca_gi|470141568|ref|XP_004306502.1|__PREDICTED:_uncharacterized_protein_At1g04910-like_[Fragaria_vesca_subsp._vesca]_parentAT2G44500_DUF246		BL21(DE3)	pET22dest			32.6294	10.2867	2.82885
1	C03	C03>D19_FullLength_Cicer_arietinum_gi|502166317|ref|XP_004513856.1|__parentAT2G41770_DUF288		BL21(DE3)	pET55dest			59.0603	5.8159	1.84734
1	C03	C03>D19_FullLength_Cicer_arietinum_gi|502166317|ref|XP_004513856.1|__parentAT2G41770_DUF288		BL21(DE3)	pET55dest			11.1132	4.20993	1.33723
1	C03	C03>D19_FullLength_Cicer_arietinum_gi|502166317|ref|XP_004513856.1|__parentAT2G41770_DUF288		BL21(DE3)	pET55dest			17.3182	3.95181	1.25524
2	E03	E03>D21_FullLength_Solanum_lycopersicum_gi|460367584|ref|XP_004229653.1|__PREDICTED:_uncharacterized_protein_LOC101253530_[Solanum_lycopersicum]_parentAT2G41770_DUF288		BL21(DE3)	pET22dest			14.1657	10.2566	4.10156
2	A04	A04>D02_Clone01_1-134_zea_mays_gi|223947343|gb|ACN27755.1|__unknown_[Zea_mays]_parentAT3G02230_RGP1_GT75		BL21(DE3)	pET22dest			33.1124	10.2537	3.51788
1	C03	C03>D19_FullLength_Cicer_arietinum_gi|502166317|ref|XP_004513856.1|__parentAT2G41770_DUF288		BL21(DE3)	pET55dest			15.6369	3.73884	1.18759
1	C03	C03>D19_FullLength_Cicer_arietinum_gi|502166317|ref|XP_004513856.1|__parentAT2G41770_DUF288		BL21(DE3)	pET55dest			89.9724	3.48646	1.10742
2	B03	B03>D18_FullLength_cucumis_sativus_XP_004135058.1_parentAT5G39990_GlcAT14A_GT14		BL21(DE3)	pET22dest			14.2497	10.2172	4.38157
1	C03	C03>D19_FullLength_Cicer_arietinum_gi|502166317|ref|XP_004513856.1|__parentAT2G41770_DUF288		BL21(DE3)	pET55dest			106.668	3.40853	1.08267
1	C03	C03>D19_FullLength_Cicer_arietinum_gi|502166317|ref|XP_004513856.1|__parentAT2G41770_DUF288		BL21(DE3)	pET55dest			12.8123	1.75974	0.558958
2	A07	A07>D13_Clone01_79-502_glycine_max_gi|356559053|ref|XP_003547816.1|__parentAT4G36890_IRX14_GT43		BL21(DE3)	pET22dest		EP52.23	53.7785	48.0086	15.421		n	n/a
1	C03	C03>D19_FullLength_Cicer_arietinum_gi|502166317|ref|XP_004513856.1|__parentAT2G41770_DUF288		BL21(DE3)	pET55dest			12.1775	1.12011	0.355788
1	C03	C03>D19_FullLength_Cicer_arietinum_gi|502166317|ref|XP_004513856.1|__parentAT2G41770_DUF288		BL21(DE3)	pET55dest			0.61959
1	C03	C03>D19_FullLength_Cicer_arietinum_gi|502166317|ref|XP_004513856.1|__parentAT2G41770_DUF288		BL21(DE3)	pET55dest		LM	0.924809
2	E09	E09>D21_Clone01_105-760_Solanum_lycopersicum_gi|460367584|ref|XP_004229653.1|__PREDICTED:_uncharacterized_protein_LOC101253530_[Solanum_lycopersicum]_parentAT2G41770_DUF288		BL21(DE3)	pET22dest			14.2587	10.1042	5.05452
2	D03	D03>D20_FullLength_Glycine_max_gi|356576157|ref|XP_003556200.1|__parentAT1G34550_DUF616		BL21(DE3)	pET22dest			23.3445	10.0986	3.39138
1	C03	C03>D19_FullLength_Cicer_arietinum_gi|502166317|ref|XP_004513856.1|__parentAT2G41770_DUF288		BL21(DE3)	pET55dest		Xsys	1.12906
1	C03	C03>D19_FullLength_Cicer_arietinum_gi|502166317|ref|XP_004513856.1|__parentAT2G41770_DUF288		BL21(DE3)	pET55dest		Xsys	4.65099
1	C03	C03>D19_FullLength_Cicer_arietinum_gi|502166317|ref|XP_004513856.1|__parentAT2G41770_DUF288		BL21(DE3)	pET55dest		Xsys	5.04215
2	E05	E05>D13_Clone02_157-502_glycine_max_gi|356559053|ref|XP_003547816.1|__parentAT4G36890_IRX14_GT43		BL21(DE3)	pET22dest			22.0623	10.0574	3.56335
1	C03	C03>D19_FullLength_Cicer_arietinum_gi|502166317|ref|XP_004513856.1|__parentAT2G41770_DUF288		BL21(DE3)	pET55dest		Xsys	7.32367
1	C03	C03>D19_FullLength_Cicer_arietinum_gi|502166317|ref|XP_004513856.1|__parentAT2G41770_DUF288		BL21(DE3)	pET55dest		Xsys	8.27104
1	C03	C03>D19_FullLength_Cicer_arietinum_gi|502166317|ref|XP_004513856.1|__parentAT2G41770_DUF288		BL21(DE3)	pET55dest		Xsys	9.16066
2	H08	H08>D18_Clone01_30-396_cucumis_sativus_XP_004135058.1_parentAT5G39990_GlcAT14A_GT14		BL21(DE3)	pET22dest			23.5067	9.9978	3.24728
1	C03	C03>D19_FullLength_Cicer_arietinum_gi|502166317|ref|XP_004513856.1|__parentAT2G41770_DUF288		BL21(DE3)	pET55dest		Xsys	9.83128
2	B07	B07>D13_Clone03_79-435_glycine_max_gi|356559053|ref|XP_003547816.1|__parentAT4G36890_IRX14_GT43		BL21(DE3)	pET22dest			14.334	9.99123	4.49327
2	C05	C05>D07_Clone01_92-577_fragaria_vesca_gi|470141568|ref|XP_004306502.1|__PREDICTED:_uncharacterized_protein_At1g04910-like_[Fragaria_vesca_subsp._vesca]_parentAT2G44500_DUF246		BL21(DE3)	pET22dest			23.4499	9.98545	2.74602
1	C04	C04>D02_Clone03_1-346_zea_mays_gi|223947343|gb|ACN27755.1|__unknown_[Zea_mays]_parentAT3G02230_RGP1_GT75		BL21(DE3)	pET55dest			75.2825	45.4177	9.9874
1	C04	C04>D02_Clone03_1-346_zea_mays_gi|223947343|gb|ACN27755.1|__unknown_[Zea_mays]_parentAT3G02230_RGP1_GT75		BL21(DE3)	pET55dest			54.2337	41.4958	9.12496
2	G03	G03>D23_FullLength_Vitis_vinifera_gi|225458348|ref|XP_002283221.1|__parentAT1G75110_RRA_GT77		BL21(DE3)	pET22dest			23.3763	9.94038	3.16764
2	D07	D07>D22_Clone02_96-252_fragaria_vesca_gi|470146136|ref|XP_004308685.1|__parentAT2G41770_DUF288		BL21(DE3)	pET22dest			23.4672	9.93733	2.88827
2	G06	G06>D20_Clone01_105-699_Glycine_max_gi|356576157|ref|XP_003556200.1|__parentAT1G34550_DUF616		BL21(DE3)	pET22dest			13.7909	9.9239	2.48753
1	C04	C04>D02_Clone03_1-346_zea_mays_gi|223947343|gb|ACN27755.1|__unknown_[Zea_mays]_parentAT3G02230_RGP1_GT75		BL21(DE3)	pET55dest			66.6832	38.8729	8.54818
1	C04	C04>D02_Clone03_1-346_zea_mays_gi|223947343|gb|ACN27755.1|__unknown_[Zea_mays]_parentAT3G02230_RGP1_GT75		BL21(DE3)	pET55dest			36.6909	33.2972	7.32207
2	H04	H04>D15_Clone01_39-316_oryza_sativa_gi|222629259|gb|EEE61391.1|__hypothetical_protein_OsJ_15564_[Oryza_sativa_Japonica_Group]_parentAT1G19300_Parvus_GT8		BL21(DE3)	pET22dest			50.8462	9.90372	2.61558
2	C07	C07>D22_Clone01_96-761_fragaria_vesca_gi|470146136|ref|XP_004308685.1|__parentAT2G41770_DUF288		BL21(DE3)	pET22dest			23.5555	9.87934	3.23247
2	E03	E03>D21_FullLength_Solanum_lycopersicum_gi|460367584|ref|XP_004229653.1|__PREDICTED:_uncharacterized_protein_LOC101253530_[Solanum_lycopersicum]_parentAT2G41770_DUF288		BL21(DE3)	pET22dest			21.6177	9.87812	3.95021
1	C04	C04>D02_Clone03_1-346_zea_mays_gi|223947343|gb|ACN27755.1|__unknown_[Zea_mays]_parentAT3G02230_RGP1_GT75		BL21(DE3)	pET55dest			45.148	31.6471	6.95922
2	H03	H03>D24_FullLength_Glycine_max_gi|356560983|ref|XP_003548765.1|__parentAT2G35610_XEG113_GT77		BL21(DE3)	pET22dest			29.986	9.81367	4.30466
1	C04	C04>D02_Clone03_1-346_zea_mays_gi|223947343|gb|ACN27755.1|__unknown_[Zea_mays]_parentAT3G02230_RGP1_GT75		BL21(DE3)	pET55dest			28.3208	25.1723	5.53541
2	H01	H01>D08_FullLength_setaria_italica_gi|514819627|ref|XP_004984508.1|__parentAT3G02250_DUF246		BL21(DE3)	pET22dest			31.7468	9.8016	4.55629
2	A08	A08>D18_Clone02_57-396_cucumis_sativus_XP_004135058.1_parentAT5G39990_GlcAT14A_GT14		BL21(DE3)	pET22dest		EP42.99	44.4074	74.6293	19.5198		n	n/a
2	C02	C02>D11_FullLength_brachypodion_distachyon_gi|357125708|ref|XP_003564532.1|__parentAT3G55990_TBL29_DUF231		BL21(DE3)	pET22dest			44.7727	9.79111	2.83402
1	C04	C04>D02_Clone03_1-346_zea_mays_gi|223947343|gb|ACN27755.1|__unknown_[Zea_mays]_parentAT3G02230_RGP1_GT75		BL21(DE3)	pET55dest			30.81	22.4313	4.93267
2	C07	C07>D22_Clone01_96-761_fragaria_vesca_gi|470146136|ref|XP_004308685.1|__parentAT2G41770_DUF288		BL21(DE3)	pET22dest			32.7046	9.75604	3.19213
1	C04	C04>D02_Clone03_1-346_zea_mays_gi|223947343|gb|ACN27755.1|__unknown_[Zea_mays]_parentAT3G02230_RGP1_GT75		BL21(DE3)	pET55dest			22.2959	19.6047	4.3111
1	C04	C04>D02_Clone03_1-346_zea_mays_gi|223947343|gb|ACN27755.1|__unknown_[Zea_mays]_parentAT3G02230_RGP1_GT75		BL21(DE3)	pET55dest			21.0744	18.9457	4.16617
1	C04	C04>D02_Clone03_1-346_zea_mays_gi|223947343|gb|ACN27755.1|__unknown_[Zea_mays]_parentAT3G02230_RGP1_GT75		BL21(DE3)	pET55dest			14.635	17.5754	3.86486
2	G07	G07>D05_Clone03_73-429_Oryza_sativa_NP_001068066.1_parentAT2G22900_GT34		BL21(DE3)	pET22dest			74.6282	9.72066	33.7947
2	B07	B07>D13_Clone03_79-435_glycine_max_gi|356559053|ref|XP_003547816.1|__parentAT4G36890_IRX14_GT43		BL21(DE3)	pET22dest			30.2968	9.71779	4.3703
2	E07	E07>D22_Clone03_96-310_fragaria_vesca_gi|470146136|ref|XP_004308685.1|__parentAT2G41770_DUF288		BL21(DE3)	pET22dest			23.6175	9.71234	2.9124
2	B04	B04>D02_Clone02_1-236_zea_mays_gi|223947343|gb|ACN27755.1|__unknown_[Zea_mays]_parentAT3G02230_RGP1_GT75		BL21(DE3)	pET22dest			42.4939	9.70334	5.8767
2	H04	H04>D15_Clone01_39-316_oryza_sativa_gi|222629259|gb|EEE61391.1|__hypothetical_protein_OsJ_15564_[Oryza_sativa_Japonica_Group]_parentAT1G19300_Parvus_GT8		BL21(DE3)	pET22dest			40.666	9.68891	2.55885
2	H04	H04>D15_Clone01_39-316_oryza_sativa_gi|222629259|gb|EEE61391.1|__hypothetical_protein_OsJ_15564_[Oryza_sativa_Japonica_Group]_parentAT1G19300_Parvus_GT8		BL21(DE3)	pET22dest			46.5457	9.68033	2.55658
1	C04	C04>D02_Clone03_1-346_zea_mays_gi|223947343|gb|ACN27755.1|__unknown_[Zea_mays]_parentAT3G02230_RGP1_GT75		BL21(DE3)	pET55dest			23.9051	16.7328	3.67956
2	H05	H05>D23_Clone02_54-403_Vitis_vinifera_gi|225458348|ref|XP_002283221.1|__parentAT1G75110_RRA_GT77		BL21(DE3)	pET22dest			78.6007	9.66282	3.86133
2	B07	B07>D13_Clone03_79-435_glycine_max_gi|356559053|ref|XP_003547816.1|__parentAT4G36890_IRX14_GT43		BL21(DE3)	pET22dest			20.9845	9.64214	4.33628
1	C04	C04>D02_Clone03_1-346_zea_mays_gi|223947343|gb|ACN27755.1|__unknown_[Zea_mays]_parentAT3G02230_RGP1_GT75		BL21(DE3)	pET55dest			33.1283	14.8607	3.26788
2	F07	F07>D05_Clone01_73-483_Oryza_sativa_NP_001068066.1_parentAT2G22900_GT34		BL21(DE3)	pET22dest			74.7123	9.63509	26.1983
1	C04	C04>D02_Clone03_1-346_zea_mays_gi|223947343|gb|ACN27755.1|__unknown_[Zea_mays]_parentAT3G02230_RGP1_GT75		BL21(DE3)	pET55dest			48.5925	10.8975	2.39636
2	F08	F08>D17_Clone03_175-506_glycine_max_GI:571563602_XP_003556667.2_parent_IRX10_GT47		BL21(DE3)	pET22dest			30.1716	9.61429	5.05389
2	B08	B08>D18_Clone04_57-342_cucumis_sativus_XP_004135058.1_parentAT5G39990_GlcAT14A_GT14		BL21(DE3)	pET22dest			78.6551	9.61099	3.10997
2	B05	B05>D08_Clone01_64-499_setaria_italica_gi|514819627|ref|XP_004984508.1|__parentAT3G02250_DUF246		BL21(DE3)	pET22dest			22.013	9.60204	4.44398
2	B04	B04>D02_Clone02_1-236_zea_mays_gi|223947343|gb|ACN27755.1|__unknown_[Zea_mays]_parentAT3G02230_RGP1_GT75		BL21(DE3)	pET22dest			37.2331	9.59391	5.81043
1	C04	C04>D02_Clone03_1-346_zea_mays_gi|223947343|gb|ACN27755.1|__unknown_[Zea_mays]_parentAT3G02230_RGP1_GT75		BL21(DE3)	pET55dest			59.594	9.19485	2.02196
2	A09	A09>D18_Clone03_30-342_cucumis_sativus_XP_004135058.1_parentAT5G39990_GlcAT14A_GT14		BL21(DE3)	pET22dest			23.4382	9.58321	2.35419
1	C04	C04>D02_Clone03_1-346_zea_mays_gi|223947343|gb|ACN27755.1|__unknown_[Zea_mays]_parentAT3G02230_RGP1_GT75		BL21(DE3)	pET55dest			79.5251	8.67367	1.90735
1	C04	C04>D02_Clone03_1-346_zea_mays_gi|223947343|gb|ACN27755.1|__unknown_[Zea_mays]_parentAT3G02230_RGP1_GT75		BL21(DE3)	pET55dest			26.4327	8.6608	1.90452
1	C04	C04>D02_Clone03_1-346_zea_mays_gi|223947343|gb|ACN27755.1|__unknown_[Zea_mays]_parentAT3G02230_RGP1_GT75		BL21(DE3)	pET55dest			50.4424	8.61294	1.89399
1	C04	C04>D02_Clone03_1-346_zea_mays_gi|223947343|gb|ACN27755.1|__unknown_[Zea_mays]_parentAT3G02230_RGP1_GT75		BL21(DE3)	pET55dest			18.0365	6.2269	1.3693
2	H06	H06>D24_Clone01_53-639_Glycine_max_gi|356560983|ref|XP_003548765.1|__parentAT2G35610_XEG113_GT77		BL21(DE3)	pET22dest			21.8517	9.54552	3.97891
2	H03	H03>D24_FullLength_Glycine_max_gi|356560983|ref|XP_003548765.1|__parentAT2G35610_XEG113_GT77		BL21(DE3)	pET22dest			14.1474	9.5403	4.18475
1	C04	C04>D02_Clone03_1-346_zea_mays_gi|223947343|gb|ACN27755.1|__unknown_[Zea_mays]_parentAT3G02230_RGP1_GT75		BL21(DE3)	pET55dest			11.7204	6.04497	1.32929
1	C04	C04>D02_Clone03_1-346_zea_mays_gi|223947343|gb|ACN27755.1|__unknown_[Zea_mays]_parentAT3G02230_RGP1_GT75		BL21(DE3)	pET55dest			109.784	5.94304	1.30688
2	H02	H02>D16_FullLength_glycine_max_gi|356519776|ref|XP_003528545.1|__parent_IRX10_GT47		BL21(DE3)	pET22dest			14.262	9.52704	3.93298
1	C04	C04>D02_Clone03_1-346_zea_mays_gi|223947343|gb|ACN27755.1|__unknown_[Zea_mays]_parentAT3G02230_RGP1_GT75		BL21(DE3)	pET55dest			126.459	5.04019	1.10834
2	A09	A09>D18_Clone03_30-342_cucumis_sativus_XP_004135058.1_parentAT5G39990_GlcAT14A_GT14		BL21(DE3)	pET22dest		EP40.02	44.5915	31.9112	7.83925
1	C04	C04>D02_Clone03_1-346_zea_mays_gi|223947343|gb|ACN27755.1|__unknown_[Zea_mays]_parentAT3G02230_RGP1_GT75		BL21(DE3)	pET55dest			16.2845	4.78707	1.05268
1	C04	C04>D02_Clone03_1-346_zea_mays_gi|223947343|gb|ACN27755.1|__unknown_[Zea_mays]_parentAT3G02230_RGP1_GT75		BL21(DE3)	pET55dest			83.4362	4.5073	0.991158
2	H07	H07>D12_Clone01_95-393_Hordeum_vulgare_gi|326523271|dbj|BAJ88676.1|__parentAT1G27600_IRX9L_GT43		BL21(DE3)	pET22dest			74.8843	9.47053	27.2772
1	C04	C04>D02_Clone03_1-346_zea_mays_gi|223947343|gb|ACN27755.1|__unknown_[Zea_mays]_parentAT3G02230_RGP1_GT75		BL21(DE3)	pET55dest			92.3129	4.21015	0.925815
2	D04	D04>D16_Clone01_43-497_glycine_max_gi|356519776|ref|XP_003528545.1|__parent_IRX10_GT47		BL21(DE3)	pET22dest			30.3153	9.44736	5.10014
2	F01	F01>D06_FullLength_Glycine_max_XP_003546382.1_parentAT2G33570_Gals1_GT92		BL21(DE3)	pET22dest			13.9465	9.44442	2.43807
1	C04	C04>D02_Clone03_1-346_zea_mays_gi|223947343|gb|ACN27755.1|__unknown_[Zea_mays]_parentAT3G02230_RGP1_GT75		BL21(DE3)	pET55dest			13.2548	2.19543	0.482777
1	C04	C04>D02_Clone03_1-346_zea_mays_gi|223947343|gb|ACN27755.1|__unknown_[Zea_mays]_parentAT3G02230_RGP1_GT75		BL21(DE3)	pET55dest			12.6763	1.15334	0.253619
2	A04	A04>D02_Clone01_1-134_zea_mays_gi|223947343|gb|ACN27755.1|__unknown_[Zea_mays]_parentAT3G02230_RGP1_GT75		BL21(DE3)	pET22dest			67.0284	9.41833	3.23128
2	B09	B09>D11_Clone01_88-539_brachypodion_distachyon_gi|357125708|ref|XP_003564532.1|__parentAT3G55990_TBL29_DUF231		BL21(DE3)	pET22dest			32.574	9.41554	3.02603
1	C04	C04>D02_Clone03_1-346_zea_mays_gi|223947343|gb|ACN27755.1|__unknown_[Zea_mays]_parentAT3G02230_RGP1_GT75		BL21(DE3)	pET55dest			0.61213
2	C02	C02>D11_FullLength_brachypodion_distachyon_gi|357125708|ref|XP_003564532.1|__parentAT3G55990_TBL29_DUF231		BL21(DE3)	pET22dest			32.8034	9.39631	2.71975
1	C04	C04>D02_Clone03_1-346_zea_mays_gi|223947343|gb|ACN27755.1|__unknown_[Zea_mays]_parentAT3G02230_RGP1_GT75		BL21(DE3)	pET55dest		LM	0.908894
1	C04	C04>D02_Clone03_1-346_zea_mays_gi|223947343|gb|ACN27755.1|__unknown_[Zea_mays]_parentAT3G02230_RGP1_GT75		BL21(DE3)	pET55dest		Xsys	1.11545
2	H02	H02>D16_FullLength_glycine_max_gi|356519776|ref|XP_003528545.1|__parent_IRX10_GT47		BL21(DE3)	pET22dest			20.8482	9.37311	3.86943
2	G01	G01>D07_FullLength_fragaria_vesca_gi|470141568|ref|XP_004306502.1|__PREDICTED:_uncharacterized_protein_At1g04910-like_[Fragaria_vesca_subsp._vesca]_parentAT2G44500_DUF246		BL21(DE3)	pET22dest			29.729	9.3716	4.50354
1	C04	C04>D02_Clone03_1-346_zea_mays_gi|223947343|gb|ACN27755.1|__unknown_[Zea_mays]_parentAT3G02230_RGP1_GT75		BL21(DE3)	pET55dest		Xsys	4.77168
1	C04	C04>D02_Clone03_1-346_zea_mays_gi|223947343|gb|ACN27755.1|__unknown_[Zea_mays]_parentAT3G02230_RGP1_GT75		BL21(DE3)	pET55dest		Xsys	7.848
2	E05	E05>D13_Clone02_157-502_glycine_max_gi|356559053|ref|XP_003547816.1|__parentAT4G36890_IRX14_GT43		BL21(DE3)	pET22dest			14.4898	9.36624	3.31847
2	D05	D05>D06_Clone01_109-515_Glycine_max_XP_003546382.1_parentAT2G33570_Gals1_GT92		BL21(DE3)	pET22dest			65.8443	9.36125	6.88589
2	A02	A02>D09_FullLength_fragaria_vesca_gi|470104240|ref|XP_004288516.1|__parentAT5G65470_DUF246		BL21(DE3)	pET22dest			46.4973	9.34913	3.69072
2	E04	E04>D09_Clone01_47-475_fragaria_vesca_gi|470104240|ref|XP_004288516.1|__parentAT5G65470_DUF246		BL21(DE3)	pET22dest			75.3095	9.31525	20.1562
1	C04	C04>D02_Clone03_1-346_zea_mays_gi|223947343|gb|ACN27755.1|__unknown_[Zea_mays]_parentAT3G02230_RGP1_GT75		BL21(DE3)	pET55dest		Xsys	9.52666
1	C04	C04>D02_Clone03_1-346_zea_mays_gi|223947343|gb|ACN27755.1|__unknown_[Zea_mays]_parentAT3G02230_RGP1_GT75		BL21(DE3)	pET55dest		Xsys	10.2987
2	B01	B01>D02_FullLength_zea_mays_gi|223947343|gb|ACN27755.1|__unknown_[Zea_mays]_parentAT3G02230_RGP1_GT75		BL21(DE3)	pET22dest			68.473	9.28661	5.0396
2	B01	B01>D02_FullLength_zea_mays_gi|223947343|gb|ACN27755.1|__unknown_[Zea_mays]_parentAT3G02230_RGP1_GT75		BL21(DE3)	pET22dest		EP46.6432	46.9183	35.1156	19.0563
1	C05	C05>D07_Clone01_92-577_fragaria_vesca_gi|470141568|ref|XP_004306502.1|__PREDICTED:_uncharacterized_protein_At1g04910-like_[Fragaria_vesca_subsp._vesca]_parentAT2G44500_DUF246		BL21(DE3)	pET55dest			66.716	7.10446	10.4831
2	D01	D01>D04_FullLength_fragaria_vesca_XP_004288265.1_parentAT2G22900_GT34		BL21(DE3)	pET22dest			20.4208	9.23846	4.50253
1	C05	C05>D07_Clone01_92-577_fragaria_vesca_gi|470141568|ref|XP_004306502.1|__PREDICTED:_uncharacterized_protein_At1g04910-like_[Fragaria_vesca_subsp._vesca]_parentAT2G44500_DUF246		BL21(DE3)	pET55dest			14.4727	5.83772	8.61397
1	C05	C05>D07_Clone01_92-577_fragaria_vesca_gi|470141568|ref|XP_004306502.1|__PREDICTED:_uncharacterized_protein_At1g04910-like_[Fragaria_vesca_subsp._vesca]_parentAT2G44500_DUF246		BL21(DE3)	pET55dest			74.4054	4.11993	6.07925
1	C05	C05>D07_Clone01_92-577_fragaria_vesca_gi|470141568|ref|XP_004306502.1|__PREDICTED:_uncharacterized_protein_At1g04910-like_[Fragaria_vesca_subsp._vesca]_parentAT2G44500_DUF246		BL21(DE3)	pET55dest			22.1841	4.06926	6.00449
2	D09	D09>D19_Clone01_115-771_Cicer_arietinum_gi|502166317|ref|XP_004513856.1|__parentAT2G41770_DUF288		BL21(DE3)	pET22dest			23.2857	9.1936	3.10927
2	F02	F02>D14_FullLength_Cucumis_sativus_gi|449487901|ref|XP_004157857.1|__parentAT1G19300_Parvus_GT8		BL21(DE3)	pET22dest			30.201	9.18635	4.79608
2	A01	A01>D01_FullLength_brachypodion_distachyon_XP_003562725.1_parentAT3G02230_RGP1_GT75		BL21(DE3)	pET22dest			68.951	9.17211	9.32544
2	H01	H01>D08_FullLength_setaria_italica_gi|514819627|ref|XP_004984508.1|__parentAT3G02250_DUF246		BL21(DE3)	pET22dest			44.0626	9.17183	4.26355
1	C05	C05>D07_Clone01_92-577_fragaria_vesca_gi|470141568|ref|XP_004306502.1|__PREDICTED:_uncharacterized_protein_At1g04910-like_[Fragaria_vesca_subsp._vesca]_parentAT2G44500_DUF246		BL21(DE3)	pET55dest			36.8732	3.11162	4.59141
2	G01	G01>D07_FullLength_fragaria_vesca_gi|470141568|ref|XP_004306502.1|__PREDICTED:_uncharacterized_protein_At1g04910-like_[Fragaria_vesca_subsp._vesca]_parentAT2G44500_DUF246		BL21(DE3)	pET22dest			13.932	9.16754	4.40547
2	F05	F05>D13_Clone04_157-435_glycine_max_gi|356559053|ref|XP_003547816.1|__parentAT4G36890_IRX14_GT43		BL21(DE3)	pET22dest			23.6118	9.16265	3.11059
2	H02	H02>D16_FullLength_glycine_max_gi|356519776|ref|XP_003528545.1|__parent_IRX10_GT47		BL21(DE3)	pET22dest			44.6587	9.16153	3.78209
1	C05	C05>D07_Clone01_92-577_fragaria_vesca_gi|470141568|ref|XP_004306502.1|__PREDICTED:_uncharacterized_protein_At1g04910-like_[Fragaria_vesca_subsp._vesca]_parentAT2G44500_DUF246		BL21(DE3)	pET55dest			109.192	2.93568	4.3318
1	C05	C05>D07_Clone01_92-577_fragaria_vesca_gi|470141568|ref|XP_004306502.1|__PREDICTED:_uncharacterized_protein_At1g04910-like_[Fragaria_vesca_subsp._vesca]_parentAT2G44500_DUF246		BL21(DE3)	pET55dest			28.2645	2.92542	4.31666
1	C05	C05>D07_Clone01_92-577_fragaria_vesca_gi|470141568|ref|XP_004306502.1|__PREDICTED:_uncharacterized_protein_At1g04910-like_[Fragaria_vesca_subsp._vesca]_parentAT2G44500_DUF246		BL21(DE3)	pET55dest			42.5482	2.56037	3.77801
2	H01	H01>D08_FullLength_setaria_italica_gi|514819627|ref|XP_004984508.1|__parentAT3G02250_DUF246		BL21(DE3)	pET22dest			49.2938	9.10424	4.23212
1	C05	C05>D07_Clone01_92-577_fragaria_vesca_gi|470141568|ref|XP_004306502.1|__PREDICTED:_uncharacterized_protein_At1g04910-like_[Fragaria_vesca_subsp._vesca]_parentAT2G44500_DUF246		BL21(DE3)	pET55dest			21.0631	2.45983	3.62965
2	A01	A01>D01_FullLength_brachypodion_distachyon_XP_003562725.1_parentAT3G02230_RGP1_GT75		BL21(DE3)	pET22dest			73.9815	9.07931	9.23109
1	C05	C05>D07_Clone01_92-577_fragaria_vesca_gi|470141568|ref|XP_004306502.1|__PREDICTED:_uncharacterized_protein_At1g04910-like_[Fragaria_vesca_subsp._vesca]_parentAT2G44500_DUF246		BL21(DE3)	pET55dest			92.4324	2.11424	3.11972
2	B02	B02>D10_FullLength_glycine_max_gi|356521269|ref|XP_003529279.1|__PREDICTED:_protein_YLS7-like_[Glycine_max]_parentAT2G14530_DBL13_DUF231		BL21(DE3)	pET22dest		EP52.7075	53.506	60.8483	15.1542
1	C05	C05>D07_Clone01_92-577_fragaria_vesca_gi|470141568|ref|XP_004306502.1|__PREDICTED:_uncharacterized_protein_At1g04910-like_[Fragaria_vesca_subsp._vesca]_parentAT2G44500_DUF246		BL21(DE3)	pET55dest			30.7793	1.99666	2.94621
2	D05	D05>D06_Clone01_109-515_Glycine_max_XP_003546382.1_parentAT2G33570_Gals1_GT92		BL21(DE3)	pET22dest			36.8503	9.01851	6.63379
1	C05	C05>D07_Clone01_92-577_fragaria_vesca_gi|470141568|ref|XP_004306502.1|__PREDICTED:_uncharacterized_protein_At1g04910-like_[Fragaria_vesca_subsp._vesca]_parentAT2G44500_DUF246		BL21(DE3)	pET55dest			79.7071	1.65876	2.44761
2	D01	D01>D04_FullLength_fragaria_vesca_XP_004288265.1_parentAT2G22900_GT34		BL21(DE3)	pET22dest			29.7687	9.01744	4.39481
1	C05	C05>D07_Clone01_92-577_fragaria_vesca_gi|470141568|ref|XP_004306502.1|__PREDICTED:_uncharacterized_protein_At1g04910-like_[Fragaria_vesca_subsp._vesca]_parentAT2G44500_DUF246		BL21(DE3)	pET55dest			45.2842	1.44762	2.13607
2	D03	D03>D20_FullLength_Glycine_max_gi|356576157|ref|XP_003556200.1|__parentAT1G34550_DUF616		BL21(DE3)	pET22dest			44.4628	9.00039	3.02257
2	B05	B05>D08_Clone01_64-499_setaria_italica_gi|514819627|ref|XP_004984508.1|__parentAT3G02250_DUF246		BL21(DE3)	pET22dest			21.1085	8.99283	4.16203
2	E06	E06>D05_Clone02_105-483_Oryza_sativa_NP_001068066.1_parentAT2G22900_GT34		BL21(DE3)	pET22dest			74.5362	8.968	26.8298
1	C05	C05>D07_Clone01_92-577_fragaria_vesca_gi|470141568|ref|XP_004306502.1|__PREDICTED:_uncharacterized_protein_At1g04910-like_[Fragaria_vesca_subsp._vesca]_parentAT2G44500_DUF246		BL21(DE3)	pET55dest			48.9412	1.24426	1.83599
1	C05	C05>D07_Clone01_92-577_fragaria_vesca_gi|470141568|ref|XP_004306502.1|__PREDICTED:_uncharacterized_protein_At1g04910-like_[Fragaria_vesca_subsp._vesca]_parentAT2G44500_DUF246		BL21(DE3)	pET55dest			50.4741	1.07044	1.57951
1	C05	C05>D07_Clone01_92-577_fragaria_vesca_gi|470141568|ref|XP_004306502.1|__PREDICTED:_uncharacterized_protein_At1g04910-like_[Fragaria_vesca_subsp._vesca]_parentAT2G44500_DUF246		BL21(DE3)	pET55dest			23.8071	0.939852	1.38682
2	B04	B04>D02_Clone02_1-236_zea_mays_gi|223947343|gb|ACN27755.1|__unknown_[Zea_mays]_parentAT3G02230_RGP1_GT75		BL21(DE3)	pET22dest			14.396	8.95815	5.42539
2	A03	A03>D17_FullLength_glycine_max_GI:571563602_XP_003556667.2_parent_IRX10_GT47		BL21(DE3)	pET22dest			23.4341	8.95789	3.35084
2	A07	A07>D13_Clone01_79-502_glycine_max_gi|356559053|ref|XP_003547816.1|__parentAT4G36890_IRX14_GT43		BL21(DE3)	pET22dest			33.0043	8.93473	2.86995
1	C05	C05>D07_Clone01_92-577_fragaria_vesca_gi|470141568|ref|XP_004306502.1|__PREDICTED:_uncharacterized_protein_At1g04910-like_[Fragaria_vesca_subsp._vesca]_parentAT2G44500_DUF246		BL21(DE3)	pET55dest			46.9305	0.646217	0.953539
2	D06	D06>D04_Clone04_58-392_fragaria_vesca_XP_004288265.1_parentAT2G22900_GT34		BL21(DE3)	pET22dest			32.7472	8.9253	2.8661
1	C05	C05>D07_Clone01_92-577_fragaria_vesca_gi|470141568|ref|XP_004306502.1|__PREDICTED:_uncharacterized_protein_At1g04910-like_[Fragaria_vesca_subsp._vesca]_parentAT2G44500_DUF246		BL21(DE3)	pET55dest			0.609317
1	C05	C05>D07_Clone01_92-577_fragaria_vesca_gi|470141568|ref|XP_004306502.1|__PREDICTED:_uncharacterized_protein_At1g04910-like_[Fragaria_vesca_subsp._vesca]_parentAT2G44500_DUF246		BL21(DE3)	pET55dest		LM	0.908894
2	B01	B01>D02_FullLength_zea_mays_gi|223947343|gb|ACN27755.1|__unknown_[Zea_mays]_parentAT3G02230_RGP1_GT75		BL21(DE3)	pET22dest			64.7658	8.90818	4.83423
1	C05	C05>D07_Clone01_92-577_fragaria_vesca_gi|470141568|ref|XP_004306502.1|__PREDICTED:_uncharacterized_protein_At1g04910-like_[Fragaria_vesca_subsp._vesca]_parentAT2G44500_DUF246		BL21(DE3)	pET55dest		Xsys	1.11791
2	D07	D07>D22_Clone02_96-252_fragaria_vesca_gi|470146136|ref|XP_004308685.1|__parentAT2G41770_DUF288		BL21(DE3)	pET22dest			32.6065	8.87656	2.57995
2	F03	F03>D22_FullLength_fragaria_vesca_gi|470146136|ref|XP_004308685.1|__parentAT2G41770_DUF288		BL21(DE3)	pET22dest			23.387	8.87102	3.15935
2	F02	F02>D14_FullLength_Cucumis_sativus_gi|449487901|ref|XP_004157857.1|__parentAT1G19300_Parvus_GT8		BL21(DE3)	pET22dest			48.2122	8.846	4.61839
2	B08	B08>D18_Clone04_57-342_cucumis_sativus_XP_004135058.1_parentAT5G39990_GlcAT14A_GT14		BL21(DE3)	pET22dest			32.8076	8.83351	2.85839
1	C05	C05>D07_Clone01_92-577_fragaria_vesca_gi|470141568|ref|XP_004306502.1|__PREDICTED:_uncharacterized_protein_At1g04910-like_[Fragaria_vesca_subsp._vesca]_parentAT2G44500_DUF246		BL21(DE3)	pET55dest		Xsys	4.75144
1	C05	C05>D07_Clone01_92-577_fragaria_vesca_gi|470141568|ref|XP_004306502.1|__PREDICTED:_uncharacterized_protein_At1g04910-like_[Fragaria_vesca_subsp._vesca]_parentAT2G44500_DUF246		BL21(DE3)	pET55dest		Xsys	4.93071
1	C05	C05>D07_Clone01_92-577_fragaria_vesca_gi|470141568|ref|XP_004306502.1|__PREDICTED:_uncharacterized_protein_At1g04910-like_[Fragaria_vesca_subsp._vesca]_parentAT2G44500_DUF246		BL21(DE3)	pET55dest		Xsys	8.10762
2	G01	G01>D07_FullLength_fragaria_vesca_gi|470141568|ref|XP_004306502.1|__PREDICTED:_uncharacterized_protein_At1g04910-like_[Fragaria_vesca_subsp._vesca]_parentAT2G44500_DUF246		BL21(DE3)	pET22dest			21.4444	8.81733	4.23718
2	E01	E01>D05_FullLength_Oryza_sativa_NP_001068066.1_parentAT2G22900_GT34		BL21(DE3)	pET22dest			73.9893	8.80777	29.2572
1	C05	C05>D07_Clone01_92-577_fragaria_vesca_gi|470141568|ref|XP_004306502.1|__PREDICTED:_uncharacterized_protein_At1g04910-like_[Fragaria_vesca_subsp._vesca]_parentAT2G44500_DUF246		BL21(DE3)	pET55dest		Xsys	9.14868
2	B03	B03>D18_FullLength_cucumis_sativus_XP_004135058.1_parentAT5G39990_GlcAT14A_GT14		BL21(DE3)	pET22dest			21.7531	8.79439	3.77141
2	B03	B03>D18_FullLength_cucumis_sativus_XP_004135058.1_parentAT5G39990_GlcAT14A_GT14		BL21(DE3)	pET22dest		EP50.8305	53.098	18.0237	7.72935
2	C01	C01>D03_FullLength_Solanum_lycopersicum_XP_004229187.1_parentAT3G62720_AtXXT1_GT34		BL21(DE3)	pET22dest			43.9393	8.7724	19.4682
1	C06	C06>D04_Clone03_92-392_fragaria_vesca_XP_004288265.1_parentAT2G22900_GT34		BL21(DE3)	pET55dest			53.3302	26.5142	7.83149
1	C06	C06>D04_Clone03_92-392_fragaria_vesca_XP_004288265.1_parentAT2G22900_GT34		BL21(DE3)	pET55dest			27.8926	22.1376	6.53877
2	D04	D04>D16_Clone01_43-497_glycine_max_gi|356519776|ref|XP_003528545.1|__parent_IRX10_GT47		BL21(DE3)	pET22dest			20.9062	8.74254	4.71965
1	C06	C06>D04_Clone03_92-392_fragaria_vesca_XP_004288265.1_parentAT2G22900_GT34		BL21(DE3)	pET55dest			65.715	20.7211	6.12041
1	C06	C06>D04_Clone03_92-392_fragaria_vesca_XP_004288265.1_parentAT2G22900_GT34		BL21(DE3)	pET55dest			74.1341	15.5612	4.59631
1	C06	C06>D04_Clone03_92-392_fragaria_vesca_XP_004288265.1_parentAT2G22900_GT34		BL21(DE3)	pET55dest			48.243	13.9986	4.13476
1	C06	C06>D04_Clone03_92-392_fragaria_vesca_XP_004288265.1_parentAT2G22900_GT34		BL21(DE3)	pET55dest			20.8347	11.6823	3.45061
1	C06	C06>D04_Clone03_92-392_fragaria_vesca_XP_004288265.1_parentAT2G22900_GT34		BL21(DE3)	pET55dest			41.929	11.195	3.30666
1	C06	C06>D04_Clone03_92-392_fragaria_vesca_XP_004288265.1_parentAT2G22900_GT34		BL21(DE3)	pET55dest			32.6796	10.8968	3.21858
1	C06	C06>D04_Clone03_92-392_fragaria_vesca_XP_004288265.1_parentAT2G22900_GT34		BL21(DE3)	pET55dest			30.3059	10.8104	3.19306
1	C06	C06>D04_Clone03_92-392_fragaria_vesca_XP_004288265.1_parentAT2G22900_GT34		BL21(DE3)	pET55dest			21.857	10.1838	3.008
1	C06	C06>D04_Clone03_92-392_fragaria_vesca_XP_004288265.1_parentAT2G22900_GT34		BL21(DE3)	pET55dest			44.8689	9.00583	2.66005
2	A01	A01>D01_FullLength_brachypodion_distachyon_XP_003562725.1_parentAT3G02230_RGP1_GT75		BL21(DE3)	pET22dest			42.0484	8.66015	8.80493
2	H05	H05>D23_Clone02_54-403_Vitis_vinifera_gi|225458348|ref|XP_002283221.1|__parentAT1G75110_RRA_GT77		BL21(DE3)	pET22dest			49.9217	8.65891	3.46016
2	D02	D02>D12_FullLength_Hordeum_vulgare_gi|326523271|dbj|BAJ88676.1|__parentAT1G27600_IRX9L_GT43		BL21(DE3)	pET22dest			44.9183	8.65373	3.65427
2	B09	B09>D11_Clone01_88-539_brachypodion_distachyon_gi|357125708|ref|XP_003564532.1|__parentAT3G55990_TBL29_DUF231		BL21(DE3)	pET22dest			23.3646	8.6432	2.77781
1	C06	C06>D04_Clone03_92-392_fragaria_vesca_XP_004288265.1_parentAT2G22900_GT34		BL21(DE3)	pET55dest			46.0371	8.40081	2.48135
1	C06	C06>D04_Clone03_92-392_fragaria_vesca_XP_004288265.1_parentAT2G22900_GT34		BL21(DE3)	pET55dest			78.4877	7.86049	2.32176
2	C04	C04>D02_Clone03_1-346_zea_mays_gi|223947343|gb|ACN27755.1|__unknown_[Zea_mays]_parentAT3G02230_RGP1_GT75		BL21(DE3)	pET22dest			23.4881	8.6284	3.55361
1	C06	C06>D04_Clone03_92-392_fragaria_vesca_XP_004288265.1_parentAT2G22900_GT34		BL21(DE3)	pET55dest			23.5008	6.82297	2.0153
2	C06	C06>D04_Clone03_92-392_fragaria_vesca_XP_004288265.1_parentAT2G22900_GT34		BL21(DE3)	pET22dest			21.0392	8.62523	3.23162
1	C06	C06>D04_Clone03_92-392_fragaria_vesca_XP_004288265.1_parentAT2G22900_GT34		BL21(DE3)	pET55dest			14.2587	6.03079	1.78132
1	C06	C06>D04_Clone03_92-392_fragaria_vesca_XP_004288265.1_parentAT2G22900_GT34		BL21(DE3)	pET55dest			17.6229	5.03948	1.48851
2	C02	C02>D11_FullLength_brachypodion_distachyon_gi|357125708|ref|XP_003564532.1|__parentAT3G55990_TBL29_DUF231		BL21(DE3)	pET22dest			46.4599	8.60128	2.48962
2	H06	H06>D24_Clone01_53-639_Glycine_max_gi|356560983|ref|XP_003548765.1|__parentAT2G35610_XEG113_GT77		BL21(DE3)	pET22dest			44.7755	8.56999	3.57227
2	A04	A04>D02_Clone01_1-134_zea_mays_gi|223947343|gb|ACN27755.1|__unknown_[Zea_mays]_parentAT3G02230_RGP1_GT75		BL21(DE3)	pET22dest			30.9556	8.51411	2.92106
2	E02	E02>D13_FullLength_glycine_max_gi|356559053|ref|XP_003547816.1|__parentAT4G36890_IRX14_GT43		BL21(DE3)	pET22dest			32.927	8.50336	2.50144
2	B01	B01>D02_FullLength_zea_mays_gi|223947343|gb|ACN27755.1|__unknown_[Zea_mays]_parentAT3G02230_RGP1_GT75		BL21(DE3)	pET22dest			13.9222	8.50027	4.61287
2	D06	D06>D04_Clone04_58-392_fragaria_vesca_XP_004288265.1_parentAT2G22900_GT34		BL21(DE3)	pET22dest			23.4903	8.49257	2.72714
2	H01	H01>D08_FullLength_setaria_italica_gi|514819627|ref|XP_004984508.1|__parentAT3G02250_DUF246		BL21(DE3)	pET22dest			29.6905	8.49073	3.94693
2	E05	E05>D13_Clone02_157-502_glycine_max_gi|356559053|ref|XP_003547816.1|__parentAT4G36890_IRX14_GT43		BL21(DE3)	pET22dest			23.6977	8.46384	2.99875
1	C06	C06>D04_Clone03_92-392_fragaria_vesca_XP_004288265.1_parentAT2G22900_GT34		BL21(DE3)	pET55dest			13.7234	4.19047	1.23774
2	F06	F06>D05_Clone04_105-429_Oryza_sativa_NP_001068066.1_parentAT2G22900_GT34		BL21(DE3)	pET22dest			74.2437	8.45868	18.4119
2	F05	F05>D13_Clone04_157-435_glycine_max_gi|356559053|ref|XP_003547816.1|__parentAT4G36890_IRX14_GT43		BL21(DE3)	pET22dest			32.8384	8.45859	2.87157
1	C06	C06>D04_Clone03_92-392_fragaria_vesca_XP_004288265.1_parentAT2G22900_GT34		BL21(DE3)	pET55dest			108.463	4.04248	1.19403
2	D04	D04>D16_Clone01_43-497_glycine_max_gi|356519776|ref|XP_003528545.1|__parent_IRX10_GT47		BL21(DE3)	pET22dest			21.8196	8.45097	4.56224
1	C06	C06>D04_Clone03_92-392_fragaria_vesca_XP_004288265.1_parentAT2G22900_GT34		BL21(DE3)	pET55dest			15.9373	3.70634	1.09474
2	G05	G05>D23_Clone01_54-434_Vitis_vinifera_gi|225458348|ref|XP_002283221.1|__parentAT1G75110_RRA_GT77		BL21(DE3)	pET22dest			14.2783	8.41591	15.2408
2	E08	E08>D06_Clone02_50-515_Glycine_max_XP_003546382.1_parentAT2G33570_Gals1_GT92		BL21(DE3)	pET22dest			74.8376	8.41117	13.9621
1	C06	C06>D04_Clone03_92-392_fragaria_vesca_XP_004288265.1_parentAT2G22900_GT34		BL21(DE3)	pET55dest			90.9698	2.58312	0.762978
2	A08	A08>D18_Clone02_57-396_cucumis_sativus_XP_004135058.1_parentAT5G39990_GlcAT14A_GT14		BL21(DE3)	pET22dest			21.745	8.39569	2.19594
2	C02	C02>D11_FullLength_brachypodion_distachyon_gi|357125708|ref|XP_003564532.1|__parentAT3G55990_TBL29_DUF231		BL21(DE3)	pET22dest			48.3497	8.37084	2.42293
2	G02	G02>D15_FullLength_oryza_sativa_gi|222629259|gb|EEE61391.1|__hypothetical_protein_OsJ_15564_[Oryza_sativa_Japonica_Group]_parentAT1G19300_Parvus_GT8		BL21(DE3)	pET22dest			30.2626	8.37058	5.18682
2	G06	G06>D20_Clone01_105-699_Glycine_max_gi|356576157|ref|XP_003556200.1|__parentAT1G34550_DUF616		BL21(DE3)	pET22dest			21.7717	8.36947	2.09789
1	C06	C06>D04_Clone03_92-392_fragaria_vesca_XP_004288265.1_parentAT2G22900_GT34		BL21(DE3)	pET55dest			11.1496	1.8177	0.536896
1	C06	C06>D04_Clone03_92-392_fragaria_vesca_XP_004288265.1_parentAT2G22900_GT34		BL21(DE3)	pET55dest			124.648	1.6618	0.490847
1	C06	C06>D04_Clone03_92-392_fragaria_vesca_XP_004288265.1_parentAT2G22900_GT34		BL21(DE3)	pET55dest			12.8581	1.25461	0.370573
1	C06	C06>D04_Clone03_92-392_fragaria_vesca_XP_004288265.1_parentAT2G22900_GT34		BL21(DE3)	pET55dest			11.7831	0.979702	0.289375
1	C06	C06>D04_Clone03_92-392_fragaria_vesca_XP_004288265.1_parentAT2G22900_GT34		BL21(DE3)	pET55dest			12.438	0.825076	0.243703
1	C06	C06>D04_Clone03_92-392_fragaria_vesca_XP_004288265.1_parentAT2G22900_GT34		BL21(DE3)	pET55dest		LM	0.892774
2	A06	A06>D04_Clone01_92-457_fragaria_vesca_XP_004288265.1_parentAT2G22900_GT34		BL21(DE3)	pET22dest			23.4634	8.30346	3.20007
1	C06	C06>D04_Clone03_92-392_fragaria_vesca_XP_004288265.1_parentAT2G22900_GT34		BL21(DE3)	pET55dest		Xsys	1.10376
2	F02	F02>D14_FullLength_Cucumis_sativus_gi|449487901|ref|XP_004157857.1|__parentAT1G19300_Parvus_GT8		BL21(DE3)	pET22dest			21.7394	8.29929	4.33296
2	H03	H03>D24_FullLength_Glycine_max_gi|356560983|ref|XP_003548765.1|__parentAT2G35610_XEG113_GT77		BL21(DE3)	pET22dest			21.5883	8.2939	3.63803
1	C06	C06>D04_Clone03_92-392_fragaria_vesca_XP_004288265.1_parentAT2G22900_GT34		BL21(DE3)	pET55dest		Xsys	4.69157
1	C06	C06>D04_Clone03_92-392_fragaria_vesca_XP_004288265.1_parentAT2G22900_GT34		BL21(DE3)	pET55dest		Xsys	7.85102
1	C06	C06>D04_Clone03_92-392_fragaria_vesca_XP_004288265.1_parentAT2G22900_GT34		BL21(DE3)	pET55dest		Xsys	8.96149
1	C06	C06>D04_Clone03_92-392_fragaria_vesca_XP_004288265.1_parentAT2G22900_GT34		BL21(DE3)	pET55dest		Xsys	10.3874
2	B04	B04>D02_Clone02_1-236_zea_mays_gi|223947343|gb|ACN27755.1|__unknown_[Zea_mays]_parentAT3G02230_RGP1_GT75		BL21(DE3)	pET22dest		EP31.66	33.3304	42.0372	25.4593		n	n/a
1	C07	C07>D22_Clone01_96-761_fragaria_vesca_gi|470146136|ref|XP_004308685.1|__parentAT2G41770_DUF288		BL21(DE3)	pET55dest			21.9516	17.2693	6.53754
2	F01	F01>D06_FullLength_Glycine_max_XP_003546382.1_parentAT2G33570_Gals1_GT92		BL21(DE3)	pET22dest			59.2642	8.22551	2.12341
2	F02	F02>D14_FullLength_Cucumis_sativus_gi|449487901|ref|XP_004157857.1|__parentAT1G19300_Parvus_GT8		BL21(DE3)	pET22dest			20.9305	8.21254	4.28767
1	C07	C07>D22_Clone01_96-761_fragaria_vesca_gi|470146136|ref|XP_004308685.1|__parentAT2G41770_DUF288		BL21(DE3)	pET55dest			66.2617	14.5431	5.50551
1	C07	C07>D22_Clone01_96-761_fragaria_vesca_gi|470146136|ref|XP_004308685.1|__parentAT2G41770_DUF288		BL21(DE3)	pET55dest			42.4718	13.8079	5.2272
1	C07	C07>D22_Clone01_96-761_fragaria_vesca_gi|470146136|ref|XP_004308685.1|__parentAT2G41770_DUF288		BL21(DE3)	pET55dest			45.3139	12.9483	4.90177
1	C07	C07>D22_Clone01_96-761_fragaria_vesca_gi|470146136|ref|XP_004308685.1|__parentAT2G41770_DUF288		BL21(DE3)	pET55dest			36.7432	12.0227	4.55138
1	C07	C07>D22_Clone01_96-761_fragaria_vesca_gi|470146136|ref|XP_004308685.1|__parentAT2G41770_DUF288		BL21(DE3)	pET55dest			48.9418	10.4058	3.93928
1	C07	C07>D22_Clone01_96-761_fragaria_vesca_gi|470146136|ref|XP_004308685.1|__parentAT2G41770_DUF288		BL21(DE3)	pET55dest			14.4051	8.10484	3.06821
1	C07	C07>D22_Clone01_96-761_fragaria_vesca_gi|470146136|ref|XP_004308685.1|__parentAT2G41770_DUF288		BL21(DE3)	pET55dest			30.7174	7.83979	2.96787
2	H04	H04>D15_Clone01_39-316_oryza_sativa_gi|222629259|gb|EEE61391.1|__hypothetical_protein_OsJ_15564_[Oryza_sativa_Japonica_Group]_parentAT1G19300_Parvus_GT8		BL21(DE3)	pET22dest			48.2449	8.14909	2.15218
2	D08	D08>D10_Clone02_65-374_glycine_max_gi|356521269|ref|XP_003529279.1|__PREDICTED:_protein_YLS7-like_[Glycine_max]_parentAT2G14530_DBL13_DUF231		BL21(DE3)	pET22dest			23.2978	8.14745	3.07191
2	D02	D02>D12_FullLength_Hordeum_vulgare_gi|326523271|dbj|BAJ88676.1|__parentAT1G27600_IRX9L_GT43		BL21(DE3)	pET22dest			32.9095	8.14475	3.43934
1	C07	C07>D22_Clone01_96-761_fragaria_vesca_gi|470146136|ref|XP_004308685.1|__parentAT2G41770_DUF288		BL21(DE3)	pET55dest			28.1112	7.79003	2.94903
2	C09	C09>D03_Clone01_47-464_Solanum_lycopersicum_XP_004229187.1_parentAT3G62720_AtXXT1_GT34		BL21(DE3)	pET22dest			11.7381	8.1297	1.92905
1	C07	C07>D22_Clone01_96-761_fragaria_vesca_gi|470146136|ref|XP_004308685.1|__parentAT2G41770_DUF288		BL21(DE3)	pET55dest			23.7502	6.91853	2.61911
2	G03	G03>D23_FullLength_Vitis_vinifera_gi|225458348|ref|XP_002283221.1|__parentAT1G75110_RRA_GT77		BL21(DE3)	pET22dest			32.4028	8.11587	2.58623
1	C07	C07>D22_Clone01_96-761_fragaria_vesca_gi|470146136|ref|XP_004308685.1|__parentAT2G41770_DUF288		BL21(DE3)	pET55dest			32.7139	5.94733	2.25145
1	C07	C07>D22_Clone01_96-761_fragaria_vesca_gi|470146136|ref|XP_004308685.1|__parentAT2G41770_DUF288		BL21(DE3)	pET55dest			13.8578	5.71104	2.162
1	C07	C07>D22_Clone01_96-761_fragaria_vesca_gi|470146136|ref|XP_004308685.1|__parentAT2G41770_DUF288		BL21(DE3)	pET55dest			26.3976	5.36613	2.03143
1	C07	C07>D22_Clone01_96-761_fragaria_vesca_gi|470146136|ref|XP_004308685.1|__parentAT2G41770_DUF288		BL21(DE3)	pET55dest			53.4243	3.96911	1.50257
1	C07	C07>D22_Clone01_96-761_fragaria_vesca_gi|470146136|ref|XP_004308685.1|__parentAT2G41770_DUF288		BL21(DE3)	pET55dest			17.2274	3.58876	1.35858
1	C07	C07>D22_Clone01_96-761_fragaria_vesca_gi|470146136|ref|XP_004308685.1|__parentAT2G41770_DUF288		BL21(DE3)	pET55dest			125.636	3.42918	1.29817
1	C07	C07>D22_Clone01_96-761_fragaria_vesca_gi|470146136|ref|XP_004308685.1|__parentAT2G41770_DUF288		BL21(DE3)	pET55dest			16.024	3.06811	1.16148
2	D05	D05>D06_Clone01_109-515_Glycine_max_XP_003546382.1_parentAT2G33570_Gals1_GT92		BL21(DE3)	pET22dest			42.8896	8.04635	5.91868
2	F04	F04>D17_Clone01_43-506_glycine_max_GI:571563602_XP_003556667.2_parent_IRX10_GT47		BL21(DE3)	pET22dest			23.434	8.02437	3.3458
1	C07	C07>D22_Clone01_96-761_fragaria_vesca_gi|470146136|ref|XP_004308685.1|__parentAT2G41770_DUF288		BL21(DE3)	pET55dest			91.8854	2.6057	0.98643
2	H08	H08>D18_Clone01_30-396_cucumis_sativus_XP_004135058.1_parentAT5G39990_GlcAT14A_GT14		BL21(DE3)	pET22dest			32.6051	7.99655	2.59727
1	C07	C07>D22_Clone01_96-761_fragaria_vesca_gi|470146136|ref|XP_004308685.1|__parentAT2G41770_DUF288		BL21(DE3)	pET55dest			109.32	2.55671	0.967883
2	D01	D01>D04_FullLength_fragaria_vesca_XP_004288265.1_parentAT2G22900_GT34		BL21(DE3)	pET22dest			13.9504	7.99182	3.89496
1	C07	C07>D22_Clone01_96-761_fragaria_vesca_gi|470146136|ref|XP_004308685.1|__parentAT2G41770_DUF288		BL21(DE3)	pET55dest			57.1339	2.38073	0.901263
2	C01	C01>D03_FullLength_Solanum_lycopersicum_XP_004229187.1_parentAT3G62720_AtXXT1_GT34		BL21(DE3)	pET22dest			73.5133	7.98788	17.7271
1	C07	C07>D22_Clone01_96-761_fragaria_vesca_gi|470146136|ref|XP_004308685.1|__parentAT2G41770_DUF288		BL21(DE3)	pET55dest			12.9734	1.46567	0.55485
2	B01	B01>D02_FullLength_zea_mays_gi|223947343|gb|ACN27755.1|__unknown_[Zea_mays]_parentAT3G02230_RGP1_GT75		BL21(DE3)	pET22dest			27.6785	7.97932	4.33017
1	C07	C07>D22_Clone01_96-761_fragaria_vesca_gi|470146136|ref|XP_004308685.1|__parentAT2G41770_DUF288		BL21(DE3)	pET55dest			11.3884	1.15444	0.43703
1	C07	C07>D22_Clone01_96-761_fragaria_vesca_gi|470146136|ref|XP_004308685.1|__parentAT2G41770_DUF288		BL21(DE3)	pET55dest			11.9579	0.503666	0.190671
1	C07	C07>D22_Clone01_96-761_fragaria_vesca_gi|470146136|ref|XP_004308685.1|__parentAT2G41770_DUF288		BL21(DE3)	pET55dest		LM	0.898062
2	E09	E09>D21_Clone01_105-760_Solanum_lycopersicum_gi|460367584|ref|XP_004229653.1|__PREDICTED:_uncharacterized_protein_LOC101253530_[Solanum_lycopersicum]_parentAT2G41770_DUF288		BL21(DE3)	pET22dest			30.2083	7.95295	3.97837
2	B05	B05>D08_Clone01_64-499_setaria_italica_gi|514819627|ref|XP_004984508.1|__parentAT3G02250_DUF246		BL21(DE3)	pET22dest			109.621	7.95102	3.67986
2	B01	B01>D02_FullLength_zea_mays_gi|223947343|gb|ACN27755.1|__unknown_[Zea_mays]_parentAT3G02230_RGP1_GT75		BL21(DE3)	pET22dest			20.4601	7.94779	4.31306
1	C07	C07>D22_Clone01_96-761_fragaria_vesca_gi|470146136|ref|XP_004308685.1|__parentAT2G41770_DUF288		BL21(DE3)	pET55dest		Xsys	1.11322
2	H05	H05>D23_Clone02_54-403_Vitis_vinifera_gi|225458348|ref|XP_002283221.1|__parentAT1G75110_RRA_GT77		BL21(DE3)	pET22dest			30.4266	7.94212	3.17373
1	C07	C07>D22_Clone01_96-761_fragaria_vesca_gi|470146136|ref|XP_004308685.1|__parentAT2G41770_DUF288		BL21(DE3)	pET55dest		Xsys	4.70785
2	G04	G04>D17_Clone02_43-439_glycine_max_GI:571563602_XP_003556667.2_parent_IRX10_GT47		BL21(DE3)	pET22dest			23.5344	7.91977	3.27463
2	C08	C08>D10_Clone01_65-410_glycine_max_gi|356521269|ref|XP_003529279.1|__PREDICTED:_protein_YLS7-like_[Glycine_max]_parentAT2G14530_DBL13_DUF231		BL21(DE3)	pET22dest			23.6786	7.91865	3.32961
1	C07	C07>D22_Clone01_96-761_fragaria_vesca_gi|470146136|ref|XP_004308685.1|__parentAT2G41770_DUF288		BL21(DE3)	pET55dest		Xsys	8.06016
1	C07	C07>D22_Clone01_96-761_fragaria_vesca_gi|470146136|ref|XP_004308685.1|__parentAT2G41770_DUF288		BL21(DE3)	pET55dest		Xsys	9.2778
1	C07	C07>D22_Clone01_96-761_fragaria_vesca_gi|470146136|ref|XP_004308685.1|__parentAT2G41770_DUF288		BL21(DE3)	pET55dest		Xsys	10.604
2	B05	B05>D08_Clone01_64-499_setaria_italica_gi|514819627|ref|XP_004984508.1|__parentAT3G02250_DUF246		BL21(DE3)	pET22dest		EP53.55	48.4154	13.1909	6.10498		n	n/a
2	D01	D01>D04_FullLength_fragaria_vesca_XP_004288265.1_parentAT2G22900_GT34		BL21(DE3)	pET22dest			21.4139	7.87196	3.83654
2	G08	G08>D17_Clone04_175-439_glycine_max_GI:571563602_XP_003556667.2_parent_IRX10_GT47		BL21(DE3)	pET22dest			30.2948	7.86914	4.84626
1	C08	C08>D10_Clone01_65-410_glycine_max_gi|356521269|ref|XP_003529279.1|__PREDICTED:_protein_YLS7-like_[Glycine_max]_parentAT2G14530_DBL13_DUF231		BL21(DE3)	pET55dest			21.8672	13.809	10.1323
2	A02	A02>D09_FullLength_fragaria_vesca_gi|470104240|ref|XP_004288516.1|__parentAT5G65470_DUF246		BL21(DE3)	pET22dest			44.6486	7.86127	3.10336
1	C08	C08>D10_Clone01_65-410_glycine_max_gi|356521269|ref|XP_003529279.1|__PREDICTED:_protein_YLS7-like_[Glycine_max]_parentAT2G14530_DBL13_DUF231		BL21(DE3)	pET55dest			66.0364	9.39255	6.89173
1	C08	C08>D10_Clone01_65-410_glycine_max_gi|356521269|ref|XP_003529279.1|__PREDICTED:_protein_YLS7-like_[Glycine_max]_parentAT2G14530_DBL13_DUF231		BL21(DE3)	pET55dest			36.6373	8.96112	6.57517
1	C08	C08>D10_Clone01_65-410_glycine_max_gi|356521269|ref|XP_003529279.1|__PREDICTED:_protein_YLS7-like_[Glycine_max]_parentAT2G14530_DBL13_DUF231		BL21(DE3)	pET55dest			14.3685	8.07692	5.92639
1	C08	C08>D10_Clone01_65-410_glycine_max_gi|356521269|ref|XP_003529279.1|__PREDICTED:_protein_YLS7-like_[Glycine_max]_parentAT2G14530_DBL13_DUF231		BL21(DE3)	pET55dest			74.2984	7.637	5.6036
2	C07	C07>D22_Clone01_96-761_fragaria_vesca_gi|470146136|ref|XP_004308685.1|__parentAT2G41770_DUF288		BL21(DE3)	pET22dest			48.0792	7.85062	2.56869
1	C08	C08>D10_Clone01_65-410_glycine_max_gi|356521269|ref|XP_003529279.1|__PREDICTED:_protein_YLS7-like_[Glycine_max]_parentAT2G14530_DBL13_DUF231		BL21(DE3)	pET55dest			50.0144	6.43096	4.71868
1	C08	C08>D10_Clone01_65-410_glycine_max_gi|356521269|ref|XP_003529279.1|__PREDICTED:_protein_YLS7-like_[Glycine_max]_parentAT2G14530_DBL13_DUF231		BL21(DE3)	pET55dest			30.4248	6.16154	4.52099
2	D06	D06>D04_Clone04_58-392_fragaria_vesca_XP_004288265.1_parentAT2G22900_GT34		BL21(DE3)	pET22dest			26.4384	7.82884	2.514
1	C08	C08>D10_Clone01_65-410_glycine_max_gi|356521269|ref|XP_003529279.1|__PREDICTED:_protein_YLS7-like_[Glycine_max]_parentAT2G14530_DBL13_DUF231		BL21(DE3)	pET55dest			28.0774	5.50381	4.03839
1	C08	C08>D10_Clone01_65-410_glycine_max_gi|356521269|ref|XP_003529279.1|__PREDICTED:_protein_YLS7-like_[Glycine_max]_parentAT2G14530_DBL13_DUF231		BL21(DE3)	pET55dest			26.2182	4.66796	3.42509
1	C08	C08>D10_Clone01_65-410_glycine_max_gi|356521269|ref|XP_003529279.1|__PREDICTED:_protein_YLS7-like_[Glycine_max]_parentAT2G14530_DBL13_DUF231		BL21(DE3)	pET55dest			53.102	4.3115	3.16353
2	B01	B01>D02_FullLength_zea_mays_gi|223947343|gb|ACN27755.1|__unknown_[Zea_mays]_parentAT3G02230_RGP1_GT75		BL21(DE3)	pET22dest			31.9388	7.80589	4.23605
2	H05	H05>D23_Clone02_54-403_Vitis_vinifera_gi|225458348|ref|XP_002283221.1|__parentAT1G75110_RRA_GT77		BL21(DE3)	pET22dest			45.0295	7.80256	3.11796
1	C08	C08>D10_Clone01_65-410_glycine_max_gi|356521269|ref|XP_003529279.1|__PREDICTED:_protein_YLS7-like_[Glycine_max]_parentAT2G14530_DBL13_DUF231		BL21(DE3)	pET55dest			32.7228	3.81445	2.79883
1	C08	C08>D10_Clone01_65-410_glycine_max_gi|356521269|ref|XP_003529279.1|__PREDICTED:_protein_YLS7-like_[Glycine_max]_parentAT2G14530_DBL13_DUF231		BL21(DE3)	pET55dest			23.4334	3.49523	2.5646
2	A02	A02>D09_FullLength_fragaria_vesca_gi|470104240|ref|XP_004288516.1|__parentAT5G65470_DUF246		BL21(DE3)	pET22dest			32.7343	7.79672	3.07788
1	C08	C08>D10_Clone01_65-410_glycine_max_gi|356521269|ref|XP_003529279.1|__PREDICTED:_protein_YLS7-like_[Glycine_max]_parentAT2G14530_DBL13_DUF231		BL21(DE3)	pET55dest			79.0005	2.81808	2.06775
1	C08	C08>D10_Clone01_65-410_glycine_max_gi|356521269|ref|XP_003529279.1|__PREDICTED:_protein_YLS7-like_[Glycine_max]_parentAT2G14530_DBL13_DUF231		BL21(DE3)	pET55dest			109.254	1.76897	1.29797
1	C08	C08>D10_Clone01_65-410_glycine_max_gi|356521269|ref|XP_003529279.1|__PREDICTED:_protein_YLS7-like_[Glycine_max]_parentAT2G14530_DBL13_DUF231		BL21(DE3)	pET55dest			69.0898	1.21736	0.893228
1	C08	C08>D10_Clone01_65-410_glycine_max_gi|356521269|ref|XP_003529279.1|__PREDICTED:_protein_YLS7-like_[Glycine_max]_parentAT2G14530_DBL13_DUF231		BL21(DE3)	pET55dest			11.2495	0.919484	0.674666
2	E03	E03>D21_FullLength_Solanum_lycopersicum_gi|460367584|ref|XP_004229653.1|__PREDICTED:_uncharacterized_protein_LOC101253530_[Solanum_lycopersicum]_parentAT2G41770_DUF288		BL21(DE3)	pET22dest			23.2766	7.77881	3.1107
2	C05	C05>D07_Clone01_92-577_fragaria_vesca_gi|470141568|ref|XP_004306502.1|__PREDICTED:_uncharacterized_protein_At1g04910-like_[Fragaria_vesca_subsp._vesca]_parentAT2G44500_DUF246		BL21(DE3)	pET22dest			60.5253	7.76173	2.13449
1	C08	C08>D10_Clone01_65-410_glycine_max_gi|356521269|ref|XP_003529279.1|__PREDICTED:_protein_YLS7-like_[Glycine_max]_parentAT2G14530_DBL13_DUF231		BL21(DE3)	pET55dest			16.9067	0.636865	0.467296
2	F01	F01>D06_FullLength_Glycine_max_XP_003546382.1_parentAT2G33570_Gals1_GT92		BL21(DE3)	pET22dest			11.0842	7.73545	1.9969
1	C08	C08>D10_Clone01_65-410_glycine_max_gi|356521269|ref|XP_003529279.1|__PREDICTED:_protein_YLS7-like_[Glycine_max]_parentAT2G14530_DBL13_DUF231		BL21(DE3)	pET55dest			17.8413	0.623573	0.457543
2	B06	B06>D04_Clone02_58-457_fragaria_vesca_XP_004288265.1_parentAT2G22900_GT34		BL21(DE3)	pET22dest			78.3798	7.71388	1.6984
1	C08	C08>D10_Clone01_65-410_glycine_max_gi|356521269|ref|XP_003529279.1|__PREDICTED:_protein_YLS7-like_[Glycine_max]_parentAT2G14530_DBL13_DUF231		BL21(DE3)	pET55dest			16.0009	0.586049	0.43001
1	C08	C08>D10_Clone01_65-410_glycine_max_gi|356521269|ref|XP_003529279.1|__PREDICTED:_protein_YLS7-like_[Glycine_max]_parentAT2G14530_DBL13_DUF231		BL21(DE3)	pET55dest		LM	0.898062
1	C08	C08>D10_Clone01_65-410_glycine_max_gi|356521269|ref|XP_003529279.1|__PREDICTED:_protein_YLS7-like_[Glycine_max]_parentAT2G14530_DBL13_DUF231		BL21(DE3)	pET55dest		Xsys	1.09875
1	C08	C08>D10_Clone01_65-410_glycine_max_gi|356521269|ref|XP_003529279.1|__PREDICTED:_protein_YLS7-like_[Glycine_max]_parentAT2G14530_DBL13_DUF231		BL21(DE3)	pET55dest		Xsys	4.8129
1	C08	C08>D10_Clone01_65-410_glycine_max_gi|356521269|ref|XP_003529279.1|__PREDICTED:_protein_YLS7-like_[Glycine_max]_parentAT2G14530_DBL13_DUF231		BL21(DE3)	pET55dest		Xsys	6.29692
2	A01	A01>D01_FullLength_brachypodion_distachyon_XP_003562725.1_parentAT3G02230_RGP1_GT75		BL21(DE3)	pET22dest			27.9204	7.62179	7.74921
1	C08	C08>D10_Clone01_65-410_glycine_max_gi|356521269|ref|XP_003529279.1|__PREDICTED:_protein_YLS7-like_[Glycine_max]_parentAT2G14530_DBL13_DUF231		BL21(DE3)	pET55dest		Xsys	7.85564
1	C08	C08>D10_Clone01_65-410_glycine_max_gi|356521269|ref|XP_003529279.1|__PREDICTED:_protein_YLS7-like_[Glycine_max]_parentAT2G14530_DBL13_DUF231		BL21(DE3)	pET55dest		Xsys	8.99607
2	H03	H03>D24_FullLength_Glycine_max_gi|356560983|ref|XP_003548765.1|__parentAT2G35610_XEG113_GT77		BL21(DE3)	pET22dest			23.2447	7.60827	3.33729
2	E08	E08>D06_Clone02_50-515_Glycine_max_XP_003546382.1_parentAT2G33570_Gals1_GT92		BL21(DE3)	pET22dest			14.3754	7.59862	12.6133
1	C08	C08>D10_Clone01_65-410_glycine_max_gi|356521269|ref|XP_003529279.1|__PREDICTED:_protein_YLS7-like_[Glycine_max]_parentAT2G14530_DBL13_DUF231		BL21(DE3)	pET55dest		Xsys	10.4638
2	B06	B06>D04_Clone02_58-457_fragaria_vesca_XP_004288265.1_parentAT2G22900_GT34		BL21(DE3)	pET22dest		EP49.59	53.208	108.339	23.8535		n	n/a
1	C09	C09>D03_Clone01_47-464_Solanum_lycopersicum_XP_004229187.1_parentAT3G62720_AtXXT1_GT34		BL21(DE3)	pET55dest			74.4313	7.70131	9.62374
1	C09	C09>D03_Clone01_47-464_Solanum_lycopersicum_XP_004229187.1_parentAT3G62720_AtXXT1_GT34		BL21(DE3)	pET55dest			14.4213	7.63731	9.54376
1	C09	C09>D03_Clone01_47-464_Solanum_lycopersicum_XP_004229187.1_parentAT3G62720_AtXXT1_GT34		BL21(DE3)	pET55dest			21.7948	6.58174	8.22469
1	C09	C09>D03_Clone01_47-464_Solanum_lycopersicum_XP_004229187.1_parentAT3G62720_AtXXT1_GT34		BL21(DE3)	pET55dest			66.1377	3.54496	4.42987
1	C09	C09>D03_Clone01_47-464_Solanum_lycopersicum_XP_004229187.1_parentAT3G62720_AtXXT1_GT34		BL21(DE3)	pET55dest			27.8497	3.07794	3.84626
1	C09	C09>D03_Clone01_47-464_Solanum_lycopersicum_XP_004229187.1_parentAT3G62720_AtXXT1_GT34		BL21(DE3)	pET55dest			44.9911	2.97832	3.72178
2	E05	E05>D13_Clone02_157-502_glycine_max_gi|356559053|ref|XP_003547816.1|__parentAT4G36890_IRX14_GT43		BL21(DE3)	pET22dest			32.9599	7.52185	2.66501
1	C09	C09>D03_Clone01_47-464_Solanum_lycopersicum_XP_004229187.1_parentAT3G62720_AtXXT1_GT34		BL21(DE3)	pET55dest			42.6286	2.75428	3.44182
1	C09	C09>D03_Clone01_47-464_Solanum_lycopersicum_XP_004229187.1_parentAT3G62720_AtXXT1_GT34		BL21(DE3)	pET55dest			78.937	2.69966	3.37355
1	C09	C09>D03_Clone01_47-464_Solanum_lycopersicum_XP_004229187.1_parentAT3G62720_AtXXT1_GT34		BL21(DE3)	pET55dest			36.5254	1.22327	1.52863
2	B07	B07>D13_Clone03_79-435_glycine_max_gi|356559053|ref|XP_003547816.1|__parentAT4G36890_IRX14_GT43		BL21(DE3)	pET22dest			21.7753	7.45781	3.35394
1	C09	C09>D03_Clone01_47-464_Solanum_lycopersicum_XP_004229187.1_parentAT3G62720_AtXXT1_GT34		BL21(DE3)	pET55dest			30.4663	0.934392	1.16764
1	C09	C09>D03_Clone01_47-464_Solanum_lycopersicum_XP_004229187.1_parentAT3G62720_AtXXT1_GT34		BL21(DE3)	pET55dest			48.2925	0.661455	0.82657
1	C09	C09>D03_Clone01_47-464_Solanum_lycopersicum_XP_004229187.1_parentAT3G62720_AtXXT1_GT34		BL21(DE3)	pET55dest			0.129251
1	C09	C09>D03_Clone01_47-464_Solanum_lycopersicum_XP_004229187.1_parentAT3G62720_AtXXT1_GT34		BL21(DE3)	pET55dest			0.614163
1	C09	C09>D03_Clone01_47-464_Solanum_lycopersicum_XP_004229187.1_parentAT3G62720_AtXXT1_GT34		BL21(DE3)	pET55dest		LM	0.928201
2	B03	B03>D18_FullLength_cucumis_sativus_XP_004135058.1_parentAT5G39990_GlcAT14A_GT14		BL21(DE3)	pET22dest			68.8719	7.383	3.16615
1	C09	C09>D03_Clone01_47-464_Solanum_lycopersicum_XP_004229187.1_parentAT3G62720_AtXXT1_GT34		BL21(DE3)	pET55dest		Xsys	1.14888
1	C09	C09>D03_Clone01_47-464_Solanum_lycopersicum_XP_004229187.1_parentAT3G62720_AtXXT1_GT34		BL21(DE3)	pET55dest		Xsys	4.82112
1	C09	C09>D03_Clone01_47-464_Solanum_lycopersicum_XP_004229187.1_parentAT3G62720_AtXXT1_GT34		BL21(DE3)	pET55dest		Xsys	6.24281
1	C09	C09>D03_Clone01_47-464_Solanum_lycopersicum_XP_004229187.1_parentAT3G62720_AtXXT1_GT34		BL21(DE3)	pET55dest		Xsys	7.91294
1	C09	C09>D03_Clone01_47-464_Solanum_lycopersicum_XP_004229187.1_parentAT3G62720_AtXXT1_GT34		BL21(DE3)	pET55dest		Xsys	8.98338
1	D01	D01>D04_FullLength_fragaria_vesca_XP_004288265.1_parentAT2G22900_GT34		BL21(DE3)	pET55dest			75.509	62.3782	10.6753
2	H01	H01>D08_FullLength_setaria_italica_gi|514819627|ref|XP_004984508.1|__parentAT3G02250_DUF246		BL21(DE3)	pET22dest			77.5746	7.3297	3.40723
1	D01	D01>D04_FullLength_fragaria_vesca_XP_004288265.1_parentAT2G22900_GT34		BL21(DE3)	pET55dest			28.1683	49.3291	8.44214
1	D01	D01>D04_FullLength_fragaria_vesca_XP_004288265.1_parentAT2G22900_GT34		BL21(DE3)	pET55dest			36.822	48.1879	8.24683
1	D01	D01>D04_FullLength_fragaria_vesca_XP_004288265.1_parentAT2G22900_GT34		BL21(DE3)	pET55dest			42.0422	40.7702	6.97738
1	D01	D01>D04_FullLength_fragaria_vesca_XP_004288265.1_parentAT2G22900_GT34		BL21(DE3)	pET55dest			66.4272	34.4275	5.89189
1	D01	D01>D04_FullLength_fragaria_vesca_XP_004288265.1_parentAT2G22900_GT34		BL21(DE3)	pET55dest			14.6151	31.4525	5.38275
1	D01	D01>D04_FullLength_fragaria_vesca_XP_004288265.1_parentAT2G22900_GT34		BL21(DE3)	pET55dest			30.7455	26.3608	4.51136
2	A08	A08>D18_Clone02_57-396_cucumis_sativus_XP_004135058.1_parentAT5G39990_GlcAT14A_GT14		BL21(DE3)	pET22dest			78.5728	7.29812	1.90887
2	A03	A03>D17_FullLength_glycine_max_GI:571563602_XP_003556667.2_parent_IRX10_GT47		BL21(DE3)	pET22dest			32.657	7.2899	2.7269
2	C06	C06>D04_Clone03_92-392_fragaria_vesca_XP_004288265.1_parentAT2G22900_GT34		BL21(DE3)	pET22dest			23.4609	7.28755	2.73043
1	D01	D01>D04_FullLength_fragaria_vesca_XP_004288265.1_parentAT2G22900_GT34		BL21(DE3)	pET55dest			44.5387	24.9789	4.27487
2	B07	B07>D13_Clone03_79-435_glycine_max_gi|356559053|ref|XP_003547816.1|__parentAT4G36890_IRX14_GT43		BL21(DE3)	pET22dest		EP44.86	44.6505	9.51873	4.28078
1	D01	D01>D04_FullLength_fragaria_vesca_XP_004288265.1_parentAT2G22900_GT34		BL21(DE3)	pET55dest			46.1332	22.0713	3.77726
2	C06	C06>D04_Clone03_92-392_fragaria_vesca_XP_004288265.1_parentAT2G22900_GT34		BL21(DE3)	pET22dest			32.7054	7.25128	2.71684
2	H06	H06>D24_Clone01_53-639_Glycine_max_gi|356560983|ref|XP_003548765.1|__parentAT2G35610_XEG113_GT77		BL21(DE3)	pET22dest			14.284	7.22452	3.01143
1	D01	D01>D04_FullLength_fragaria_vesca_XP_004288265.1_parentAT2G22900_GT34		BL21(DE3)	pET55dest			20.9372	21.9295	3.75299
1	D01	D01>D04_FullLength_fragaria_vesca_XP_004288265.1_parentAT2G22900_GT34		BL21(DE3)	pET55dest			32.7549	19.9886	3.42083
1	D01	D01>D04_FullLength_fragaria_vesca_XP_004288265.1_parentAT2G22900_GT34		BL21(DE3)	pET55dest			22.3571	16.8589	2.88522
1	D01	D01>D04_FullLength_fragaria_vesca_XP_004288265.1_parentAT2G22900_GT34		BL21(DE3)	pET55dest			23.4843	15.8391	2.71069
1	D01	D01>D04_FullLength_fragaria_vesca_XP_004288265.1_parentAT2G22900_GT34		BL21(DE3)	pET55dest			21.9147	15.6815	2.68372
1	D01	D01>D04_FullLength_fragaria_vesca_XP_004288265.1_parentAT2G22900_GT34		BL21(DE3)	pET55dest			48.2447	12.3176	2.10803
2	H06	H06>D24_Clone01_53-639_Glycine_max_gi|356560983|ref|XP_003548765.1|__parentAT2G35610_XEG113_GT77		BL21(DE3)	pET22dest			23.4887	7.1537	2.98191
1	D01	D01>D04_FullLength_fragaria_vesca_XP_004288265.1_parentAT2G22900_GT34		BL21(DE3)	pET55dest			79.1048	9.74204	1.66724
2	A06	A06>D04_Clone01_92-457_fragaria_vesca_XP_004288265.1_parentAT2G22900_GT34		BL21(DE3)	pET22dest			32.682	7.13727	2.75063
2	A05	A05>D24_Clone02_120-639_Glycine_max_gi|356560983|ref|XP_003548765.1|__parentAT2G35610_XEG113_GT77		BL21(DE3)	pET22dest			14.4134	7.13465	17.8297
2	B07	B07>D13_Clone03_79-435_glycine_max_gi|356559053|ref|XP_003547816.1|__parentAT4G36890_IRX14_GT43		BL21(DE3)	pET22dest			23.4056	7.12933	3.20622
2	H02	H02>D16_FullLength_glycine_max_gi|356519776|ref|XP_003528545.1|__parent_IRX10_GT47		BL21(DE3)	pET22dest			32.527	7.11951	2.9391
1	D01	D01>D04_FullLength_fragaria_vesca_XP_004288265.1_parentAT2G22900_GT34		BL21(DE3)	pET55dest			17.9561	9.09146	1.5559
1	D01	D01>D04_FullLength_fragaria_vesca_XP_004288265.1_parentAT2G22900_GT34		BL21(DE3)	pET55dest			58.8922	8.93367	1.5289
1	D01	D01>D04_FullLength_fragaria_vesca_XP_004288265.1_parentAT2G22900_GT34		BL21(DE3)	pET55dest			126.447	8.82222	1.50983
2	F02	F02>D14_FullLength_Cucumis_sativus_gi|449487901|ref|XP_004157857.1|__parentAT1G19300_Parvus_GT8		BL21(DE3)	pET22dest			14.2412	7.09448	3.70395
2	D03	D03>D20_FullLength_Glycine_max_gi|356576157|ref|XP_003556200.1|__parentAT1G34550_DUF616		BL21(DE3)	pET22dest			32.5296	7.08797	2.38033
2	H05	H05>D23_Clone02_54-403_Vitis_vinifera_gi|225458348|ref|XP_002283221.1|__parentAT1G75110_RRA_GT77		BL21(DE3)	pET22dest			46.5231	7.08643	2.83179
2	C09	C09>D03_Clone01_47-464_Solanum_lycopersicum_XP_004229187.1_parentAT3G62720_AtXXT1_GT34		BL21(DE3)	pET22dest			16.5945	7.08446	1.68103
2	A08	A08>D18_Clone02_57-396_cucumis_sativus_XP_004135058.1_parentAT5G39990_GlcAT14A_GT14		BL21(DE3)	pET22dest			11.4917	7.08118	1.85213
1	D01	D01>D04_FullLength_fragaria_vesca_XP_004288265.1_parentAT2G22900_GT34		BL21(DE3)	pET55dest			16.1431	7.86314	1.34569
1	D01	D01>D04_FullLength_fragaria_vesca_XP_004288265.1_parentAT2G22900_GT34		BL21(DE3)	pET55dest			11.748	7.85836	1.34487
1	D01	D01>D04_FullLength_fragaria_vesca_XP_004288265.1_parentAT2G22900_GT34		BL21(DE3)	pET55dest			50.5666	6.87816	1.17712
1	D01	D01>D04_FullLength_fragaria_vesca_XP_004288265.1_parentAT2G22900_GT34		BL21(DE3)	pET55dest			68.8932	6.80455	1.16453
1	D01	D01>D04_FullLength_fragaria_vesca_XP_004288265.1_parentAT2G22900_GT34		BL21(DE3)	pET55dest			106.102	6.69955	1.14656
1	D01	D01>D04_FullLength_fragaria_vesca_XP_004288265.1_parentAT2G22900_GT34		BL21(DE3)	pET55dest			108.784	6.56686	1.12385
2	C03	C03>D19_FullLength_Cicer_arietinum_gi|502166317|ref|XP_004513856.1|__parentAT2G41770_DUF288		BL21(DE3)	pET22dest			11.3879	7.04128	1.93758
2	B07	B07>D13_Clone03_79-435_glycine_max_gi|356559053|ref|XP_003547816.1|__parentAT4G36890_IRX14_GT43		BL21(DE3)	pET22dest			32.6608	7.03788	3.16509
2	C03	C03>D19_FullLength_Cicer_arietinum_gi|502166317|ref|XP_004513856.1|__parentAT2G41770_DUF288		BL21(DE3)	pET22dest			60.1012	7.03701	1.93641
1	D01	D01>D04_FullLength_fragaria_vesca_XP_004288265.1_parentAT2G22900_GT34		BL21(DE3)	pET55dest			85.0268	3.50802	0.60036
1	D01	D01>D04_FullLength_fragaria_vesca_XP_004288265.1_parentAT2G22900_GT34		BL21(DE3)	pET55dest			93.8686	2.70716	0.463301
2	B01	B01>D02_FullLength_zea_mays_gi|223947343|gb|ACN27755.1|__unknown_[Zea_mays]_parentAT3G02230_RGP1_GT75		BL21(DE3)	pET22dest			77.5841	7.02232	3.81083
1	D01	D01>D04_FullLength_fragaria_vesca_XP_004288265.1_parentAT2G22900_GT34		BL21(DE3)	pET55dest			82.5575	2.15911	0.369509
2	B02	B02>D10_FullLength_glycine_max_gi|356521269|ref|XP_003529279.1|__PREDICTED:_protein_YLS7-like_[Glycine_max]_parentAT2G14530_DBL13_DUF231		BL21(DE3)	pET22dest			11.4911	7.01714	1.74761
2	D03	D03>D20_FullLength_Glycine_max_gi|356576157|ref|XP_003556200.1|__parentAT1G34550_DUF616		BL21(DE3)	pET22dest			11.3832	7.01588	2.35612
2	D04	D04>D16_Clone01_43-497_glycine_max_gi|356519776|ref|XP_003528545.1|__parent_IRX10_GT47		BL21(DE3)	pET22dest			44.8461	7.01511	3.78709
2	D08	D08>D10_Clone02_65-374_glycine_max_gi|356521269|ref|XP_003529279.1|__PREDICTED:_protein_YLS7-like_[Glycine_max]_parentAT2G14530_DBL13_DUF231		BL21(DE3)	pET22dest			32.4474	7.00126	2.63975
2	B08	B08>D18_Clone04_57-342_cucumis_sativus_XP_004135058.1_parentAT5G39990_GlcAT14A_GT14		BL21(DE3)	pET22dest		EP37.05	37.2417	28.7436	9.30098
2	B05	B05>D08_Clone01_64-499_setaria_italica_gi|514819627|ref|XP_004984508.1|__parentAT3G02250_DUF246		BL21(DE3)	pET22dest			32.9084	6.99451	3.23717
2	G04	G04>D17_Clone02_43-439_glycine_max_GI:571563602_XP_003556667.2_parent_IRX10_GT47		BL21(DE3)	pET22dest			32.6886	6.98588	2.88849
1	D01	D01>D04_FullLength_fragaria_vesca_XP_004288265.1_parentAT2G22900_GT34		BL21(DE3)	pET55dest			0.140716
2	G01	G01>D07_FullLength_fragaria_vesca_gi|470141568|ref|XP_004306502.1|__PREDICTED:_uncharacterized_protein_At1g04910-like_[Fragaria_vesca_subsp._vesca]_parentAT2G44500_DUF246		BL21(DE3)	pET22dest			23.0537	6.96351	3.34632
1	D01	D01>D04_FullLength_fragaria_vesca_XP_004288265.1_parentAT2G22900_GT34		BL21(DE3)	pET55dest			0.629264
2	H02	H02>D16_FullLength_glycine_max_gi|356519776|ref|XP_003528545.1|__parent_IRX10_GT47		BL21(DE3)	pET22dest			47.9373	6.93327	2.86221
1	D01	D01>D04_FullLength_fragaria_vesca_XP_004288265.1_parentAT2G22900_GT34		BL21(DE3)	pET55dest		LM	0.924809
2	D09	D09>D19_Clone01_115-771_Cicer_arietinum_gi|502166317|ref|XP_004513856.1|__parentAT2G41770_DUF288		BL21(DE3)	pET22dest			32.4617	6.92503	2.34204
1	D01	D01>D04_FullLength_fragaria_vesca_XP_004288265.1_parentAT2G22900_GT34		BL21(DE3)	pET55dest		Xsys	1.14521
2	H05	H05>D23_Clone02_54-403_Vitis_vinifera_gi|225458348|ref|XP_002283221.1|__parentAT1G75110_RRA_GT77		BL21(DE3)	pET22dest			21.8098	6.91375	2.76278
1	D01	D01>D04_FullLength_fragaria_vesca_XP_004288265.1_parentAT2G22900_GT34		BL21(DE3)	pET55dest		Xsys	4.53496
2	C02	C02>D11_FullLength_brachypodion_distachyon_gi|357125708|ref|XP_003564532.1|__parentAT3G55990_TBL29_DUF231		BL21(DE3)	pET22dest			60.5959	6.90966	1.99999
2	E02	E02>D13_FullLength_glycine_max_gi|356559053|ref|XP_003547816.1|__parentAT4G36890_IRX14_GT43		BL21(DE3)	pET22dest			11.6579	6.90399	2.03095
2	B08	B08>D18_Clone04_57-342_cucumis_sativus_XP_004135058.1_parentAT5G39990_GlcAT14A_GT14		BL21(DE3)	pET22dest			56.7324	6.90305	2.23372
1	D01	D01>D04_FullLength_fragaria_vesca_XP_004288265.1_parentAT2G22900_GT34		BL21(DE3)	pET55dest		Xsys	4.8329
1	D01	D01>D04_FullLength_fragaria_vesca_XP_004288265.1_parentAT2G22900_GT34		BL21(DE3)	pET55dest		Xsys	5.00886
1	D01	D01>D04_FullLength_fragaria_vesca_XP_004288265.1_parentAT2G22900_GT34		BL21(DE3)	pET55dest		Xsys	7.86815
2	B03	B03>D18_FullLength_cucumis_sativus_XP_004135058.1_parentAT5G39990_GlcAT14A_GT14		BL21(DE3)	pET22dest			32.4967	6.87132	2.94672
1	D01	D01>D04_FullLength_fragaria_vesca_XP_004288265.1_parentAT2G22900_GT34		BL21(DE3)	pET55dest		Xsys	9.65367
1	D01	D01>D04_FullLength_fragaria_vesca_XP_004288265.1_parentAT2G22900_GT34		BL21(DE3)	pET55dest		Xsys	10.4184
1	D02	D02>D12_FullLength_Hordeum_vulgare_gi|326523271|dbj|BAJ88676.1|__parentAT1G27600_IRX9L_GT43		BL21(DE3)	pET55dest			66.1156	48.4052	8.71566
1	D02	D02>D12_FullLength_Hordeum_vulgare_gi|326523271|dbj|BAJ88676.1|__parentAT1G27600_IRX9L_GT43		BL21(DE3)	pET55dest			74.6717	48.3729	8.70985
2	C02	C02>D11_FullLength_brachypodion_distachyon_gi|357125708|ref|XP_003564532.1|__parentAT3G55990_TBL29_DUF231		BL21(DE3)	pET22dest			56.9983	6.84066	1.98002
1	D02	D02>D12_FullLength_Hordeum_vulgare_gi|326523271|dbj|BAJ88676.1|__parentAT1G27600_IRX9L_GT43		BL21(DE3)	pET55dest			27.9793	44.8577	8.07692
1	D02	D02>D12_FullLength_Hordeum_vulgare_gi|326523271|dbj|BAJ88676.1|__parentAT1G27600_IRX9L_GT43		BL21(DE3)	pET55dest			36.4864	42.5904	7.66867
2	B02	B02>D10_FullLength_glycine_max_gi|356521269|ref|XP_003529279.1|__PREDICTED:_protein_YLS7-like_[Glycine_max]_parentAT2G14530_DBL13_DUF231		BL21(DE3)	pET22dest			60.0185	6.81572	1.69745
1	D02	D02>D12_FullLength_Hordeum_vulgare_gi|326523271|dbj|BAJ88676.1|__parentAT1G27600_IRX9L_GT43		BL21(DE3)	pET55dest			42.0697	38.1564	6.8703
1	D02	D02>D12_FullLength_Hordeum_vulgare_gi|326523271|dbj|BAJ88676.1|__parentAT1G27600_IRX9L_GT43		BL21(DE3)	pET55dest			46.1078	29.0397	5.22878
2	C04	C04>D02_Clone03_1-346_zea_mays_gi|223947343|gb|ACN27755.1|__unknown_[Zea_mays]_parentAT3G02230_RGP1_GT75		BL21(DE3)	pET22dest			48.3714	6.80392	2.8022
2	A06	A06>D04_Clone01_92-457_fragaria_vesca_XP_004288265.1_parentAT2G22900_GT34		BL21(DE3)	pET22dest			26.1479	6.80015	2.62071
1	D02	D02>D12_FullLength_Hordeum_vulgare_gi|326523271|dbj|BAJ88676.1|__parentAT1G27600_IRX9L_GT43		BL21(DE3)	pET55dest			30.3843	22.4885	4.0492
1	D02	D02>D12_FullLength_Hordeum_vulgare_gi|326523271|dbj|BAJ88676.1|__parentAT1G27600_IRX9L_GT43		BL21(DE3)	pET55dest			20.8619	22.2668	4.00928
2	C04	C04>D02_Clone03_1-346_zea_mays_gi|223947343|gb|ACN27755.1|__unknown_[Zea_mays]_parentAT3G02230_RGP1_GT75		BL21(DE3)	pET22dest			32.7595	6.78132	2.79289
1	D02	D02>D12_FullLength_Hordeum_vulgare_gi|326523271|dbj|BAJ88676.1|__parentAT1G27600_IRX9L_GT43		BL21(DE3)	pET55dest			44.8469	21.9819	3.95799
2	G06	G06>D20_Clone01_105-699_Glycine_max_gi|356576157|ref|XP_003556200.1|__parentAT1G34550_DUF616		BL21(DE3)	pET22dest			82.4567	6.77551	1.69835
2	A02	A02>D09_FullLength_fragaria_vesca_gi|470104240|ref|XP_004288516.1|__parentAT5G65470_DUF246		BL21(DE3)	pET22dest			23.5459	6.76836	2.67192
2	B09	B09>D11_Clone01_88-539_brachypodion_distachyon_gi|357125708|ref|XP_003564532.1|__parentAT3G55990_TBL29_DUF231		BL21(DE3)	pET22dest		EP55.31	53.2142	41.2684	13.2631
2	D03	D03>D20_FullLength_Glycine_max_gi|356576157|ref|XP_003556200.1|__parentAT1G34550_DUF616		BL21(DE3)	pET22dest			56.4444	6.75088	2.26712
1	D02	D02>D12_FullLength_Hordeum_vulgare_gi|326523271|dbj|BAJ88676.1|__parentAT1G27600_IRX9L_GT43		BL21(DE3)	pET55dest			32.6231	19.3852	3.49043
2	F03	F03>D22_FullLength_fragaria_vesca_gi|470146136|ref|XP_004308685.1|__parentAT2G41770_DUF288		BL21(DE3)	pET22dest			32.5624	6.72981	2.39677
1	D02	D02>D12_FullLength_Hordeum_vulgare_gi|326523271|dbj|BAJ88676.1|__parentAT1G27600_IRX9L_GT43		BL21(DE3)	pET55dest			58.8672	17.6887	3.18497
1	D02	D02>D12_FullLength_Hordeum_vulgare_gi|326523271|dbj|BAJ88676.1|__parentAT1G27600_IRX9L_GT43		BL21(DE3)	pET55dest			22.042	17.1979	3.09659
1	D02	D02>D12_FullLength_Hordeum_vulgare_gi|326523271|dbj|BAJ88676.1|__parentAT1G27600_IRX9L_GT43		BL21(DE3)	pET55dest			14.4552	16.475	2.96643
1	D02	D02>D12_FullLength_Hordeum_vulgare_gi|326523271|dbj|BAJ88676.1|__parentAT1G27600_IRX9L_GT43		BL21(DE3)	pET55dest			23.709	16.4687	2.9653
1	D02	D02>D12_FullLength_Hordeum_vulgare_gi|326523271|dbj|BAJ88676.1|__parentAT1G27600_IRX9L_GT43		BL21(DE3)	pET55dest			56.588	13.1195	2.36225
1	D02	D02>D12_FullLength_Hordeum_vulgare_gi|326523271|dbj|BAJ88676.1|__parentAT1G27600_IRX9L_GT43		BL21(DE3)	pET55dest			82.6077	12.8378	2.31153
1	D02	D02>D12_FullLength_Hordeum_vulgare_gi|326523271|dbj|BAJ88676.1|__parentAT1G27600_IRX9L_GT43		BL21(DE3)	pET55dest			106.72	12.8076	2.3061
2	E03	E03>D21_FullLength_Solanum_lycopersicum_gi|460367584|ref|XP_004229653.1|__PREDICTED:_uncharacterized_protein_LOC101253530_[Solanum_lycopersicum]_parentAT2G41770_DUF288		BL21(DE3)	pET22dest			32.4331	6.67741	2.67026
2	B03	B03>D18_FullLength_cucumis_sativus_XP_004135058.1_parentAT5G39990_GlcAT14A_GT14		BL21(DE3)	pET22dest			23.4234	6.67321	2.86176
1	D02	D02>D12_FullLength_Hordeum_vulgare_gi|326523271|dbj|BAJ88676.1|__parentAT1G27600_IRX9L_GT43		BL21(DE3)	pET55dest			91.6676	12.327	2.21956
1	D02	D02>D12_FullLength_Hordeum_vulgare_gi|326523271|dbj|BAJ88676.1|__parentAT1G27600_IRX9L_GT43		BL21(DE3)	pET55dest			78.9996	11.3296	2.03996
2	D02	D02>D12_FullLength_Hordeum_vulgare_gi|326523271|dbj|BAJ88676.1|__parentAT1G27600_IRX9L_GT43		BL21(DE3)	pET22dest			23.6501	6.65651	2.81089
2	A02	A02>D09_FullLength_fragaria_vesca_gi|470104240|ref|XP_004288516.1|__parentAT5G65470_DUF246		BL21(DE3)	pET22dest			57.5618	6.65077	2.6255
2	F01	F01>D06_FullLength_Glycine_max_XP_003546382.1_parentAT2G33570_Gals1_GT92		BL21(DE3)	pET22dest			83.0279	6.63995	1.7141
2	D02	D02>D12_FullLength_Hordeum_vulgare_gi|326523271|dbj|BAJ88676.1|__parentAT1G27600_IRX9L_GT43		BL21(DE3)	pET22dest			48.3329	6.63563	2.80207
2	D01	D01>D04_FullLength_fragaria_vesca_XP_004288265.1_parentAT2G22900_GT34		BL21(DE3)	pET22dest			23.0116	6.63222	3.23233
1	D02	D02>D12_FullLength_Hordeum_vulgare_gi|326523271|dbj|BAJ88676.1|__parentAT1G27600_IRX9L_GT43		BL21(DE3)	pET55dest			50.3166	10.8877	1.9604
1	D02	D02>D12_FullLength_Hordeum_vulgare_gi|326523271|dbj|BAJ88676.1|__parentAT1G27600_IRX9L_GT43		BL21(DE3)	pET55dest			17.7305	9.36998	1.68712
2	G08	G08>D17_Clone04_175-439_glycine_max_GI:571563602_XP_003556667.2_parent_IRX10_GT47		BL21(DE3)	pET22dest			44.8014	6.61675	4.07497
2	D06	D06>D04_Clone04_58-392_fragaria_vesca_XP_004288265.1_parentAT2G22900_GT34		BL21(DE3)	pET22dest			56.5519	6.60951	2.12245
2	H03	H03>D24_FullLength_Glycine_max_gi|356560983|ref|XP_003548765.1|__parentAT2G35610_XEG113_GT77		BL21(DE3)	pET22dest			32.3877	6.60214	2.89596
2	A01	A01>D01_FullLength_brachypodion_distachyon_XP_003562725.1_parentAT3G02230_RGP1_GT75		BL21(DE3)	pET22dest			36.5187	6.6007	6.71104
2	E02	E02>D13_FullLength_glycine_max_gi|356559053|ref|XP_003547816.1|__parentAT4G36890_IRX14_GT43		BL21(DE3)	pET22dest			109.139	6.59441	1.93988
1	D02	D02>D12_FullLength_Hordeum_vulgare_gi|326523271|dbj|BAJ88676.1|__parentAT1G27600_IRX9L_GT43		BL21(DE3)	pET55dest			16.0443	6.91208	1.24456
1	D02	D02>D12_FullLength_Hordeum_vulgare_gi|326523271|dbj|BAJ88676.1|__parentAT1G27600_IRX9L_GT43		BL21(DE3)	pET55dest			11.4925	6.61685	1.1914
2	H01	H01>D08_FullLength_setaria_italica_gi|514819627|ref|XP_004984508.1|__parentAT3G02250_DUF246		BL21(DE3)	pET22dest			22.8924	6.55163	3.04554
2	B01	B01>D02_FullLength_zea_mays_gi|223947343|gb|ACN27755.1|__unknown_[Zea_mays]_parentAT3G02230_RGP1_GT75		BL21(DE3)	pET22dest			29.7685	6.53145	3.54445
2	C08	C08>D10_Clone01_65-410_glycine_max_gi|356521269|ref|XP_003529279.1|__PREDICTED:_protein_YLS7-like_[Glycine_max]_parentAT2G14530_DBL13_DUF231		BL21(DE3)	pET22dest			32.9333	6.53067	2.746
1	D02	D02>D12_FullLength_Hordeum_vulgare_gi|326523271|dbj|BAJ88676.1|__parentAT1G27600_IRX9L_GT43		BL21(DE3)	pET55dest			125.903	4.46013	0.803074
2	D01	D01>D04_FullLength_fragaria_vesca_XP_004288265.1_parentAT2G22900_GT34		BL21(DE3)	pET22dest			32.0884	6.52008	3.17768
2	D02	D02>D12_FullLength_Hordeum_vulgare_gi|326523271|dbj|BAJ88676.1|__parentAT1G27600_IRX9L_GT43		BL21(DE3)	pET22dest			46.4403	6.51082	2.74937
2	H06	H06>D24_Clone01_53-639_Glycine_max_gi|356560983|ref|XP_003548765.1|__parentAT2G35610_XEG113_GT77		BL21(DE3)	pET22dest			32.7721	6.50928	2.7133
2	A02	A02>D09_FullLength_fragaria_vesca_gi|470104240|ref|XP_004288516.1|__parentAT5G65470_DUF246		BL21(DE3)	pET22dest			108.891	6.50012	2.56602
1	D02	D02>D12_FullLength_Hordeum_vulgare_gi|326523271|dbj|BAJ88676.1|__parentAT1G27600_IRX9L_GT43		BL21(DE3)	pET55dest			13.205	2.5483	0.458836
1	D02	D02>D12_FullLength_Hordeum_vulgare_gi|326523271|dbj|BAJ88676.1|__parentAT1G27600_IRX9L_GT43		BL21(DE3)	pET55dest			12.5657	2.28938	0.412217
1	D02	D02>D12_FullLength_Hordeum_vulgare_gi|326523271|dbj|BAJ88676.1|__parentAT1G27600_IRX9L_GT43		BL21(DE3)	pET55dest			0.62253
1	D02	D02>D12_FullLength_Hordeum_vulgare_gi|326523271|dbj|BAJ88676.1|__parentAT1G27600_IRX9L_GT43		BL21(DE3)	pET55dest		LM	0.924809
2	F08	F08>D17_Clone03_175-506_glycine_max_GI:571563602_XP_003556667.2_parent_IRX10_GT47		BL21(DE3)	pET22dest			14.2125	6.45948	3.39552
2	D03	D03>D20_FullLength_Glycine_max_gi|356576157|ref|XP_003556200.1|__parentAT1G34550_DUF616		BL21(DE3)	pET22dest			60.0732	6.45655	2.16828
1	D02	D02>D12_FullLength_Hordeum_vulgare_gi|326523271|dbj|BAJ88676.1|__parentAT1G27600_IRX9L_GT43		BL21(DE3)	pET55dest		Xsys	1.12659
2	D07	D07>D22_Clone02_96-252_fragaria_vesca_gi|470146136|ref|XP_004308685.1|__parentAT2G41770_DUF288		BL21(DE3)	pET22dest			50.0472	6.44401	1.87294
1	D02	D02>D12_FullLength_Hordeum_vulgare_gi|326523271|dbj|BAJ88676.1|__parentAT1G27600_IRX9L_GT43		BL21(DE3)	pET55dest		Xsys	4.71017
1	D02	D02>D12_FullLength_Hordeum_vulgare_gi|326523271|dbj|BAJ88676.1|__parentAT1G27600_IRX9L_GT43		BL21(DE3)	pET55dest		Xsys	7.71258
1	D02	D02>D12_FullLength_Hordeum_vulgare_gi|326523271|dbj|BAJ88676.1|__parentAT1G27600_IRX9L_GT43		BL21(DE3)	pET55dest		Xsys	9.3864
2	E09	E09>D21_Clone01_105-760_Solanum_lycopersicum_gi|460367584|ref|XP_004229653.1|__PREDICTED:_uncharacterized_protein_LOC101253530_[Solanum_lycopersicum]_parentAT2G41770_DUF288		BL21(DE3)	pET22dest			48.065	6.42204	3.21255
1	D02	D02>D12_FullLength_Hordeum_vulgare_gi|326523271|dbj|BAJ88676.1|__parentAT1G27600_IRX9L_GT43		BL21(DE3)	pET55dest		Xsys	10.1974
2	D05	D05>D06_Clone01_109-515_Glycine_max_XP_003546382.1_parentAT2G33570_Gals1_GT92		BL21(DE3)	pET22dest			28.0643	6.41255	4.71691
2	H06	H06>D24_Clone01_53-639_Glycine_max_gi|356560983|ref|XP_003548765.1|__parentAT2G35610_XEG113_GT77		BL21(DE3)	pET22dest			46.4432	6.40884	2.67143
1	D03	D03>D20_FullLength_Glycine_max_gi|356576157|ref|XP_003556200.1|__parentAT1G34550_DUF616		BL21(DE3)	pET55dest			52.6789	49.2169	14.1898
2	C01	C01>D03_FullLength_Solanum_lycopersicum_XP_004229187.1_parentAT3G62720_AtXXT1_GT34		BL21(DE3)	pET22dest		EP59.2542	64.784	4.54434	10.085
1	D03	D03>D20_FullLength_Glycine_max_gi|356576157|ref|XP_003556200.1|__parentAT1G34550_DUF616		BL21(DE3)	pET55dest			43.9778	30.5952	8.82099
2	G08	G08>D17_Clone04_175-439_glycine_max_GI:571563602_XP_003556667.2_parent_IRX10_GT47		BL21(DE3)	pET22dest			14.2965	6.3957	3.93883
2	H02	H02>D16_FullLength_glycine_max_gi|356519776|ref|XP_003528545.1|__parent_IRX10_GT47		BL21(DE3)	pET22dest			46.0259	6.39171	2.63865
2	F04	F04>D17_Clone01_43-506_glycine_max_GI:571563602_XP_003556667.2_parent_IRX10_GT47		BL21(DE3)	pET22dest			32.7429	6.38974	2.66423
1	D03	D03>D20_FullLength_Glycine_max_gi|356576157|ref|XP_003556200.1|__parentAT1G34550_DUF616		BL21(DE3)	pET55dest			65.2162	28.0019	8.07331
1	D03	D03>D20_FullLength_Glycine_max_gi|356576157|ref|XP_003556200.1|__parentAT1G34550_DUF616		BL21(DE3)	pET55dest			42.5725	26.3434	7.59514
1	D03	D03>D20_FullLength_Glycine_max_gi|356576157|ref|XP_003556200.1|__parentAT1G34550_DUF616		BL21(DE3)	pET55dest			36.018	22.6813	6.53931
1	D03	D03>D20_FullLength_Glycine_max_gi|356576157|ref|XP_003556200.1|__parentAT1G34550_DUF616		BL21(DE3)	pET55dest			27.5856	20.1729	5.8161
1	D03	D03>D20_FullLength_Glycine_max_gi|356576157|ref|XP_003556200.1|__parentAT1G34550_DUF616		BL21(DE3)	pET55dest			29.8771	14.2305	4.10283
2	H05	H05>D23_Clone02_54-403_Vitis_vinifera_gi|225458348|ref|XP_002283221.1|__parentAT1G75110_RRA_GT77		BL21(DE3)	pET22dest			104.01	6.35935	2.54124
2	F08	F08>D17_Clone03_175-506_glycine_max_GI:571563602_XP_003556667.2_parent_IRX10_GT47		BL21(DE3)	pET22dest			32.5549	6.3557	3.34096
1	D03	D03>D20_FullLength_Glycine_max_gi|356576157|ref|XP_003556200.1|__parentAT1G34550_DUF616		BL21(DE3)	pET55dest			20.542	13.6831	3.94501
2	C02	C02>D11_FullLength_brachypodion_distachyon_gi|357125708|ref|XP_003564532.1|__parentAT3G55990_TBL29_DUF231		BL21(DE3)	pET22dest		EP66.0837	75.2703	49.4483	14.3127
2	B04	B04>D02_Clone02_1-236_zea_mays_gi|223947343|gb|ACN27755.1|__unknown_[Zea_mays]_parentAT3G02230_RGP1_GT75		BL21(DE3)	pET22dest			53.8115	6.32767	3.83227
2	C02	C02>D11_FullLength_brachypodion_distachyon_gi|357125708|ref|XP_003564532.1|__parentAT3G55990_TBL29_DUF231		BL21(DE3)	pET22dest			11.524	6.3267	1.83125
2	F05	F05>D13_Clone04_157-435_glycine_max_gi|356559053|ref|XP_003547816.1|__parentAT4G36890_IRX14_GT43		BL21(DE3)	pET22dest			56.8927	6.31959	2.14541
2	C08	C08>D10_Clone01_65-410_glycine_max_gi|356521269|ref|XP_003529279.1|__PREDICTED:_protein_YLS7-like_[Glycine_max]_parentAT2G14530_DBL13_DUF231		BL21(DE3)	pET22dest			48.494	6.31318	2.65454
2	H02	H02>D16_FullLength_glycine_max_gi|356519776|ref|XP_003528545.1|__parent_IRX10_GT47		BL21(DE3)	pET22dest			23.4448	6.28951	2.59645
1	D03	D03>D20_FullLength_Glycine_max_gi|356576157|ref|XP_003556200.1|__parentAT1G34550_DUF616		BL21(DE3)	pET55dest			21.6193	13.6092	3.92369
2	G03	G03>D23_FullLength_Vitis_vinifera_gi|225458348|ref|XP_002283221.1|__parentAT1G75110_RRA_GT77		BL21(DE3)	pET22dest			11.4236	6.27838	2.00069
1	D03	D03>D20_FullLength_Glycine_max_gi|356576157|ref|XP_003556200.1|__parentAT1G34550_DUF616		BL21(DE3)	pET55dest			14.2032	13.0601	3.76539
2	B05	B05>D08_Clone01_64-499_setaria_italica_gi|514819627|ref|XP_004984508.1|__parentAT3G02250_DUF246		BL21(DE3)	pET22dest			45.2174	6.26663	2.9003
1	D03	D03>D20_FullLength_Glycine_max_gi|356576157|ref|XP_003556200.1|__parentAT1G34550_DUF616		BL21(DE3)	pET55dest			32.2635	10.7514	3.09975
1	D03	D03>D20_FullLength_Glycine_max_gi|356576157|ref|XP_003556200.1|__parentAT1G34550_DUF616		BL21(DE3)	pET55dest			23.1788	10.1883	2.93742
1	D03	D03>D20_FullLength_Glycine_max_gi|356576157|ref|XP_003556200.1|__parentAT1G34550_DUF616		BL21(DE3)	pET55dest			25.7495	7.38995	2.13061
1	D03	D03>D20_FullLength_Glycine_max_gi|356576157|ref|XP_003556200.1|__parentAT1G34550_DUF616		BL21(DE3)	pET55dest			49.6439	7.31001	2.10757
2	E02	E02>D13_FullLength_glycine_max_gi|356559053|ref|XP_003547816.1|__parentAT4G36890_IRX14_GT43		BL21(DE3)	pET22dest			60.8526	6.22594	1.83149
2	F02	F02>D14_FullLength_Cucumis_sativus_gi|449487901|ref|XP_004157857.1|__parentAT1G19300_Parvus_GT8		BL21(DE3)	pET22dest			23.4085	6.2234	3.24917
2	F01	F01>D06_FullLength_Glycine_max_XP_003546382.1_parentAT2G33570_Gals1_GT92		BL21(DE3)	pET22dest			77.7286	6.22284	1.60642
1	D03	D03>D20_FullLength_Glycine_max_gi|356576157|ref|XP_003556200.1|__parentAT1G34550_DUF616		BL21(DE3)	pET55dest			59.3441	6.08399	1.75409
2	H05	H05>D23_Clone02_54-403_Vitis_vinifera_gi|225458348|ref|XP_002283221.1|__parentAT1G75110_RRA_GT77		BL21(DE3)	pET22dest			23.5525	6.188	2.47277
2	H08	H08>D18_Clone01_30-396_cucumis_sativus_XP_004135058.1_parentAT5G39990_GlcAT14A_GT14		BL21(DE3)	pET22dest			56.5704	6.18148	2.00774
1	D03	D03>D20_FullLength_Glycine_max_gi|356576157|ref|XP_003556200.1|__parentAT1G34550_DUF616		BL21(DE3)	pET55dest			11.1606	4.61171	1.32961
2	F07	F07>D05_Clone01_73-483_Oryza_sativa_NP_001068066.1_parentAT2G22900_GT34		BL21(DE3)	pET22dest			21.8892	6.16955	16.7753
2	B05	B05>D08_Clone01_64-499_setaria_italica_gi|514819627|ref|XP_004984508.1|__parentAT3G02250_DUF246		BL21(DE3)	pET22dest			23.7657	6.16788	2.8546
1	D03	D03>D20_FullLength_Glycine_max_gi|356576157|ref|XP_003556200.1|__parentAT1G34550_DUF616		BL21(DE3)	pET55dest			15.7989	3.88154	1.1191
2	A02	A02>D09_FullLength_fragaria_vesca_gi|470104240|ref|XP_004288516.1|__parentAT5G65470_DUF246		BL21(DE3)	pET22dest			78.7952	6.16106	2.43218
2	G02	G02>D15_FullLength_oryza_sativa_gi|222629259|gb|EEE61391.1|__hypothetical_protein_OsJ_15564_[Oryza_sativa_Japonica_Group]_parentAT1G19300_Parvus_GT8		BL21(DE3)	pET22dest			44.6796	6.15757	3.81553
1	D03	D03>D20_FullLength_Glycine_max_gi|356576157|ref|XP_003556200.1|__parentAT1G34550_DUF616		BL21(DE3)	pET55dest			83.3	3.8063	1.0974
2	H04	H04>D15_Clone01_39-316_oryza_sativa_gi|222629259|gb|EEE61391.1|__hypothetical_protein_OsJ_15564_[Oryza_sativa_Japonica_Group]_parentAT1G19300_Parvus_GT8		BL21(DE3)	pET22dest			104.96	6.14983	1.62417
2	E09	E09>D21_Clone01_105-760_Solanum_lycopersicum_gi|460367584|ref|XP_004229653.1|__PREDICTED:_uncharacterized_protein_LOC101253530_[Solanum_lycopersicum]_parentAT2G41770_DUF288		BL21(DE3)	pET22dest			32.4462	6.14164	3.07228
1	D03	D03>D20_FullLength_Glycine_max_gi|356576157|ref|XP_003556200.1|__parentAT1G34550_DUF616		BL21(DE3)	pET55dest			125.46	3.74611	1.08005
2	H05	H05>D23_Clone02_54-403_Vitis_vinifera_gi|225458348|ref|XP_002283221.1|__parentAT1G75110_RRA_GT77		BL21(DE3)	pET22dest			26.3664	6.12518	2.44766
1	D03	D03>D20_FullLength_Glycine_max_gi|356576157|ref|XP_003556200.1|__parentAT1G34550_DUF616		BL21(DE3)	pET55dest			106.93	3.44782	0.994048
2	G02	G02>D15_FullLength_oryza_sativa_gi|222629259|gb|EEE61391.1|__hypothetical_protein_OsJ_15564_[Oryza_sativa_Japonica_Group]_parentAT1G19300_Parvus_GT8		BL21(DE3)	pET22dest			68.7618	6.11774	3.79085
1	D03	D03>D20_FullLength_Glycine_max_gi|356576157|ref|XP_003556200.1|__parentAT1G34550_DUF616		BL21(DE3)	pET55dest			17.4944	2.73169	0.787579
1	D03	D03>D20_FullLength_Glycine_max_gi|356576157|ref|XP_003556200.1|__parentAT1G34550_DUF616		BL21(DE3)	pET55dest			16.8232	1.44568	0.416808
2	H01	H01>D08_FullLength_setaria_italica_gi|514819627|ref|XP_004984508.1|__parentAT3G02250_DUF246		BL21(DE3)	pET22dest			45.3861	6.08868	2.83034
1	D03	D03>D20_FullLength_Glycine_max_gi|356576157|ref|XP_003556200.1|__parentAT1G34550_DUF616		BL21(DE3)	pET55dest			12.8684	1.37422	0.396204
1	D03	D03>D20_FullLength_Glycine_max_gi|356576157|ref|XP_003556200.1|__parentAT1G34550_DUF616		BL21(DE3)	pET55dest			90.6024	1.2669	0.365262
1	D03	D03>D20_FullLength_Glycine_max_gi|356576157|ref|XP_003556200.1|__parentAT1G34550_DUF616		BL21(DE3)	pET55dest			12.309	1.25052	0.360542
2	H02	H02>D16_FullLength_glycine_max_gi|356519776|ref|XP_003528545.1|__parent_IRX10_GT47		BL21(DE3)	pET22dest			56.3139	6.063	2.50294
1	D03	D03>D20_FullLength_Glycine_max_gi|356576157|ref|XP_003556200.1|__parentAT1G34550_DUF616		BL21(DE3)	pET55dest			0.131084
2	B04	B04>D02_Clone02_1-236_zea_mays_gi|223947343|gb|ACN27755.1|__unknown_[Zea_mays]_parentAT3G02230_RGP1_GT75		BL21(DE3)	pET22dest			30.617	6.05769	3.66876
2	B01	B01>D02_FullLength_zea_mays_gi|223947343|gb|ACN27755.1|__unknown_[Zea_mays]_parentAT3G02230_RGP1_GT75		BL21(DE3)	pET22dest			21.3384	6.05763	3.28731
2	D05	D05>D06_Clone01_109-515_Glycine_max_XP_003546382.1_parentAT2G33570_Gals1_GT92		BL21(DE3)	pET22dest			44.8364	6.05124	4.45114
1	D03	D03>D20_FullLength_Glycine_max_gi|356576157|ref|XP_003556200.1|__parentAT1G34550_DUF616		BL21(DE3)	pET55dest			0.629052
1	D03	D03>D20_FullLength_Glycine_max_gi|356576157|ref|XP_003556200.1|__parentAT1G34550_DUF616		BL21(DE3)	pET55dest		LM	0.924809
2	B06	B06>D04_Clone02_58-457_fragaria_vesca_XP_004288265.1_parentAT2G22900_GT34		BL21(DE3)	pET22dest			82.5843	6.02178	1.32584
1	D03	D03>D20_FullLength_Glycine_max_gi|356576157|ref|XP_003556200.1|__parentAT1G34550_DUF616		BL21(DE3)	pET55dest		Xsys	1.12961
2	B06	B06>D04_Clone02_58-457_fragaria_vesca_XP_004288265.1_parentAT2G22900_GT34		BL21(DE3)	pET22dest			104.031	6.01592	1.32455
2	D05	D05>D06_Clone01_109-515_Glycine_max_XP_003546382.1_parentAT2G33570_Gals1_GT92		BL21(DE3)	pET22dest			20.8627	6.01424	4.42392
1	D03	D03>D20_FullLength_Glycine_max_gi|356576157|ref|XP_003556200.1|__parentAT1G34550_DUF616		BL21(DE3)	pET55dest		Xsys	4.70866
1	D03	D03>D20_FullLength_Glycine_max_gi|356576157|ref|XP_003556200.1|__parentAT1G34550_DUF616		BL21(DE3)	pET55dest		Xsys	5.14927
2	F02	F02>D14_FullLength_Cucumis_sativus_gi|449487901|ref|XP_004157857.1|__parentAT1G19300_Parvus_GT8		BL21(DE3)	pET22dest			32.6207	5.98216	3.12321
1	D03	D03>D20_FullLength_Glycine_max_gi|356576157|ref|XP_003556200.1|__parentAT1G34550_DUF616		BL21(DE3)	pET55dest		Xsys	7.40908
2	H01	H01>D08_FullLength_setaria_italica_gi|514819627|ref|XP_004984508.1|__parentAT3G02250_DUF246		BL21(DE3)	pET22dest			47.0665	5.97296	2.77654
1	D03	D03>D20_FullLength_Glycine_max_gi|356576157|ref|XP_003556200.1|__parentAT1G34550_DUF616		BL21(DE3)	pET55dest		Xsys	8.30386
1	D03	D03>D20_FullLength_Glycine_max_gi|356576157|ref|XP_003556200.1|__parentAT1G34550_DUF616		BL21(DE3)	pET55dest		Xsys	9.19799
2	A08	A08>D18_Clone02_57-396_cucumis_sativus_XP_004135058.1_parentAT5G39990_GlcAT14A_GT14		BL21(DE3)	pET22dest			16.0481	5.96481	1.56013
1	D03	D03>D20_FullLength_Glycine_max_gi|356576157|ref|XP_003556200.1|__parentAT1G34550_DUF616		BL21(DE3)	pET55dest		Xsys	9.94108
2	B05	B05>D08_Clone01_64-499_setaria_italica_gi|514819627|ref|XP_004984508.1|__parentAT3G02250_DUF246		BL21(DE3)	pET22dest			56.9345	5.94315	2.75059
1	D04	D04>D16_Clone01_43-497_glycine_max_gi|356519776|ref|XP_003528545.1|__parent_IRX10_GT47		BL21(DE3)	pET55dest			75.2483	50.0783	12.0323
1	D04	D04>D16_Clone01_43-497_glycine_max_gi|356519776|ref|XP_003528545.1|__parent_IRX10_GT47		BL21(DE3)	pET55dest			45.127	36.4982	8.76939
2	G06	G06>D20_Clone01_105-699_Glycine_max_gi|356576157|ref|XP_003556200.1|__parentAT1G34550_DUF616		BL21(DE3)	pET22dest			11.1486	5.94043	1.48903
1	D04	D04>D16_Clone01_43-497_glycine_max_gi|356519776|ref|XP_003528545.1|__parent_IRX10_GT47		BL21(DE3)	pET55dest			42.5823	34.7162	8.34122
1	D04	D04>D16_Clone01_43-497_glycine_max_gi|356519776|ref|XP_003528545.1|__parent_IRX10_GT47		BL21(DE3)	pET55dest			66.6525	32.2347	7.745
1	D04	D04>D16_Clone01_43-497_glycine_max_gi|356519776|ref|XP_003528545.1|__parent_IRX10_GT47		BL21(DE3)	pET55dest			36.8199	31.4068	7.54608
1	D04	D04>D16_Clone01_43-497_glycine_max_gi|356519776|ref|XP_003528545.1|__parent_IRX10_GT47		BL21(DE3)	pET55dest			28.3077	25.4426	6.11306
1	D04	D04>D16_Clone01_43-497_glycine_max_gi|356519776|ref|XP_003528545.1|__parent_IRX10_GT47		BL21(DE3)	pET55dest			30.6621	19.257	4.62685
2	A02	A02>D09_FullLength_fragaria_vesca_gi|470104240|ref|XP_004288516.1|__parentAT5G65470_DUF246		BL21(DE3)	pET22dest			59.8247	5.8962	2.32762
1	D04	D04>D16_Clone01_43-497_glycine_max_gi|356519776|ref|XP_003528545.1|__parent_IRX10_GT47		BL21(DE3)	pET55dest			22.1732	18.877	4.53555
2	E09	E09>D21_Clone01_105-760_Solanum_lycopersicum_gi|460367584|ref|XP_004229653.1|__PREDICTED:_uncharacterized_protein_LOC101253530_[Solanum_lycopersicum]_parentAT2G41770_DUF288		BL21(DE3)	pET22dest			23.3943	5.87789	2.94035
1	D04	D04>D16_Clone01_43-497_glycine_max_gi|356519776|ref|XP_003528545.1|__parent_IRX10_GT47		BL21(DE3)	pET55dest			21.0649	18.4981	4.44451
2	C03	C03>D19_FullLength_Cicer_arietinum_gi|502166317|ref|XP_004513856.1|__parentAT2G41770_DUF288		BL21(DE3)	pET22dest		EP94.0511	91.216	5.13512	1.41305
1	D04	D04>D16_Clone01_43-497_glycine_max_gi|356519776|ref|XP_003528545.1|__parent_IRX10_GT47		BL21(DE3)	pET55dest			14.5401	15.1538	3.64099
1	D04	D04>D16_Clone01_43-497_glycine_max_gi|356519776|ref|XP_003528545.1|__parent_IRX10_GT47		BL21(DE3)	pET55dest			32.9742	14.067	3.37986
1	D04	D04>D16_Clone01_43-497_glycine_max_gi|356519776|ref|XP_003528545.1|__parent_IRX10_GT47		BL21(DE3)	pET55dest			23.7773	13.5262	3.24992
2	F03	F03>D22_FullLength_fragaria_vesca_gi|470146136|ref|XP_004308685.1|__parentAT2G41770_DUF288		BL21(DE3)	pET22dest			11.4283	5.85638	2.08571
1	D04	D04>D16_Clone01_43-497_glycine_max_gi|356519776|ref|XP_003528545.1|__parent_IRX10_GT47		BL21(DE3)	pET55dest			60.8471	10.2923	2.47292
1	D04	D04>D16_Clone01_43-497_glycine_max_gi|356519776|ref|XP_003528545.1|__parent_IRX10_GT47		BL21(DE3)	pET55dest			26.2972	9.45088	2.27075
2	A08	A08>D18_Clone02_57-396_cucumis_sativus_XP_004135058.1_parentAT5G39990_GlcAT14A_GT14		BL21(DE3)	pET22dest			91.1937	5.84936	1.52994
2	B01	B01>D02_FullLength_zea_mays_gi|223947343|gb|ACN27755.1|__unknown_[Zea_mays]_parentAT3G02230_RGP1_GT75		BL21(DE3)	pET22dest			25.7927	5.83836	3.16833
1	D04	D04>D16_Clone01_43-497_glycine_max_gi|356519776|ref|XP_003528545.1|__parent_IRX10_GT47		BL21(DE3)	pET55dest			57.2183	8.35516	2.00749
1	D04	D04>D16_Clone01_43-497_glycine_max_gi|356519776|ref|XP_003528545.1|__parent_IRX10_GT47		BL21(DE3)	pET55dest			50.7584	7.18534	1.72641
2	A01	A01>D01_FullLength_brachypodion_distachyon_XP_003562725.1_parentAT3G02230_RGP1_GT75		BL21(DE3)	pET22dest			14.062	5.82447	5.92184
1	D04	D04>D16_Clone01_43-497_glycine_max_gi|356519776|ref|XP_003528545.1|__parent_IRX10_GT47		BL21(DE3)	pET55dest			79.489	6.84381	1.64436
1	D04	D04>D16_Clone01_43-497_glycine_max_gi|356519776|ref|XP_003528545.1|__parent_IRX10_GT47		BL21(DE3)	pET55dest			11.7155	5.16236	1.24036
1	D04	D04>D16_Clone01_43-497_glycine_max_gi|356519776|ref|XP_003528545.1|__parent_IRX10_GT47		BL21(DE3)	pET55dest			109.51	4.51101	1.08386
2	F08	F08>D17_Clone03_175-506_glycine_max_GI:571563602_XP_003556667.2_parent_IRX10_GT47		BL21(DE3)	pET22dest			23.3512	5.79486	3.04615
1	D04	D04>D16_Clone01_43-497_glycine_max_gi|356519776|ref|XP_003528545.1|__parent_IRX10_GT47		BL21(DE3)	pET55dest			16.183	3.90318	0.937814
1	D04	D04>D16_Clone01_43-497_glycine_max_gi|356519776|ref|XP_003528545.1|__parent_IRX10_GT47		BL21(DE3)	pET55dest			17.9285	3.88753	0.934053
1	D04	D04>D16_Clone01_43-497_glycine_max_gi|356519776|ref|XP_003528545.1|__parent_IRX10_GT47		BL21(DE3)	pET55dest			92.4867	3.5476	0.852377
2	F01	F01>D06_FullLength_Glycine_max_XP_003546382.1_parentAT2G33570_Gals1_GT92		BL21(DE3)	pET22dest			90.6636	5.77147	1.4899
1	D04	D04>D16_Clone01_43-497_glycine_max_gi|356519776|ref|XP_003528545.1|__parent_IRX10_GT47		BL21(DE3)	pET55dest			126.641	3.40338	0.817726
2	C08	C08>D10_Clone01_65-410_glycine_max_gi|356521269|ref|XP_003529279.1|__PREDICTED:_protein_YLS7-like_[Glycine_max]_parentAT2G14530_DBL13_DUF231		BL21(DE3)	pET22dest			56.9495	5.76145	2.42256
2	B02	B02>D10_FullLength_glycine_max_gi|356521269|ref|XP_003529279.1|__PREDICTED:_protein_YLS7-like_[Glycine_max]_parentAT2G14530_DBL13_DUF231		BL21(DE3)	pET22dest			16.0444	5.76125	1.43483
2	H01	H01>D08_FullLength_setaria_italica_gi|514819627|ref|XP_004984508.1|__parentAT3G02250_DUF246		BL21(DE3)	pET22dest			55.707	5.76033	2.6777
2	H02	H02>D16_FullLength_glycine_max_gi|356519776|ref|XP_003528545.1|__parent_IRX10_GT47		BL21(DE3)	pET22dest			49.8847	5.75157	2.37438
1	D04	D04>D16_Clone01_43-497_glycine_max_gi|356519776|ref|XP_003528545.1|__parent_IRX10_GT47		BL21(DE3)	pET55dest			85.0647	2.66247	0.639708
2	E08	E08>D06_Clone02_50-515_Glycine_max_XP_003546382.1_parentAT2G33570_Gals1_GT92		BL21(DE3)	pET22dest			21.8227	5.75022	9.5451
2	H04	H04>D15_Clone01_39-316_oryza_sativa_gi|222629259|gb|EEE61391.1|__hypothetical_protein_OsJ_15564_[Oryza_sativa_Japonica_Group]_parentAT1G19300_Parvus_GT8		BL21(DE3)	pET22dest			60.1432	5.74385	1.51696
1	D04	D04>D16_Clone01_43-497_glycine_max_gi|356519776|ref|XP_003528545.1|__parent_IRX10_GT47		BL21(DE3)	pET55dest			17.2375	2.51327	0.603862
2	A08	A08>D18_Clone02_57-396_cucumis_sativus_XP_004135058.1_parentAT5G39990_GlcAT14A_GT14		BL21(DE3)	pET22dest			82.4159	5.71591	1.49503
1	D04	D04>D16_Clone01_43-497_glycine_max_gi|356519776|ref|XP_003528545.1|__parent_IRX10_GT47		BL21(DE3)	pET55dest			13.2492	1.95816	0.470485
1	D04	D04>D16_Clone01_43-497_glycine_max_gi|356519776|ref|XP_003528545.1|__parent_IRX10_GT47		BL21(DE3)	pET55dest			83.1912	1.89554	0.45544
1	D04	D04>D16_Clone01_43-497_glycine_max_gi|356519776|ref|XP_003528545.1|__parent_IRX10_GT47		BL21(DE3)	pET55dest			12.671	1.04162	0.250269
2	A03	A03>D17_FullLength_glycine_max_GI:571563602_XP_003556667.2_parent_IRX10_GT47		BL21(DE3)	pET22dest			56.4764	5.70816	2.13523
1	D04	D04>D16_Clone01_43-497_glycine_max_gi|356519776|ref|XP_003528545.1|__parent_IRX10_GT47		BL21(DE3)	pET55dest			0.612192
1	D04	D04>D16_Clone01_43-497_glycine_max_gi|356519776|ref|XP_003528545.1|__parent_IRX10_GT47		BL21(DE3)	pET55dest		LM	0.908894
1	D04	D04>D16_Clone01_43-497_glycine_max_gi|356519776|ref|XP_003528545.1|__parent_IRX10_GT47		BL21(DE3)	pET55dest		Xsys	1.1154
2	B05	B05>D08_Clone01_64-499_setaria_italica_gi|514819627|ref|XP_004984508.1|__parentAT3G02250_DUF246		BL21(DE3)	pET22dest			47.0565	5.68648	2.63179
1	D04	D04>D16_Clone01_43-497_glycine_max_gi|356519776|ref|XP_003528545.1|__parent_IRX10_GT47		BL21(DE3)	pET55dest		Xsys	4.72641
2	H04	H04>D15_Clone01_39-316_oryza_sativa_gi|222629259|gb|EEE61391.1|__hypothetical_protein_OsJ_15564_[Oryza_sativa_Japonica_Group]_parentAT1G19300_Parvus_GT8		BL21(DE3)	pET22dest			11.5857	5.67766	1.49947
2	H03	H03>D24_FullLength_Glycine_max_gi|356560983|ref|XP_003548765.1|__parentAT2G35610_XEG113_GT77		BL21(DE3)	pET22dest			68.3411	5.6708	2.48743
2	G01	G01>D07_FullLength_fragaria_vesca_gi|470141568|ref|XP_004306502.1|__PREDICTED:_uncharacterized_protein_At1g04910-like_[Fragaria_vesca_subsp._vesca]_parentAT2G44500_DUF246		BL21(DE3)	pET22dest			32.0624	5.66614	2.72287
2	D04	D04>D16_Clone01_43-497_glycine_max_gi|356519776|ref|XP_003528545.1|__parent_IRX10_GT47		BL21(DE3)	pET22dest			32.7068	5.66399	3.0577
1	D04	D04>D16_Clone01_43-497_glycine_max_gi|356519776|ref|XP_003528545.1|__parent_IRX10_GT47		BL21(DE3)	pET55dest		Xsys	8.02826
1	D04	D04>D16_Clone01_43-497_glycine_max_gi|356519776|ref|XP_003528545.1|__parent_IRX10_GT47		BL21(DE3)	pET55dest		Xsys	9.52286
1	D04	D04>D16_Clone01_43-497_glycine_max_gi|356519776|ref|XP_003528545.1|__parent_IRX10_GT47		BL21(DE3)	pET55dest		Xsys	10.2946
2	D05	D05>D06_Clone01_109-515_Glycine_max_XP_003546382.1_parentAT2G33570_Gals1_GT92		BL21(DE3)	pET22dest			30.3139	5.62539	4.13789
2	C04	C04>D02_Clone03_1-346_zea_mays_gi|223947343|gb|ACN27755.1|__unknown_[Zea_mays]_parentAT3G02230_RGP1_GT75		BL21(DE3)	pET22dest		EP43.76	44.9488	37.2557	15.3438
1	D05	D05>D06_Clone01_109-515_Glycine_max_XP_003546382.1_parentAT2G33570_Gals1_GT92		BL21(DE3)	pET55dest			66.6537	28.5699	8.09005
2	C03	C03>D19_FullLength_Cicer_arietinum_gi|502166317|ref|XP_004513856.1|__parentAT2G41770_DUF288		BL21(DE3)	pET22dest			49.6895	5.59546	1.53973
2	G06	G06>D20_Clone01_105-699_Glycine_max_gi|356576157|ref|XP_003556200.1|__parentAT1G34550_DUF616		BL21(DE3)	pET22dest			17.877	5.58119	1.39898
2	A07	A07>D13_Clone01_79-502_glycine_max_gi|356559053|ref|XP_003547816.1|__parentAT4G36890_IRX14_GT43		BL21(DE3)	pET22dest			50.5713	5.55126	1.78314
2	H01	H01>D08_FullLength_setaria_italica_gi|514819627|ref|XP_004984508.1|__parentAT3G02250_DUF246		BL21(DE3)	pET22dest			21.2868	5.54216	2.57629
1	D05	D05>D06_Clone01_109-515_Glycine_max_XP_003546382.1_parentAT2G33570_Gals1_GT92		BL21(DE3)	pET55dest			28.1908	27.2441	7.71462
1	D05	D05>D06_Clone01_109-515_Glycine_max_XP_003546382.1_parentAT2G33570_Gals1_GT92		BL21(DE3)	pET55dest			74.9538	26.5478	7.51747
1	D05	D05>D06_Clone01_109-515_Glycine_max_XP_003546382.1_parentAT2G33570_Gals1_GT92		BL21(DE3)	pET55dest			53.5327	23.9088	6.77019
1	D05	D05>D06_Clone01_109-515_Glycine_max_XP_003546382.1_parentAT2G33570_Gals1_GT92		BL21(DE3)	pET55dest			36.9466	23.8147	6.74353
2	G06	G06>D20_Clone01_105-699_Glycine_max_gi|356576157|ref|XP_003556200.1|__parentAT1G34550_DUF616		BL21(DE3)	pET22dest			15.8998	5.52359	1.38454
1	D05	D05>D06_Clone01_109-515_Glycine_max_XP_003546382.1_parentAT2G33570_Gals1_GT92		BL21(DE3)	pET55dest			42.792	21.3347	6.04128
1	D05	D05>D06_Clone01_109-515_Glycine_max_XP_003546382.1_parentAT2G33570_Gals1_GT92		BL21(DE3)	pET55dest			30.8403	16.287	4.61193
2	B06	B06>D04_Clone02_58-457_fragaria_vesca_XP_004288265.1_parentAT2G22900_GT34		BL21(DE3)	pET22dest			11.3176	5.50347	1.21173
2	F01	F01>D06_FullLength_Glycine_max_XP_003546382.1_parentAT2G33570_Gals1_GT92		BL21(DE3)	pET22dest			19.1526	5.49402	1.41828
2	A09	A09>D18_Clone03_30-342_cucumis_sativus_XP_004135058.1_parentAT5G39990_GlcAT14A_GT14		BL21(DE3)	pET22dest			11.564	5.49133	1.34899
2	B06	B06>D04_Clone02_58-457_fragaria_vesca_XP_004288265.1_parentAT2G22900_GT34		BL21(DE3)	pET22dest			17.6671	5.48811	1.20834
2	B05	B05>D08_Clone01_64-499_setaria_italica_gi|514819627|ref|XP_004984508.1|__parentAT3G02250_DUF246		BL21(DE3)	pET22dest			79.2539	5.48461	2.53837
1	D05	D05>D06_Clone01_109-515_Glycine_max_XP_003546382.1_parentAT2G33570_Gals1_GT92		BL21(DE3)	pET55dest			21.2147	15.4389	4.37179
1	D05	D05>D06_Clone01_109-515_Glycine_max_XP_003546382.1_parentAT2G33570_Gals1_GT92		BL21(DE3)	pET55dest			22.2271	14.5845	4.12984
2	B09	B09>D11_Clone01_88-539_brachypodion_distachyon_gi|357125708|ref|XP_003564532.1|__parentAT3G55990_TBL29_DUF231		BL21(DE3)	pET22dest			60.2867	5.44524	1.75003
1	D05	D05>D06_Clone01_109-515_Glycine_max_XP_003546382.1_parentAT2G33570_Gals1_GT92		BL21(DE3)	pET55dest			14.5889	13.4334	3.8039
1	D05	D05>D06_Clone01_109-515_Glycine_max_XP_003546382.1_parentAT2G33570_Gals1_GT92		BL21(DE3)	pET55dest			33.0479	10.4594	2.96176
1	D05	D05>D06_Clone01_109-515_Glycine_max_XP_003546382.1_parentAT2G33570_Gals1_GT92		BL21(DE3)	pET55dest			23.8536	10.0771	2.85351
1	D05	D05>D06_Clone01_109-515_Glycine_max_XP_003546382.1_parentAT2G33570_Gals1_GT92		BL21(DE3)	pET55dest			109.165	8.96082	2.53741
1	D05	D05>D06_Clone01_109-515_Glycine_max_XP_003546382.1_parentAT2G33570_Gals1_GT92		BL21(DE3)	pET55dest			79.2415	7.93046	2.24564
1	D05	D05>D06_Clone01_109-515_Glycine_max_XP_003546382.1_parentAT2G33570_Gals1_GT92		BL21(DE3)	pET55dest			59.4819	6.34677	1.7972
1	D05	D05>D06_Clone01_109-515_Glycine_max_XP_003546382.1_parentAT2G33570_Gals1_GT92		BL21(DE3)	pET55dest			57.2877	5.80183	1.64289
1	D05	D05>D06_Clone01_109-515_Glycine_max_XP_003546382.1_parentAT2G33570_Gals1_GT92		BL21(DE3)	pET55dest			11.6471	5.35927	1.51757
2	H04	H04>D15_Clone01_39-316_oryza_sativa_gi|222629259|gb|EEE61391.1|__hypothetical_protein_OsJ_15564_[Oryza_sativa_Japonica_Group]_parentAT1G19300_Parvus_GT8		BL21(DE3)	pET22dest			92.1953	5.40496	1.42745
2	A08	A08>D18_Clone02_57-396_cucumis_sativus_XP_004135058.1_parentAT5G39990_GlcAT14A_GT14		BL21(DE3)	pET22dest			107.273	5.39887	1.41211
1	D05	D05>D06_Clone01_109-515_Glycine_max_XP_003546382.1_parentAT2G33570_Gals1_GT92		BL21(DE3)	pET55dest			126.021	5.21226	1.47594
1	D05	D05>D06_Clone01_109-515_Glycine_max_XP_003546382.1_parentAT2G33570_Gals1_GT92		BL21(DE3)	pET55dest			16.256	4.44832	1.25962
1	D05	D05>D06_Clone01_109-515_Glycine_max_XP_003546382.1_parentAT2G33570_Gals1_GT92		BL21(DE3)	pET55dest			91.7384	3.39263	0.960681
1	D05	D05>D06_Clone01_109-515_Glycine_max_XP_003546382.1_parentAT2G33570_Gals1_GT92		BL21(DE3)	pET55dest			18.1297	3.17307	0.898508
2	B06	B06>D04_Clone02_58-457_fragaria_vesca_XP_004288265.1_parentAT2G22900_GT34		BL21(DE3)	pET22dest			15.9951	5.37275	1.18294
1	D05	D05>D06_Clone01_109-515_Glycine_max_XP_003546382.1_parentAT2G33570_Gals1_GT92		BL21(DE3)	pET55dest			17.4257	2.12582	0.601961
1	D05	D05>D06_Clone01_109-515_Glycine_max_XP_003546382.1_parentAT2G33570_Gals1_GT92		BL21(DE3)	pET55dest			13.2798	1.2741	0.360782
1	D05	D05>D06_Clone01_109-515_Glycine_max_XP_003546382.1_parentAT2G33570_Gals1_GT92		BL21(DE3)	pET55dest			12.6937	1.00762	0.285323
2	B09	B09>D11_Clone01_88-539_brachypodion_distachyon_gi|357125708|ref|XP_003564532.1|__parentAT3G55990_TBL29_DUF231		BL21(DE3)	pET22dest			49.825	5.33639	1.71505
2	C07	C07>D22_Clone01_96-761_fragaria_vesca_gi|470146136|ref|XP_004308685.1|__parentAT2G41770_DUF288		BL21(DE3)	pET22dest			49.98	5.32951	1.74379
2	D04	D04>D16_Clone01_43-497_glycine_max_gi|356519776|ref|XP_003528545.1|__parent_IRX10_GT47		BL21(DE3)	pET22dest			46.3654	5.32856	2.87661
1	D05	D05>D06_Clone01_109-515_Glycine_max_XP_003546382.1_parentAT2G33570_Gals1_GT92		BL21(DE3)	pET55dest			0.609049
2	B06	B06>D04_Clone02_58-457_fragaria_vesca_XP_004288265.1_parentAT2G22900_GT34		BL21(DE3)	pET22dest			91.2259	5.31997	1.17132
1	D05	D05>D06_Clone01_109-515_Glycine_max_XP_003546382.1_parentAT2G33570_Gals1_GT92		BL21(DE3)	pET55dest		LM	0.908894
1	D05	D05>D06_Clone01_109-515_Glycine_max_XP_003546382.1_parentAT2G33570_Gals1_GT92		BL21(DE3)	pET55dest		Xsys	1.11815
2	F02	F02>D14_FullLength_Cucumis_sativus_gi|449487901|ref|XP_004157857.1|__parentAT1G19300_Parvus_GT8		BL21(DE3)	pET22dest			68.6227	5.30741	2.77094
1	D05	D05>D06_Clone01_109-515_Glycine_max_XP_003546382.1_parentAT2G33570_Gals1_GT92		BL21(DE3)	pET55dest		Xsys	4.80237
1	D05	D05>D06_Clone01_109-515_Glycine_max_XP_003546382.1_parentAT2G33570_Gals1_GT92		BL21(DE3)	pET55dest		Xsys	8.18374
1	D05	D05>D06_Clone01_109-515_Glycine_max_XP_003546382.1_parentAT2G33570_Gals1_GT92		BL21(DE3)	pET55dest		Xsys	9.5064
2	C05	C05>D07_Clone01_92-577_fragaria_vesca_gi|470141568|ref|XP_004306502.1|__PREDICTED:_uncharacterized_protein_At1g04910-like_[Fragaria_vesca_subsp._vesca]_parentAT2G44500_DUF246		BL21(DE3)	pET22dest		EP59.05	53.3901	57.3577	15.7735
2	G03	G03>D23_FullLength_Vitis_vinifera_gi|225458348|ref|XP_002283221.1|__parentAT1G75110_RRA_GT77		BL21(DE3)	pET22dest			60.0326	5.29228	1.68646
2	D01	D01>D04_FullLength_fragaria_vesca_XP_004288265.1_parentAT2G22900_GT34		BL21(DE3)	pET22dest			67.503	5.27802	2.57234
2	D01	D01>D04_FullLength_fragaria_vesca_XP_004288265.1_parentAT2G22900_GT34		BL21(DE3)	pET22dest			47.1768	5.27296	2.56987
1	D06	D06>D04_Clone04_58-392_fragaria_vesca_XP_004288265.1_parentAT2G22900_GT34		BL21(DE3)	pET55dest			53.4727	35.9463	7.53363
2	H05	H05>D23_Clone02_54-403_Vitis_vinifera_gi|225458348|ref|XP_002283221.1|__parentAT1G75110_RRA_GT77		BL21(DE3)	pET22dest			91.2219	5.27093	2.1063
1	D06	D06>D04_Clone04_58-392_fragaria_vesca_XP_004288265.1_parentAT2G22900_GT34		BL21(DE3)	pET55dest			21.8708	27.8549	5.83783
1	D06	D06>D04_Clone04_58-392_fragaria_vesca_XP_004288265.1_parentAT2G22900_GT34		BL21(DE3)	pET55dest			27.9288	27.0185	5.66254
2	E07	E07>D22_Clone03_96-310_fragaria_vesca_gi|470146136|ref|XP_004308685.1|__parentAT2G41770_DUF288		BL21(DE3)	pET22dest			16.1601	5.25475	1.57572
2	F01	F01>D06_FullLength_Glycine_max_XP_003546382.1_parentAT2G33570_Gals1_GT92		BL21(DE3)	pET22dest			15.5748	5.25258	1.35595
2	C03	C03>D19_FullLength_Cicer_arietinum_gi|502166317|ref|XP_004513856.1|__parentAT2G41770_DUF288		BL21(DE3)	pET22dest			15.9101	5.23192	1.43969
2	D02	D02>D12_FullLength_Hordeum_vulgare_gi|326523271|dbj|BAJ88676.1|__parentAT1G27600_IRX9L_GT43		BL21(DE3)	pET22dest			109.177	5.22356	2.20579
2	D08	D08>D10_Clone02_65-374_glycine_max_gi|356521269|ref|XP_003529279.1|__PREDICTED:_protein_YLS7-like_[Glycine_max]_parentAT2G14530_DBL13_DUF231		BL21(DE3)	pET22dest			49.934	5.22055	1.96835
1	D06	D06>D04_Clone04_58-392_fragaria_vesca_XP_004288265.1_parentAT2G22900_GT34		BL21(DE3)	pET55dest			74.5737	26.139	5.47822
2	C06	C06>D04_Clone03_92-392_fragaria_vesca_XP_004288265.1_parentAT2G22900_GT34		BL21(DE3)	pET22dest			56.8464	5.21747	1.95483
1	D06	D06>D04_Clone04_58-392_fragaria_vesca_XP_004288265.1_parentAT2G22900_GT34		BL21(DE3)	pET55dest			65.9117	25.2737	5.29686
1	D06	D06>D04_Clone04_58-392_fragaria_vesca_XP_004288265.1_parentAT2G22900_GT34		BL21(DE3)	pET55dest			36.5549	23.8715	5.00299
2	C02	C02>D11_FullLength_brachypodion_distachyon_gi|357125708|ref|XP_003564532.1|__parentAT3G55990_TBL29_DUF231		BL21(DE3)	pET22dest			109.082	5.19482	1.50363
2	A08	A08>D18_Clone02_57-396_cucumis_sativus_XP_004135058.1_parentAT5G39990_GlcAT14A_GT14		BL21(DE3)	pET22dest			17.7353	5.19261	1.35816
1	D06	D06>D04_Clone04_58-392_fragaria_vesca_XP_004288265.1_parentAT2G22900_GT34		BL21(DE3)	pET55dest			30.3515	16.3912	3.43526
2	A04	A04>D02_Clone01_1-134_zea_mays_gi|223947343|gb|ACN27755.1|__unknown_[Zea_mays]_parentAT3G02230_RGP1_GT75		BL21(DE3)	pET22dest			11.5105	5.17933	1.77695
2	E03	E03>D21_FullLength_Solanum_lycopersicum_gi|460367584|ref|XP_004229653.1|__PREDICTED:_uncharacterized_protein_LOC101253530_[Solanum_lycopersicum]_parentAT2G41770_DUF288		BL21(DE3)	pET22dest			56.2768	5.17881	2.07098
1	D06	D06>D04_Clone04_58-392_fragaria_vesca_XP_004288265.1_parentAT2G22900_GT34		BL21(DE3)	pET55dest			32.7347	12.3526	2.58885
2	D02	D02>D12_FullLength_Hordeum_vulgare_gi|326523271|dbj|BAJ88676.1|__parentAT1G27600_IRX9L_GT43		BL21(DE3)	pET22dest			60.984	5.1614	2.17954
2	D04	D04>D16_Clone01_43-497_glycine_max_gi|356519776|ref|XP_003528545.1|__parent_IRX10_GT47		BL21(DE3)	pET22dest			50.1776	5.15651	2.78373
1	D06	D06>D04_Clone04_58-392_fragaria_vesca_XP_004288265.1_parentAT2G22900_GT34		BL21(DE3)	pET55dest			14.3389	12.1253	2.54122
2	C04	C04>D02_Clone03_1-346_zea_mays_gi|223947343|gb|ACN27755.1|__unknown_[Zea_mays]_parentAT3G02230_RGP1_GT75		BL21(DE3)	pET22dest			49.9493	5.14952	2.12083
2	C06	C06>D04_Clone03_92-392_fragaria_vesca_XP_004288265.1_parentAT2G22900_GT34		BL21(DE3)	pET22dest		EP38.7	40.9447	41.6103	15.5901		n	n/a
1	D06	D06>D04_Clone04_58-392_fragaria_vesca_XP_004288265.1_parentAT2G22900_GT34		BL21(DE3)	pET55dest			23.5205	10.9459	2.29404
2	C07	C07>D22_Clone01_96-761_fragaria_vesca_gi|470146136|ref|XP_004308685.1|__parentAT2G41770_DUF288		BL21(DE3)	pET22dest			11.4103	5.13304	1.67951
2	H03	H03>D24_FullLength_Glycine_max_gi|356560983|ref|XP_003548765.1|__parentAT2G35610_XEG113_GT77		BL21(DE3)	pET22dest			56.1981	5.11331	2.2429
1	D06	D06>D04_Clone04_58-392_fragaria_vesca_XP_004288265.1_parentAT2G22900_GT34		BL21(DE3)	pET55dest			78.7402	8.66592	1.8162
2	B07	B07>D13_Clone03_79-435_glycine_max_gi|356559053|ref|XP_003547816.1|__parentAT4G36890_IRX14_GT43		BL21(DE3)	pET22dest			46.3183	5.11237	2.29914
1	D06	D06>D04_Clone04_58-392_fragaria_vesca_XP_004288265.1_parentAT2G22900_GT34		BL21(DE3)	pET55dest			108.61	5.69966	1.19453
1	D06	D06>D04_Clone04_58-392_fragaria_vesca_XP_004288265.1_parentAT2G22900_GT34		BL21(DE3)	pET55dest			125.096	4.65214	0.974995
1	D06	D06>D04_Clone04_58-392_fragaria_vesca_XP_004288265.1_parentAT2G22900_GT34		BL21(DE3)	pET55dest			91.2765	4.52627	0.948615
1	D06	D06>D04_Clone04_58-392_fragaria_vesca_XP_004288265.1_parentAT2G22900_GT34		BL21(DE3)	pET55dest			16.0285	3.37042	0.706373
1	D06	D06>D04_Clone04_58-392_fragaria_vesca_XP_004288265.1_parentAT2G22900_GT34		BL21(DE3)	pET55dest			17.6225	2.50916	0.525869
2	F07	F07>D05_Clone01_73-483_Oryza_sativa_NP_001068066.1_parentAT2G22900_GT34		BL21(DE3)	pET22dest			65.822	5.05108	13.7341
2	G03	G03>D23_FullLength_Vitis_vinifera_gi|225458348|ref|XP_002283221.1|__parentAT1G75110_RRA_GT77		BL21(DE3)	pET22dest			16.04	5.05037	1.60937
1	D06	D06>D04_Clone04_58-392_fragaria_vesca_XP_004288265.1_parentAT2G22900_GT34		BL21(DE3)	pET55dest			17.0146	1.77045	0.371051
1	D06	D06>D04_Clone04_58-392_fragaria_vesca_XP_004288265.1_parentAT2G22900_GT34		BL21(DE3)	pET55dest			11.1314	1.71224	0.358852
2	B02	B02>D10_FullLength_glycine_max_gi|356521269|ref|XP_003529279.1|__PREDICTED:_protein_YLS7-like_[Glycine_max]_parentAT2G14530_DBL13_DUF231		BL21(DE3)	pET22dest			108.748	5.04421	1.25626
2	A09	A09>D18_Clone03_30-342_cucumis_sativus_XP_004135058.1_parentAT5G39990_GlcAT14A_GT14		BL21(DE3)	pET22dest			125.265	5.0418	1.23856
1	D06	D06>D04_Clone04_58-392_fragaria_vesca_XP_004288265.1_parentAT2G22900_GT34		BL21(DE3)	pET55dest			12.9292	1.09859	0.230242
1	D06	D06>D04_Clone04_58-392_fragaria_vesca_XP_004288265.1_parentAT2G22900_GT34		BL21(DE3)	pET55dest			11.7664	1.05401	0.2209
2	A06	A06>D04_Clone01_92-457_fragaria_vesca_XP_004288265.1_parentAT2G22900_GT34		BL21(DE3)	pET22dest			56.5618	5.03285	1.93961
1	D06	D06>D04_Clone04_58-392_fragaria_vesca_XP_004288265.1_parentAT2G22900_GT34		BL21(DE3)	pET55dest			12.4228	0.633448	0.132758
2	F04	F04>D17_Clone01_43-506_glycine_max_GI:571563602_XP_003556667.2_parent_IRX10_GT47		BL21(DE3)	pET22dest			56.7705	5.01442	2.09079
1	D06	D06>D04_Clone04_58-392_fragaria_vesca_XP_004288265.1_parentAT2G22900_GT34		BL21(DE3)	pET55dest		LM	0.892774
1	D06	D06>D04_Clone04_58-392_fragaria_vesca_XP_004288265.1_parentAT2G22900_GT34		BL21(DE3)	pET55dest		Xsys	1.08825
2	B09	B09>D11_Clone01_88-539_brachypodion_distachyon_gi|357125708|ref|XP_003564532.1|__parentAT3G55990_TBL29_DUF231		BL21(DE3)	pET22dest			11.5052	4.98385	1.60175
2	G02	G02>D15_FullLength_oryza_sativa_gi|222629259|gb|EEE61391.1|__hypothetical_protein_OsJ_15564_[Oryza_sativa_Japonica_Group]_parentAT1G19300_Parvus_GT8		BL21(DE3)	pET22dest			47.9598	4.9596	3.07321
2	F01	F01>D06_FullLength_Glycine_max_XP_003546382.1_parentAT2G33570_Gals1_GT92		BL21(DE3)	pET22dest			13.4274	4.94809	1.27735
2	G02	G02>D15_FullLength_oryza_sativa_gi|222629259|gb|EEE61391.1|__hypothetical_protein_OsJ_15564_[Oryza_sativa_Japonica_Group]_parentAT1G19300_Parvus_GT8		BL21(DE3)	pET22dest			32.5421	4.92843	3.0539
2	C07	C07>D22_Clone01_96-761_fragaria_vesca_gi|470146136|ref|XP_004308685.1|__parentAT2G41770_DUF288		BL21(DE3)	pET22dest		EP78.85	74.6242	34.3118	11.2267
1	D06	D06>D04_Clone04_58-392_fragaria_vesca_XP_004288265.1_parentAT2G22900_GT34		BL21(DE3)	pET55dest		Xsys	4.80169
1	D06	D06>D04_Clone04_58-392_fragaria_vesca_XP_004288265.1_parentAT2G22900_GT34		BL21(DE3)	pET55dest		Xsys	7.95309
1	D06	D06>D04_Clone04_58-392_fragaria_vesca_XP_004288265.1_parentAT2G22900_GT34		BL21(DE3)	pET55dest		Xsys	9.00746
2	C05	C05>D07_Clone01_92-577_fragaria_vesca_gi|470141568|ref|XP_004306502.1|__PREDICTED:_uncharacterized_protein_At1g04910-like_[Fragaria_vesca_subsp._vesca]_parentAT2G44500_DUF246		BL21(DE3)	pET22dest			11.4264	4.91467	1.35154
1	D06	D06>D04_Clone04_58-392_fragaria_vesca_XP_004288265.1_parentAT2G22900_GT34		BL21(DE3)	pET55dest		Xsys	10.4426
2	C08	C08>D10_Clone01_65-410_glycine_max_gi|356521269|ref|XP_003529279.1|__PREDICTED:_protein_YLS7-like_[Glycine_max]_parentAT2G14530_DBL13_DUF231		BL21(DE3)	pET22dest		EP43.65	45.0843	31.8359	13.3863
2	D09	D09>D19_Clone01_115-771_Cicer_arietinum_gi|502166317|ref|XP_004513856.1|__parentAT2G41770_DUF288		BL21(DE3)	pET22dest			49.6528	4.89475	1.6554
2	B07	B07>D13_Clone03_79-435_glycine_max_gi|356559053|ref|XP_003547816.1|__parentAT4G36890_IRX14_GT43		BL21(DE3)	pET22dest			56.5406	4.8858	2.19725
1	D07	D07>D22_Clone02_96-252_fragaria_vesca_gi|470146136|ref|XP_004308685.1|__parentAT2G41770_DUF288		BL21(DE3)	pET55dest			21.8363	17.4516	9.35198
2	F01	F01>D06_FullLength_Glycine_max_XP_003546382.1_parentAT2G33570_Gals1_GT92		BL21(DE3)	pET22dest			17.2109	4.87499	1.25848
2	E02	E02>D13_FullLength_glycine_max_gi|356559053|ref|XP_003547816.1|__parentAT4G36890_IRX14_GT43		BL21(DE3)	pET22dest			16.247	4.87347	1.43363
2	D04	D04>D16_Clone01_43-497_glycine_max_gi|356519776|ref|XP_003528545.1|__parent_IRX10_GT47		BL21(DE3)	pET22dest			48.081	4.87345	2.63093
2	H06	H06>D24_Clone01_53-639_Glycine_max_gi|356560983|ref|XP_003548765.1|__parentAT2G35610_XEG113_GT77		BL21(DE3)	pET22dest			56.8395	4.87277	2.03114
2	F03	F03>D22_FullLength_fragaria_vesca_gi|470146136|ref|XP_004308685.1|__parentAT2G41770_DUF288		BL21(DE3)	pET22dest			60.0605	4.86988	1.73437
2	C08	C08>D10_Clone01_65-410_glycine_max_gi|356521269|ref|XP_003529279.1|__PREDICTED:_protein_YLS7-like_[Glycine_max]_parentAT2G14530_DBL13_DUF231		BL21(DE3)	pET22dest			50.2418	4.8698	2.04764
1	D07	D07>D22_Clone02_96-252_fragaria_vesca_gi|470146136|ref|XP_004308685.1|__parentAT2G41770_DUF288		BL21(DE3)	pET55dest			45.1482	15.3173	8.20825
2	B01	B01>D02_FullLength_zea_mays_gi|223947343|gb|ACN27755.1|__unknown_[Zea_mays]_parentAT3G02230_RGP1_GT75		BL21(DE3)	pET22dest			23.041	4.85835	2.6365
2	E06	E06>D05_Clone02_105-483_Oryza_sativa_NP_001068066.1_parentAT2G22900_GT34		BL21(DE3)	pET22dest			65.548	4.85434	14.5228
1	D07	D07>D22_Clone02_96-252_fragaria_vesca_gi|470146136|ref|XP_004308685.1|__parentAT2G41770_DUF288		BL21(DE3)	pET55dest			74.6703	15.1849	8.13733
1	D07	D07>D22_Clone02_96-252_fragaria_vesca_gi|470146136|ref|XP_004308685.1|__parentAT2G41770_DUF288		BL21(DE3)	pET55dest			66.0674	13.1164	7.02885
1	D07	D07>D22_Clone02_96-252_fragaria_vesca_gi|470146136|ref|XP_004308685.1|__parentAT2G41770_DUF288		BL21(DE3)	pET55dest			36.4399	12.576	6.73923
2	B01	B01>D02_FullLength_zea_mays_gi|223947343|gb|ACN27755.1|__unknown_[Zea_mays]_parentAT3G02230_RGP1_GT75		BL21(DE3)	pET22dest			102.529	4.82961	2.6209
1	D07	D07>D22_Clone02_96-252_fragaria_vesca_gi|470146136|ref|XP_004308685.1|__parentAT2G41770_DUF288		BL21(DE3)	pET55dest			42.6403	12.2082	6.54218
2	A03	A03>D17_FullLength_glycine_max_GI:571563602_XP_003556667.2_parent_IRX10_GT47		BL21(DE3)	pET22dest			60.3078	4.81291	1.80034
2	A04	A04>D02_Clone01_1-134_zea_mays_gi|223947343|gb|ACN27755.1|__unknown_[Zea_mays]_parentAT3G02230_RGP1_GT75		BL21(DE3)	pET22dest			79.6161	4.81264	1.65114
1	D07	D07>D22_Clone02_96-252_fragaria_vesca_gi|470146136|ref|XP_004308685.1|__parentAT2G41770_DUF288		BL21(DE3)	pET55dest			53.2462	11.1783	5.99026
2	H04	H04>D15_Clone01_39-316_oryza_sativa_gi|222629259|gb|EEE61391.1|__hypothetical_protein_OsJ_15564_[Oryza_sativa_Japonica_Group]_parentAT1G19300_Parvus_GT8		BL21(DE3)	pET22dest			126.764	4.79664	1.2668
1	D07	D07>D22_Clone02_96-252_fragaria_vesca_gi|470146136|ref|XP_004308685.1|__parentAT2G41770_DUF288		BL21(DE3)	pET55dest			27.8463	10.7805	5.77707
1	D07	D07>D22_Clone02_96-252_fragaria_vesca_gi|470146136|ref|XP_004308685.1|__parentAT2G41770_DUF288		BL21(DE3)	pET55dest			30.44	9.5832	5.13546
1	D07	D07>D22_Clone02_96-252_fragaria_vesca_gi|470146136|ref|XP_004308685.1|__parentAT2G41770_DUF288		BL21(DE3)	pET55dest			14.3142	6.38548	3.42186
2	D07	D07>D22_Clone02_96-252_fragaria_vesca_gi|470146136|ref|XP_004308685.1|__parentAT2G41770_DUF288		BL21(DE3)	pET22dest			11.5813	4.77117	1.38673
2	H08	H08>D18_Clone01_30-396_cucumis_sativus_XP_004135058.1_parentAT5G39990_GlcAT14A_GT14		BL21(DE3)	pET22dest			105.751	4.768	1.54864
1	D07	D07>D22_Clone02_96-252_fragaria_vesca_gi|470146136|ref|XP_004308685.1|__parentAT2G41770_DUF288		BL21(DE3)	pET55dest			68.889	5.70483	3.05712
2	H01	H01>D08_FullLength_setaria_italica_gi|514819627|ref|XP_004984508.1|__parentAT3G02250_DUF246		BL21(DE3)	pET22dest			59.2325	4.75844	2.21197
2	C07	C07>D22_Clone01_96-761_fragaria_vesca_gi|470146136|ref|XP_004308685.1|__parentAT2G41770_DUF288		BL21(DE3)	pET22dest			59.9758	4.75683	1.55641
1	D07	D07>D22_Clone02_96-252_fragaria_vesca_gi|470146136|ref|XP_004308685.1|__parentAT2G41770_DUF288		BL21(DE3)	pET55dest			32.7167	5.31286	2.84706
2	D04	D04>D16_Clone01_43-497_glycine_max_gi|356519776|ref|XP_003528545.1|__parent_IRX10_GT47		BL21(DE3)	pET22dest			23.4704	4.74516	2.56167
1	D07	D07>D22_Clone02_96-252_fragaria_vesca_gi|470146136|ref|XP_004308685.1|__parentAT2G41770_DUF288		BL21(DE3)	pET55dest			48.5949	4.38506	2.34987
2	H06	H06>D24_Clone01_53-639_Glycine_max_gi|356560983|ref|XP_003548765.1|__parentAT2G35610_XEG113_GT77		BL21(DE3)	pET22dest			60.381	4.73552	1.97393
2	E03	E03>D21_FullLength_Solanum_lycopersicum_gi|460367584|ref|XP_004229653.1|__PREDICTED:_uncharacterized_protein_LOC101253530_[Solanum_lycopersicum]_parentAT2G41770_DUF288		BL21(DE3)	pET22dest			11.3533	4.73481	1.89342
2	E07	E07>D22_Clone03_96-310_fragaria_vesca_gi|470146136|ref|XP_004308685.1|__parentAT2G41770_DUF288		BL21(DE3)	pET22dest			11.595	4.71998	1.41536
1	D07	D07>D22_Clone02_96-252_fragaria_vesca_gi|470146136|ref|XP_004308685.1|__parentAT2G41770_DUF288		BL21(DE3)	pET55dest			50.0059	4.05634	2.17372
2	D02	D02>D12_FullLength_Hordeum_vulgare_gi|326523271|dbj|BAJ88676.1|__parentAT1G27600_IRX9L_GT43		BL21(DE3)	pET22dest			57.3703	4.71271	1.99007
2	E03	E03>D21_FullLength_Solanum_lycopersicum_gi|460367584|ref|XP_004229653.1|__PREDICTED:_uncharacterized_protein_LOC101253530_[Solanum_lycopersicum]_parentAT2G41770_DUF288		BL21(DE3)	pET22dest			60.0885	4.69678	1.87822
1	D07	D07>D22_Clone02_96-252_fragaria_vesca_gi|470146136|ref|XP_004308685.1|__parentAT2G41770_DUF288		BL21(DE3)	pET55dest			108.852	3.99984	2.14344
1	D07	D07>D22_Clone02_96-252_fragaria_vesca_gi|470146136|ref|XP_004308685.1|__parentAT2G41770_DUF288		BL21(DE3)	pET55dest			78.9076	3.33937	1.78951
2	D05	D05>D06_Clone01_109-515_Glycine_max_XP_003546382.1_parentAT2G33570_Gals1_GT92		BL21(DE3)	pET22dest			21.7556	4.68205	3.44399
2	A07	A07>D13_Clone01_79-502_glycine_max_gi|356559053|ref|XP_003547816.1|__parentAT4G36890_IRX14_GT43		BL21(DE3)	pET22dest			60.2625	4.68129	1.50369
1	D07	D07>D22_Clone02_96-252_fragaria_vesca_gi|470146136|ref|XP_004308685.1|__parentAT2G41770_DUF288		BL21(DE3)	pET55dest			57.1388	2.13224	1.14263
1	D07	D07>D22_Clone02_96-252_fragaria_vesca_gi|470146136|ref|XP_004308685.1|__parentAT2G41770_DUF288		BL21(DE3)	pET55dest			60.1831	1.99501	1.06909
1	D07	D07>D22_Clone02_96-252_fragaria_vesca_gi|470146136|ref|XP_004308685.1|__parentAT2G41770_DUF288		BL21(DE3)	pET55dest			16.9232	1.98648	1.06452
2	H02	H02>D16_FullLength_glycine_max_gi|356519776|ref|XP_003528545.1|__parent_IRX10_GT47		BL21(DE3)	pET22dest			59.9477	4.66223	1.92467
1	D07	D07>D22_Clone02_96-252_fragaria_vesca_gi|470146136|ref|XP_004308685.1|__parentAT2G41770_DUF288		BL21(DE3)	pET55dest			16.0253	1.38912	0.744403
2	F04	F04>D17_Clone01_43-506_glycine_max_GI:571563602_XP_003556667.2_parent_IRX10_GT47		BL21(DE3)	pET22dest			60.3364	4.66021	1.9431
2	D07	D07>D22_Clone02_96-252_fragaria_vesca_gi|470146136|ref|XP_004308685.1|__parentAT2G41770_DUF288		BL21(DE3)	pET22dest			16.1397	4.65938	1.35424
2	B03	B03>D18_FullLength_cucumis_sativus_XP_004135058.1_parentAT5G39990_GlcAT14A_GT14		BL21(DE3)	pET22dest			56.4501	4.6533	1.99554
1	D07	D07>D22_Clone02_96-252_fragaria_vesca_gi|470146136|ref|XP_004308685.1|__parentAT2G41770_DUF288		BL21(DE3)	pET55dest			11.3893	1.30371	0.698637
2	H08	H08>D18_Clone01_30-396_cucumis_sativus_XP_004135058.1_parentAT5G39990_GlcAT14A_GT14		BL21(DE3)	pET22dest			11.5946	4.64928	1.51008
2	C09	C09>D03_Clone01_47-464_Solanum_lycopersicum_XP_004229187.1_parentAT3G62720_AtXXT1_GT34		BL21(DE3)	pET22dest			110.413	4.64853	1.10302
2	G04	G04>D17_Clone02_43-439_glycine_max_GI:571563602_XP_003556667.2_parent_IRX10_GT47		BL21(DE3)	pET22dest			60.5446	4.64681	1.92134
2	D01	D01>D04_FullLength_fragaria_vesca_XP_004288265.1_parentAT2G22900_GT34		BL21(DE3)	pET22dest			49.2165	4.64362	2.26315
2	A09	A09>D18_Clone03_30-342_cucumis_sativus_XP_004135058.1_parentAT5G39990_GlcAT14A_GT14		BL21(DE3)	pET22dest			108.289	4.63952	1.13974
2	D01	D01>D04_FullLength_fragaria_vesca_XP_004288265.1_parentAT2G22900_GT34		BL21(DE3)	pET22dest			55.9353	4.62743	2.25526
2	A03	A03>D17_FullLength_glycine_max_GI:571563602_XP_003556667.2_parent_IRX10_GT47		BL21(DE3)	pET22dest			50.0401	4.62428	1.72978
1	D07	D07>D22_Clone02_96-252_fragaria_vesca_gi|470146136|ref|XP_004308685.1|__parentAT2G41770_DUF288		BL21(DE3)	pET55dest			12.9744	0.326709	0.175078
1	D07	D07>D22_Clone02_96-252_fragaria_vesca_gi|470146136|ref|XP_004308685.1|__parentAT2G41770_DUF288		BL21(DE3)	pET55dest		LM	0.898062
2	A01	A01>D01_FullLength_brachypodion_distachyon_XP_003562725.1_parentAT3G02230_RGP1_GT75		BL21(DE3)	pET22dest			65.225	4.61001	4.68708
2	G04	G04>D17_Clone02_43-439_glycine_max_GI:571563602_XP_003556667.2_parent_IRX10_GT47		BL21(DE3)	pET22dest			56.615	4.60976	1.90602
1	D07	D07>D22_Clone02_96-252_fragaria_vesca_gi|470146136|ref|XP_004308685.1|__parentAT2G41770_DUF288		BL21(DE3)	pET55dest		Xsys	1.09672
2	B04	B04>D02_Clone02_1-236_zea_mays_gi|223947343|gb|ACN27755.1|__unknown_[Zea_mays]_parentAT3G02230_RGP1_GT75		BL21(DE3)	pET22dest			45.3342	4.59165	2.78087
2	H04	H04>D15_Clone01_39-316_oryza_sativa_gi|222629259|gb|EEE61391.1|__hypothetical_protein_OsJ_15564_[Oryza_sativa_Japonica_Group]_parentAT1G19300_Parvus_GT8		BL21(DE3)	pET22dest			16.1382	4.58253	1.21025
2	F06	F06>D05_Clone04_105-429_Oryza_sativa_NP_001068066.1_parentAT2G22900_GT34		BL21(DE3)	pET22dest			65.2755	4.58236	9.97439
1	D07	D07>D22_Clone02_96-252_fragaria_vesca_gi|470146136|ref|XP_004308685.1|__parentAT2G41770_DUF288		BL21(DE3)	pET55dest		Xsys	4.84624
2	A03	A03>D17_FullLength_glycine_max_GI:571563602_XP_003556667.2_parent_IRX10_GT47		BL21(DE3)	pET22dest			11.503	4.56386	1.70718
1	D07	D07>D22_Clone02_96-252_fragaria_vesca_gi|470146136|ref|XP_004308685.1|__parentAT2G41770_DUF288		BL21(DE3)	pET55dest		Xsys	6.26626
2	B02	B02>D10_FullLength_glycine_max_gi|356521269|ref|XP_003529279.1|__PREDICTED:_protein_YLS7-like_[Glycine_max]_parentAT2G14530_DBL13_DUF231		BL21(DE3)	pET22dest			91.7853	4.54538	1.13202
2	C09	C09>D03_Clone01_47-464_Solanum_lycopersicum_XP_004229187.1_parentAT3G62720_AtXXT1_GT34		BL21(DE3)	pET22dest		EP51.57	54.3209	33.6355	7.98117
2	B03	B03>D18_FullLength_cucumis_sativus_XP_004135058.1_parentAT5G39990_GlcAT14A_GT14		BL21(DE3)	pET22dest			60.0858	4.53874	1.94641
1	D07	D07>D22_Clone02_96-252_fragaria_vesca_gi|470146136|ref|XP_004308685.1|__parentAT2G41770_DUF288		BL21(DE3)	pET55dest		Xsys	7.80465
1	D07	D07>D22_Clone02_96-252_fragaria_vesca_gi|470146136|ref|XP_004308685.1|__parentAT2G41770_DUF288		BL21(DE3)	pET55dest		Xsys	10.5283
2	B02	B02>D10_FullLength_glycine_max_gi|356521269|ref|XP_003529279.1|__PREDICTED:_protein_YLS7-like_[Glycine_max]_parentAT2G14530_DBL13_DUF231		BL21(DE3)	pET22dest			126.098	4.51305	1.12397
2	D01	D01>D04_FullLength_fragaria_vesca_XP_004288265.1_parentAT2G22900_GT34		BL21(DE3)	pET22dest		EP57.9451	52.5272	17.9169	8.73213
1	D08	D08>D10_Clone02_65-374_glycine_max_gi|356521269|ref|XP_003529279.1|__PREDICTED:_protein_YLS7-like_[Glycine_max]_parentAT2G14530_DBL13_DUF231		BL21(DE3)	pET55dest			21.8035	9.43862	11.4466
[truncated: 2,040 more rows]

## Sheet: Labchip GXII results - gels
Labchip GXII results in 'gel representation'
Marked samples where run on conventional SDS-PAGE.
P = selected because the purity of the band corresponding to the expected protein weight is above 27%
C = selected because the concentration of the band corresponding to the expected protein weight is above 70 ng/ul
V = selected on the basis of visual inspection of the 'gel'
pET55dest:
pET22dest

## Sheet: cutoffs
plate	Well Label	Sample Name	truncation/full-length	cell line	expression vector	chaperone co-expression	Band type (EP=a band at the expected protein size ± 15%. L, LM, and Xsys= system control bands. Blank=a contaminant band)	Size [kDa]	Conc. (ng/ul)	% Purity	Remarks	Band on conventioanl SDS-PAGE (y/n or n/a). See S6_Data	Identity confirmed by MS. See S7 and S8 Data	concentration cutoff	purity cutoff
1	A01	A01>D01_FullLength_brachypodion_distachyon_XP_003562725.1_parentAT3G02230_RGP1_GT75		BL21(DE3)	pET55dest		EP46.3712	45.5844	21.1006	21.0111				70	27
1	A02	A02>D09_FullLength_fragaria_vesca_gi|470104240|ref|XP_004288516.1|__parentAT5G65470_DUF246		BL21(DE3)	pET55dest		EP58.4571	58.2289	23.8132	7.34858				70	27
1	A03	A03>D17_FullLength_glycine_max_GI:571563602_XP_003556667.2_parent_GUT1_GT47		BL21(DE3)	pET55dest		EP62.4334	64.7334	23.8877	6.47735				70	27
1	A04	A04>D02_Clone01_1-134_zea_mays_gi|223947343|gb|ACN27755.1|__unknown_[Zea_mays]_parentAT3G02230_RGP1_GT75		BL21(DE3)	pET55dest		EP20.14	21.5925	100.323	34.2759		y	y	70	27
1	A05	A05>D24_Clone02_120-639_Glycine_max_gi|356560983|ref|XP_003548765.1|__parentAT2G35610_XEG113_GT77		BL21(DE3)	pET55dest		EP62.49	69.4158	67.2048	22.3722		n	n/a	70	27
1	A06	A06>D04_Clone01_92-457_fragaria_vesca_XP_004288265.1_parentAT2G22900_GT34		BL21(DE3)	pET55dest		EP45.55	45.098	35.8517	13.9019		y	y	70	27
1	A07	A07>D13_Clone01_79-502_glycine_max_gi|356559053|ref|XP_003547816.1|__parentAT4G36890_IRX14_GT43		BL21(DE3)	pET55dest		EP51.93	54.284	60.9093	12.1849				70	27
1	A08	A08>D18_Clone02_57-396_cucumis_sativus_XP_004135058.1_parentAT5G39990_GlcAT14A_GT14		BL21(DE3)	pET55dest		EP42.69	42.469	35.558	17.6928				70	27
1	A09	A09>D18_Clone03_30-342_cucumis_sativus_XP_004135058.1_parentAT5G39990_GlcAT14A_GT14		BL21(DE3)	pET55dest		EP39.72	39.581	86.3353	51.8392		y	y	70	27
1	B01	B01>D02_FullLength_zea_mays_gi|223947343|gb|ACN27755.1|__unknown_[Zea_mays]_parentAT3G02230_RGP1_GT75		BL21(DE3)	pET55dest		EP46.3432	45.6304	14.9775	23.7198				70	27
1	B02	B02>D10_FullLength_glycine_max_gi|356521269|ref|XP_003529279.1|__PREDICTED:_protein_YLS7-like_[Glycine_max]_parentAT2G14530_DBL13_DUF231		BL21(DE3)	pET55dest		EP52.4075	54.2522	125.422	20.7475		y	n	70	27
1	B03	B03>D18_FullLength_cucumis_sativus_XP_004135058.1_parentAT5G39990_GlcAT14A_GT14		BL21(DE3)	pET55dest		EP50.5305	52.1328	44.9155	12.9406				70	27
1	B04	B04>D02_Clone02_1-236_zea_mays_gi|223947343|gb|ACN27755.1|__unknown_[Zea_mays]_parentAT3G02230_RGP1_GT75		BL21(DE3)	pET55dest		EP31.36	30.8063	23.5486	22.4612		y	y	70	27
1	B05	B05>D08_Clone01_64-499_setaria_italica_gi|514819627|ref|XP_004984508.1|__parentAT3G02250_DUF246		BL21(DE3)	pET55dest		EP53.25	56.2019	24.3366	35.5157		y	y	70	27
1	B06	B06>D04_Clone02_58-457_fragaria_vesca_XP_004288265.1_parentAT2G22900_GT34		BL21(DE3)	pET55dest		EP49.29	52.8311	24.9998	15.701				70	27
1	B07	B07>D13_Clone03_79-435_glycine_max_gi|356559053|ref|XP_003547816.1|__parentAT4G36890_IRX14_GT43		BL21(DE3)	pET55dest		EP44.56	48.183	119.764	46.4817		y	y	70	27
1	B08	B08>D18_Clone04_57-342_cucumis_sativus_XP_004135058.1_parentAT5G39990_GlcAT14A_GT14		BL21(DE3)	pET55dest		EP36.75	35.7755	75.8285	65.7132		n	n/a	70	27
1	B09	B09>D11_Clone01_88-539_brachypodion_distachyon_gi|357125708|ref|XP_003564532.1|__parentAT3G55990_TBL29_DUF231		BL21(DE3)	pET55dest		EP55.01	48.2135	1.14486	1.58816				70	27
1	C01	C01>D03_FullLength_Solanum_lycopersicum_XP_004229187.1_parentAT3G62720_AtXXT1_GT34		BL21(DE3)	pET55dest		EP58.9542	65.566	9.42729	6.51726				70	27
1	C02	C02>D11_FullLength_brachypodion_distachyon_gi|357125708|ref|XP_003564532.1|__parentAT3G55990_TBL29_DUF231		BL21(DE3)	pET55dest		EP65.7837	75.6472	52.498	11.2666				70	27
1	C03	C03>D19_FullLength_Cicer_arietinum_gi|502166317|ref|XP_004513856.1|__parentAT2G41770_DUF288		BL21(DE3)	pET55dest		EP93.7511	80.6711	3.58281	1.13803				70	27
1	C04	C04>D02_Clone03_1-346_zea_mays_gi|223947343|gb|ACN27755.1|__unknown_[Zea_mays]_parentAT3G02230_RGP1_GT75		BL21(DE3)	pET55dest		EP43.46	43.2322	42.5487	9.35649				70	27
1	C05	C05>D07_Clone01_92-577_fragaria_vesca_gi|470141568|ref|XP_004306502.1|__PREDICTED:_uncharacterized_protein_At1g04910-like_[Fragaria_vesca_subsp._vesca]_parentAT2G44500_DUF246		BL21(DE3)	pET55dest		EP58.75	61.4024	21.5281	31.7662		n	n/a	70	27
1	C06	C06>D04_Clone03_92-392_fragaria_vesca_XP_004288265.1_parentAT2G22900_GT34		BL21(DE3)	pET55dest		EP38.4	38.773	120.636	35.6322		y	y	70	27
1	C07	C07>D22_Clone01_96-761_fragaria_vesca_gi|470146136|ref|XP_004308685.1|__parentAT2G41770_DUF288		BL21(DE3)	pET55dest		EP78.55	78.2599	110.758	41.9293		y	y	70	27
1	C08	C08>D10_Clone01_65-410_glycine_max_gi|356521269|ref|XP_003529279.1|__PREDICTED:_protein_YLS7-like_[Glycine_max]_parentAT2G14530_DBL13_DUF231		BL21(DE3)	pET55dest		EP43.35	44.5998	45.4549	33.3523		n	n/a	70	27
1	C09	C09>D03_Clone01_47-464_Solanum_lycopersicum_XP_004229187.1_parentAT3G62720_AtXXT1_GT34		BL21(DE3)	pET55dest		EP51.27	56.5322	40.2295	50.2717		y	y	70	27
1	D01	D01>D04_FullLength_fragaria_vesca_XP_004288265.1_parentAT2G22900_GT34		BL21(DE3)	pET55dest		EP57.6451	53.4517	54.1142	9.26105				70	27
1	D02	D02>D12_FullLength_Hordeum_vulgare_gi|326523271|dbj|BAJ88676.1|__parentAT1G27600_IRX9L_GT43		BL21(DE3)	pET55dest		EP49.1917	53.1577	44.5007	8.01263				70	27
1	D03	D03>D20_FullLength_Glycine_max_gi|356576157|ref|XP_003556200.1|__parentAT1G34550_DUF616		BL21(DE3)	pET55dest		EP85.8855	73.6529	45.9652	13.2523				70	27
1	D04	D04>D16_Clone01_43-497_glycine_max_gi|356519776|ref|XP_003528545.1|__parent_GUT1_GT47		BL21(DE3)	pET55dest		EP55.34	53.6847	29.8309	7.16744				70	27
1	D05	D05>D06_Clone01_109-515_Glycine_max_XP_003546382.1_parentAT2G33570_Gals1_GT92		BL21(DE3)	pET55dest		EP50.06	47.6912	66.4152	18.8066		n	n/a	70	27
1	D06	D06>D04_Clone04_58-392_fragaria_vesca_XP_004288265.1_parentAT2G22900_GT34		BL21(DE3)	pET55dest		EP42.14	45.9796	223.534	46.8482		y	y	70	27
1	D07	D07>D22_Clone02_96-252_fragaria_vesca_gi|470146136|ref|XP_004308685.1|__parentAT2G41770_DUF288		BL21(DE3)	pET55dest		EP22.56	24.6181	26.8948	14.4124		n	n/a	70	27
1	D08	D08>D10_Clone02_65-374_glycine_max_gi|356521269|ref|XP_003529279.1|__PREDICTED:_protein_YLS7-like_[Glycine_max]_parentAT2G14530_DBL13_DUF231		BL21(DE3)	pET55dest		EP39.39	40.3849	23.2209	28.1608		n	n/a	70	27
1	D09	D09>D19_Clone01_115-771_Cicer_arietinum_gi|502166317|ref|XP_004513856.1|__parentAT2G41770_DUF288		BL21(DE3)	pET55dest		EP77.56	80.2561	100.226	29.0796		y	n	70	27
1	E01	E01>D05_FullLength_Oryza_sativa_NP_001068066.1_parentAT2G22900_GT34		BL21(DE3)	pET55dest		EP58.3038	52.806	29.619	8.8258				70	27
1	E02	E02>D13_FullLength_glycine_max_gi|356559053|ref|XP_003547816.1|__parentAT4G36890_IRX14_GT43		BL21(DE3)	pET55dest		EP61.3984	53.4303	57.9214	15.8271		n	n/a	70	27
1	E03	E03>D21_FullLength_Solanum_lycopersicum_gi|460367584|ref|XP_004229653.1|__PREDICTED:_uncharacterized_protein_LOC101253530_[Solanum_lycopersicum]_parentAT2G41770_DUF288		BL21(DE3)	pET55dest		EP91.5468	81.4489	14.0485	2.38701				70	27
1	E04	E04>D09_Clone01_47-475_fragaria_vesca_gi|470104240|ref|XP_004288516.1|__parentAT5G65470_DUF246		BL21(DE3)	pET55dest		EP52.48	53.0956	48.7061	16.7981				70	27
1	E05	E05>D13_Clone02_157-502_glycine_max_gi|356559053|ref|XP_003547816.1|__parentAT4G36890_IRX14_GT43		BL21(DE3)	pET55dest		EP43.35	42.6237	21.1943	6.75712				70	27
1	E06	E06>D05_Clone02_105-483_Oryza_sativa_NP_001068066.1_parentAT2G22900_GT34		BL21(DE3)	pET55dest		EP46.98	44.9679	20.8247	8.51691				70	27
1	E07	E07>D22_Clone03_96-310_fragaria_vesca_gi|470146136|ref|XP_004308685.1|__parentAT2G41770_DUF288		BL21(DE3)	pET55dest		EP28.94	29.6842	45.8747	50.813		y	y	70	27
1	E08	E08>D06_Clone02_50-515_Glycine_max_XP_003546382.1_parentAT2G33570_Gals1_GT92		BL21(DE3)	pET55dest		EP56.55	64.3814	21.2847	19.5233		y	y	70	27
1	E09	E09>D21_Clone01_105-760_Solanum_lycopersicum_gi|460367584|ref|XP_004229653.1|__PREDICTED:_uncharacterized_protein_LOC101253530_[Solanum_lycopersicum]_parentAT2G41770_DUF288		BL21(DE3)	pET55dest		EP77.45	78.3852	56.2218	59.3283		y	y	70	27
1	F01	F01>D06_FullLength_Glycine_max_XP_003546382.1_parentAT2G33570_Gals1_GT92		BL21(DE3)	pET55dest		EP63.3656	66.2138	51.9407	6.22042				70	27
1	F02	F02>D14_FullLength_Cucumis_sativus_gi|449487901|ref|XP_004157857.1|__parentAT1G19300_Parvus_GT8		BL21(DE3)	pET55dest		EP36.9793	36.8802	21.1499	13.0469				70	27
1	F03	F03>D22_FullLength_fragaria_vesca_gi|470146136|ref|XP_004308685.1|__parentAT2G41770_DUF288		BL21(DE3)	pET55dest		EP92.5507	83.6809	4.92819	1.59948				70	27
1	F04	F04>D17_Clone01_43-506_glycine_max_GI:571563602_XP_003556667.2_parent_GUT1_GT47		BL21(DE3)	pET55dest		EP56.33	53.8993	27.125	6.66742				70	27
1	F05	F05>D13_Clone04_157-435_glycine_max_gi|356559053|ref|XP_003547816.1|__parentAT4G36890_IRX14_GT43		BL21(DE3)	pET55dest		EP35.98	37.9897	94.7865	66.8864		y	y	70	27
1	F06	F06>D05_Clone04_105-429_Oryza_sativa_NP_001068066.1_parentAT2G22900_GT34		BL21(DE3)	pET55dest		EP41.04	42.3222	14.9014	10.8909				70	27
1	F07	F07>D05_Clone01_73-483_Oryza_sativa_NP_001068066.1_parentAT2G22900_GT34		BL21(DE3)	pET55dest		EP50.5	44.5918	9.06296	7.92129				70	27
1	F08	F08>D17_Clone03_175-506_glycine_max_GI:571563602_XP_003556667.2_parent_GUT1_GT47		BL21(DE3)	pET55dest		EP41.81	45.0512	50.6533	20.4756				70	27
1	G01	G01>D07_FullLength_fragaria_vesca_gi|470141568|ref|XP_004306502.1|__PREDICTED:_uncharacterized_protein_At1g04910-like_[Fragaria_vesca_subsp._vesca]_parentAT2G44500_DUF246		BL21(DE3)	pET55dest		EP70.5292	76.6026	103.328	11.5443		n	n/a	70	27
1	G02	G02>D15_FullLength_oryza_sativa_gi|222629259|gb|EEE61391.1|__hypothetical_protein_OsJ_15564_[Oryza_sativa_Japonica_Group]_parentAT1G19300_Parvus_GT8		BL21(DE3)	pET55dest		EP39.9567	36.1087	24.4899	7.64772				70	27
1	G03	G03>D23_FullLength_Vitis_vinifera_gi|225458348|ref|XP_002283221.1|__parentAT1G75110_RRA_GT77		BL21(DE3)	pET55dest		EP54.4531	52.7492	32.1313	7.06843				70	27
1	G04	G04>D17_Clone02_43-439_glycine_max_GI:571563602_XP_003556667.2_parent_GUT1_GT47		BL21(DE3)	pET55dest		EP48.96	42.576	34.8128	9.31155				70	27
1	G05	G05>D23_Clone01_54-434_Vitis_vinifera_gi|225458348|ref|XP_002283221.1|__parentAT1G75110_RRA_GT77		BL21(DE3)	pET55dest		EP47.2	53.1528	63.3465	29.6731		y	y	70	27
1	G06	G06>D20_Clone01_105-699_Glycine_max_gi|356576157|ref|XP_003556200.1|__parentAT1G34550_DUF616		BL21(DE3)	pET55dest		EP70.74	68.8352	20.0469	18.3165		y	y	70	27
1	G07	G07>D05_Clone03_73-429_Oryza_sativa_NP_001068066.1_parentAT2G22900_GT34		BL21(DE3)	pET55dest		EP44.56	42.6404	6.99576	8.86129				70	27
1	G08	G08>D17_Clone04_175-439_glycine_max_GI:571563602_XP_003556667.2_parent_GUT1_GT47		BL21(DE3)	pET55dest		EP34.44	36.0585	103.456	6.96339		n	n/a	70	27
1	H01	H01>D08_FullLength_setaria_italica_gi|514819627|ref|XP_004984508.1|__parentAT3G02250_DUF246		BL21(DE3)	pET55dest		EP61.9327	54.5559	31.6963	6.04894				70	27
1	H02	H02>D16_FullLength_glycine_max_gi|356519776|ref|XP_003528545.1|__parent_GUT1_GT47		BL21(DE3)	pET55dest		EP61.3611	65.1129	15.1086	8.4683				70	27
1	H03	H03>D24_FullLength_Glycine_max_gi|356560983|ref|XP_003548765.1|__parentAT2G35610_XEG113_GT77		BL21(DE3)	pET55dest		EP78.0692	73.7604	38.7323	8.59239				70	27
1	H04	H04>D15_Clone01_39-316_oryza_sativa_gi|222629259|gb|EEE61391.1|__hypothetical_protein_OsJ_15564_[Oryza_sativa_Japonica_Group]_parentAT1G19300_Parvus_GT8		BL21(DE3)	pET55dest		EP35.87	37.2078	22.4398	18.8384				70	27
1	H05	H05>D23_Clone02_54-403_Vitis_vinifera_gi|225458348|ref|XP_002283221.1|__parentAT1G75110_RRA_GT77		BL21(DE3)	pET55dest		EP43.79	44.9962	6.33567	3.38243				70	27
1	H06	H06>D24_Clone01_53-639_Glycine_max_gi|356560983|ref|XP_003548765.1|__parentAT2G35610_XEG113_GT77		BL21(DE3)	pET55dest		EP69.86	79.0007	41.1656	32.3012		y	y	70	27
1	H07	H07>D12_Clone01_95-393_Hordeum_vulgare_gi|326523271|dbj|BAJ88676.1|__parentAT1G27600_IRX9L_GT43		BL21(DE3)	pET55dest		EP38.18	36.5097	8.05377	6.23906				70	27
1	H08	H08>D18_Clone01_30-396_cucumis_sativus_XP_004135058.1_parentAT5G39990_GlcAT14A_GT14		BL21(DE3)	pET55dest		EP45.66	45.2108	77.1768	30.6669		y	n	70	27
2	A01	A01>D01_FullLength_brachypodion_distachyon_XP_003562725.1_parentAT3G02230_RGP1_GT75		BL21(DE3)	pET22dest		EP46.6712	46.4438	20.142	20.4787				70	27
2	A02	A02>D09_FullLength_fragaria_vesca_gi|470104240|ref|XP_004288516.1|__parentAT5G65470_DUF246		BL21(DE3)	pET22dest		EP58.7571	66.2396	19.2165	7.58601				70	27
2	A03	A03>D17_FullLength_glycine_max_GI:571563602_XP_003556667.2_parent_GUT1_GT47		BL21(DE3)	pET22dest		EP62.7334	66.0529	21.5078	8.04533				70	27
2	A04	A04>D02_Clone01_1-134_zea_mays_gi|223947343|gb|ACN27755.1|__unknown_[Zea_mays]_parentAT3G02230_RGP1_GT75		BL21(DE3)	pET22dest		EP20.44	23.4523	41.5485	14.2547		n	n/a	70	27
2	A05	A05>D24_Clone02_120-639_Glycine_max_gi|356560983|ref|XP_003548765.1|__parentAT2G35610_XEG113_GT77		BL21(DE3)	pET22dest		EP62.79	71.668	17.5291	24.0212				70	27
2	A06	A06>D04_Clone01_92-457_fragaria_vesca_XP_004288265.1_parentAT2G22900_GT34		BL21(DE3)	pET22dest		EP45.85	47.5921	32.7738	12.6307				70	27
2	A07	A07>D13_Clone01_79-502_glycine_max_gi|356559053|ref|XP_003547816.1|__parentAT4G36890_IRX14_GT43		BL21(DE3)	pET22dest		EP52.23	53.7785	48.0086	15.421		n	n/a	70	27
2	A08	A08>D18_Clone02_57-396_cucumis_sativus_XP_004135058.1_parentAT5G39990_GlcAT14A_GT14		BL21(DE3)	pET22dest		EP42.99	44.4074	74.6293	19.5198		n	n/a	70	27
2	A09	A09>D18_Clone03_30-342_cucumis_sativus_XP_004135058.1_parentAT5G39990_GlcAT14A_GT14		BL21(DE3)	pET22dest		EP40.02	44.5915	31.9112	7.83925				70	27
2	B01	B01>D02_FullLength_zea_mays_gi|223947343|gb|ACN27755.1|__unknown_[Zea_mays]_parentAT3G02230_RGP1_GT75		BL21(DE3)	pET22dest		EP46.6432	46.9183	35.1156	19.0563				70	27
2	B02	B02>D10_FullLength_glycine_max_gi|356521269|ref|XP_003529279.1|__PREDICTED:_protein_YLS7-like_[Glycine_max]_parentAT2G14530_DBL13_DUF231		BL21(DE3)	pET22dest		EP52.7075	53.506	60.8483	15.1542				70	27
2	B03	B03>D18_FullLength_cucumis_sativus_XP_004135058.1_parentAT5G39990_GlcAT14A_GT14		BL21(DE3)	pET22dest		EP50.8305	53.098	18.0237	7.72935				70	27
2	B04	B04>D02_Clone02_1-236_zea_mays_gi|223947343|gb|ACN27755.1|__unknown_[Zea_mays]_parentAT3G02230_RGP1_GT75		BL21(DE3)	pET22dest		EP31.66	33.3304	42.0372	25.4593		n	n/a	70	27
2	B05	B05>D08_Clone01_64-499_setaria_italica_gi|514819627|ref|XP_004984508.1|__parentAT3G02250_DUF246		BL21(DE3)	pET22dest		EP53.55	48.4154	13.1909	32.6012		n	n/a	70	27
2	B06	B06>D04_Clone02_58-457_fragaria_vesca_XP_004288265.1_parentAT2G22900_GT34		BL21(DE3)	pET22dest		EP49.59	53.208	108.339	23.8535		n	n/a	70	27
2	B07	B07>D13_Clone03_79-435_glycine_max_gi|356559053|ref|XP_003547816.1|__parentAT4G36890_IRX14_GT43		BL21(DE3)	pET22dest		EP44.86	44.6505	9.51873	4.28078				70	27
2	B08	B08>D18_Clone04_57-342_cucumis_sativus_XP_004135058.1_parentAT5G39990_GlcAT14A_GT14		BL21(DE3)	pET22dest		EP37.05	37.2417	28.7436	9.30098				70	27
2	B09	B09>D11_Clone01_88-539_brachypodion_distachyon_gi|357125708|ref|XP_003564532.1|__parentAT3G55990_TBL29_DUF231		BL21(DE3)	pET22dest		EP55.31	53.2142	41.2684	13.2631				70	27
2	C01	C01>D03_FullLength_Solanum_lycopersicum_XP_004229187.1_parentAT3G62720_AtXXT1_GT34		BL21(DE3)	pET22dest		EP59.2542	64.784	4.54434	10.085				70	27
2	C02	C02>D11_FullLength_brachypodion_distachyon_gi|357125708|ref|XP_003564532.1|__parentAT3G55990_TBL29_DUF231		BL21(DE3)	pET22dest		EP66.0837	75.2703	49.4483	14.3127				70	27
2	C03	C03>D19_FullLength_Cicer_arietinum_gi|502166317|ref|XP_004513856.1|__parentAT2G41770_DUF288		BL21(DE3)	pET22dest		EP94.0511	91.216	5.13512	1.41305				70	27
2	C04	C04>D02_Clone03_1-346_zea_mays_gi|223947343|gb|ACN27755.1|__unknown_[Zea_mays]_parentAT3G02230_RGP1_GT75		BL21(DE3)	pET22dest		EP43.76	44.9488	37.2557	15.3438				70	27
2	C05	C05>D07_Clone01_92-577_fragaria_vesca_gi|470141568|ref|XP_004306502.1|__PREDICTED:_uncharacterized_protein_At1g04910-like_[Fragaria_vesca_subsp._vesca]_parentAT2G44500_DUF246		BL21(DE3)	pET22dest		EP59.05	53.3901	57.3577	15.7735				70	27
2	C06	C06>D04_Clone03_92-392_fragaria_vesca_XP_004288265.1_parentAT2G22900_GT34		BL21(DE3)	pET22dest		EP38.7	40.9447	41.6103	15.5901		n	n/a	70	27
2	C07	C07>D22_Clone01_96-761_fragaria_vesca_gi|470146136|ref|XP_004308685.1|__parentAT2G41770_DUF288		BL21(DE3)	pET22dest		EP78.85	74.6242	34.3118	11.2267				70	27
2	C08	C08>D10_Clone01_65-410_glycine_max_gi|356521269|ref|XP_003529279.1|__PREDICTED:_protein_YLS7-like_[Glycine_max]_parentAT2G14530_DBL13_DUF231		BL21(DE3)	pET22dest		EP43.65	45.0843	31.8359	13.3863				70	27
2	C09	C09>D03_Clone01_47-464_Solanum_lycopersicum_XP_004229187.1_parentAT3G62720_AtXXT1_GT34		BL21(DE3)	pET22dest		EP51.57	54.3209	33.6355	7.98117				70	27
2	D01	D01>D04_FullLength_fragaria_vesca_XP_004288265.1_parentAT2G22900_GT34		BL21(DE3)	pET22dest		EP57.9451	52.5272	17.9169	8.73213				70	27
2	D02	D02>D12_FullLength_Hordeum_vulgare_gi|326523271|dbj|BAJ88676.1|__parentAT1G27600_IRX9L_GT43		BL21(DE3)	pET22dest		EP49.4917	53.4895	21.8689	9.23472				70	27
2	D03	D03>D20_FullLength_Glycine_max_gi|356576157|ref|XP_003556200.1|__parentAT1G34550_DUF616		BL21(DE3)	pET22dest		EP86.1855	74.4631	47.0947	15.8157				70	27
2	D04	D04>D16_Clone01_43-497_glycine_max_gi|356519776|ref|XP_003528545.1|__parent_GUT1_GT47		BL21(DE3)	pET22dest		EP55.64	53.2171	12.4741	6.7341				70	27
2	D05	D05>D06_Clone01_109-515_Glycine_max_XP_003546382.1_parentAT2G33570_Gals1_GT92		BL21(DE3)	pET22dest		EP50.36	50.2248	33.6935	24.7841				70	27
2	D06	D06>D04_Clone04_58-392_fragaria_vesca_XP_004288265.1_parentAT2G22900_GT34		BL21(DE3)	pET22dest		EP42.44	46.3743	9.29782	2.98572				70	27
2	D07	D07>D22_Clone02_96-252_fragaria_vesca_gi|470146136|ref|XP_004308685.1|__parentAT2G41770_DUF288		BL21(DE3)	pET22dest		EP22.86	21.9468	28.1939	8.1945				70	27
2	D08	D08>D10_Clone02_65-374_glycine_max_gi|356521269|ref|XP_003529279.1|__PREDICTED:_protein_YLS7-like_[Glycine_max]_parentAT2G14530_DBL13_DUF231		BL21(DE3)	pET22dest		EP39.69	36.2485	15.429	5.81733				70	27
2	D09	D09>D19_Clone01_115-771_Cicer_arietinum_gi|502166317|ref|XP_004513856.1|__parentAT2G41770_DUF288		BL21(DE3)	pET22dest		EP77.86	74.0195	36.4341	12.322				70	27
2	E01	E01>D05_FullLength_Oryza_sativa_NP_001068066.1_parentAT2G22900_GT34		BL21(DE3)	pET22dest		EP58.6038	65.0126	4.43075	14.7179				70	27
2	E02	E02>D13_FullLength_glycine_max_gi|356559053|ref|XP_003547816.1|__parentAT4G36890_IRX14_GT43		BL21(DE3)	pET22dest		EP61.6984	53.6405	43.9579	12.9311				70	27
2	E03	E03>D21_FullLength_Solanum_lycopersicum_gi|460367584|ref|XP_004229653.1|__PREDICTED:_uncharacterized_protein_LOC101253530_[Solanum_lycopersicum]_parentAT2G41770_DUF288		BL21(DE3)	pET22dest		EP91.8468	90.9132	3.0167	1.20636				70	27
2	E04	E04>D09_Clone01_47-475_fragaria_vesca_gi|470104240|ref|XP_004288516.1|__parentAT5G65470_DUF246		BL21(DE3)	pET22dest		EP52.78	54.3478	10.5316	22.788				70	27
2	E05	E05>D13_Clone02_157-502_glycine_max_gi|356559053|ref|XP_003547816.1|__parentAT4G36890_IRX14_GT43		BL21(DE3)	pET22dest		EP43.65	45.4112	10.8674	3.85033				70	27
2	E06	E06>D05_Clone02_105-483_Oryza_sativa_NP_001068066.1_parentAT2G22900_GT34		BL21(DE3)	pET22dest		EP47.28	42.2207	2.33829	6.99553				70	27
2	E07	E07>D22_Clone03_96-310_fragaria_vesca_gi|470146136|ref|XP_004308685.1|__parentAT2G41770_DUF288		BL21(DE3)	pET22dest		EP29.24	32.2255	39.4058	11.8165		n	n/a	70	27
2	E08	E08>D06_Clone02_50-515_Glycine_max_XP_003546382.1_parentAT2G33570_Gals1_GT92		BL21(DE3)	pET22dest		EP56.85	48.6662	1.51036	2.50712				70	27
2	E09	E09>D21_Clone01_105-760_Solanum_lycopersicum_gi|460367584|ref|XP_004229653.1|__PREDICTED:_uncharacterized_protein_LOC101253530_[Solanum_lycopersicum]_parentAT2G41770_DUF288		BL21(DE3)	pET22dest		EP77.75	74.3998	21.6692	10.8398				70	27
2	F01	F01>D06_FullLength_Glycine_max_XP_003546382.1_parentAT2G33570_Gals1_GT92		BL21(DE3)	pET22dest		EP63.6656	64.9938	28.0461	7.24008				70	27
2	F02	F02>D14_FullLength_Cucumis_sativus_gi|449487901|ref|XP_004157857.1|__parentAT1G19300_Parvus_GT8		BL21(DE3)	pET22dest		EP37.2793	36.9689	13.7537	7.18063				70	27
2	F03	F03>D22_FullLength_fragaria_vesca_gi|470146136|ref|XP_004308685.1|__parentAT2G41770_DUF288		BL21(DE3)	pET22dest		EP92.8507	91.555	1.83111	0.652136				70	27
2	F04	F04>D17_Clone01_43-506_glycine_max_GI:571563602_XP_003556667.2_parent_GUT1_GT47		BL21(DE3)	pET22dest		EP56.63	53.2995	16.3192	6.80437				70	27
2	F05	F05>D13_Clone04_157-435_glycine_max_gi|356559053|ref|XP_003547816.1|__parentAT4G36890_IRX14_GT43		BL21(DE3)	pET22dest		EP36.28	40.2692	20.9966	7.12805		n	n/a	70	27
2	F06	F06>D05_Clone04_105-429_Oryza_sativa_NP_001068066.1_parentAT2G22900_GT34		BL21(DE3)	pET22dest		EP41.34	42.4904	4.24728	9.24502				70	27
2	F07	F07>D05_Clone01_73-483_Oryza_sativa_NP_001068066.1_parentAT2G22900_GT34		BL21(DE3)	pET22dest		EP50.8	44.8915	2.30086	6.25616				70	27
2	F08	F08>D17_Clone03_175-506_glycine_max_GI:571563602_XP_003556667.2_parent_GUT1_GT47		BL21(DE3)	pET22dest		EP42.11	36.682	17.7612	9.33641				70	27
2	G01	G01>D07_FullLength_fragaria_vesca_gi|470141568|ref|XP_004306502.1|__PREDICTED:_uncharacterized_protein_At1g04910-like_[Fragaria_vesca_subsp._vesca]_parentAT2G44500_DUF246		BL21(DE3)	pET22dest		EP70.8292	73.7978	31.9527	15.3549				70	27
2	G02	G02>D15_FullLength_oryza_sativa_gi|222629259|gb|EEE61391.1|__hypothetical_protein_OsJ_15564_[Oryza_sativa_Japonica_Group]_parentAT1G19300_Parvus_GT8		BL21(DE3)	pET22dest		EP40.2567	36.89	12.8979	7.99216				70	27
2	G03	G03>D23_FullLength_Vitis_vinifera_gi|225458348|ref|XP_002283221.1|__parentAT1G75110_RRA_GT77		BL21(DE3)	pET22dest		EP54.7531	53.2568	45.6953	14.5615				70	27
2	G04	G04>D17_Clone02_43-439_glycine_max_GI:571563602_XP_003556667.2_parent_GUT1_GT47		BL21(DE3)	pET22dest		EP49.26	42.5731	20.7502	8.5797				70	27
2	G05	G05>D23_Clone01_54-434_Vitis_vinifera_gi|225458348|ref|XP_002283221.1|__parentAT1G75110_RRA_GT77		BL21(DE3)	pET22dest		EP47.5	48.317	2.023	3.66356				70	27
2	G06	G06>D20_Clone01_105-699_Glycine_max_gi|356576157|ref|XP_003556200.1|__parentAT1G34550_DUF616		BL21(DE3)	pET22dest		EP71.04	65.9084	23.5828	5.91128				70	27
2	G07	G07>D05_Clone03_73-429_Oryza_sativa_NP_001068066.1_parentAT2G22900_GT34		BL21(DE3)	pET22dest		EP44.86	42.3821	2.00068	6.95552				70	27
2	G08	G08>D17_Clone04_175-439_glycine_max_GI:571563602_XP_003556667.2_parent_GUT1_GT47		BL21(DE3)	pET22dest		EP34.74	36.6645	16.3468	10.0673				70	27
2	H01	H01>D08_FullLength_setaria_italica_gi|514819627|ref|XP_004984508.1|__parentAT3G02250_DUF246		BL21(DE3)	pET22dest		EP62.2327	64.7928	17.62	8.19071				70	27
2	H02	H02>D16_FullLength_glycine_max_gi|356519776|ref|XP_003528545.1|__parent_GUT1_GT47		BL21(DE3)	pET22dest		EP61.6611	52.9638	19.3401	7.98403				70	27
2	H03	H03>D24_FullLength_Glycine_max_gi|356560983|ref|XP_003548765.1|__parentAT2G35610_XEG113_GT77		BL21(DE3)	pET22dest		EP78.3692	74.3539	29.1857	12.802				70	27
2	H04	H04>D15_Clone01_39-316_oryza_sativa_gi|222629259|gb|EEE61391.1|__hypothetical_protein_OsJ_15564_[Oryza_sativa_Japonica_Group]_parentAT1G19300_Parvus_GT8		BL21(DE3)	pET22dest		EP36.17	36.8085	25.2818	6.67694				70	27
2	H05	H05>D23_Clone02_54-403_Vitis_vinifera_gi|225458348|ref|XP_002283221.1|__parentAT1G75110_RRA_GT77		BL21(DE3)	pET22dest		EP44.09	48.039	11.0041	4.39731				70	27
2	H06	H06>D24_Clone01_53-639_Glycine_max_gi|356560983|ref|XP_003548765.1|__parentAT2G35610_XEG113_GT77		BL21(DE3)	pET22dest		EP70.16	74.5862	31.5431	13.1483				70	27
2	H07	H07>D12_Clone01_95-393_Hordeum_vulgare_gi|326523271|dbj|BAJ88676.1|__parentAT1G27600_IRX9L_GT43		BL21(DE3)	pET22dest		EP38.48	37.142	2.73677	7.8825				70	27
2	H08	H08>D18_Clone01_30-396_cucumis_sativus_XP_004135058.1_parentAT5G39990_GlcAT14A_GT14		BL21(DE3)	pET22dest		EP45.96	44.8922	12.9278	4.19892				70	27
