# Supplementary material for: Plant cell wall glycosyltransferases: High-throughput recombinant expression screening and general requirements for these challenging enzymes
Source: PLoS One. 2017 Jun 9;12(6):e0177591. doi: 10.1371/journal.pone.0177591 (PMC5466300; doi:10.1371/journal.pone.0177591)
Supplement: S1 Pred — (TXT) [file pone.0177591.s017.txt]

>D01 Brachypodion Distachyon RGP1 GT75
Sequence                    MAATPSTPLLKDELDIVIPTIRNLDFLEMWRPFFQPYHLIIVQDGDPAKVIKVPEGFDYELYNRNDVNRILGAKASCISFKDSACRCFGYMVSKKKYIYT
Truncation                  MAATPSTPLLKDELDIVIPTIRNLDFLEMWRPFFQPYHLIIVQDGDPAKVIKVPEGFDYELYNRNDVNRILGAKASCISFKDSACRCFGYMVSKKKYIYT
                                   10|       20|       30|       40|       50|       60|       70|       80|       90|      100|
TRM Phobius Phobius:        ----------------------------------------------------------------------------------------------------
TRM TMPred N-Terminus:      ----------------------------------------------------------------------------------------------------
TRM TMPred Alternative:     ----------------------------------------------------------------------------------------------------
DIS GlobPlot Disorder:      --ddddd---------------------------------------------------------------------------------------------
DIS GlobPlot Domains:       gggggggggggggggggggggggggggggggggggggggggggggggggggggggggggggggggggggggggggggggggggggggggggggggggggg
DIS IUPred Disorder:        ----------------------------------------------------------------------------------------------------
SST NPS DSC:                --------------eeeee------hhhhhhhhh----eeee--------ee------eee----hhhhh-------------hhhhhhhhh----eeee
SST NPS HNNC:               --------------heee--e---eehhhhh------eeeeee-----eeeee-----eee------hhhh----eeee--hhhhhhh-------eeeee
SST NPS PHD:                ---------------eehhhh--hhhhhhhhhhh---eeeeee-------eee------------hhhhhh-----eeee-----eeeeeeeeeeeeeee
SST NPS Predator:           -------------eeeeee-----eeee---------eeeeee-----eeee-----eeee-----hhhhhhh----eeee--------------eeeee
SST NPS SIMPA96:            -------hhhhhhhhhhh-----hhhhhhhh------eeeee------eeee------eee-----hhhhh-----eee------eee-eee---eeeee
SST NPS Sec.Cons.:          --------------?eee?-----?hhhhhh------eeeeee-----eeee------eee-----hhhhh-----eee------???-???---eeeee

Sequence                    IDDDCFVAKDPSGKDINALEQHIKNLLSPSTPFFFNTLYDPYRDGADFVRGYPFSLREGAPTAVSHGLWLNIPDYDAPTQLVKPLERNNRYVDAVLTIPK
Truncation                  IDDDCFVAKDPSGKDINALEQHIKNLLSPSTPFFFNTLYDPYRDGADFVRGYPFSLREGAPTAVSHGLWLNIPDYDAPTQLVKPLERNNRYVDAVLTIPK
                                  110|      120|      130|      140|      150|      160|      170|      180|      190|      200|
TRM Phobius Phobius:        ----------------------------------------------------------------------------------------------------
TRM TMPred N-Terminus:      ----------------------------------------------------------------------------------------------------
TRM TMPred Alternative:     ----------------------------------------------------------------------------------------------------
DIS GlobPlot Disorder:      -----ddddddd-----------------dddddddddddddddddddd---------------------------------------------------
DIS GlobPlot Domains:       ggggggggggggggggggggggggggggg-----------------------------------------------------------------------
DIS IUPred Disorder:        --------------------d-------------------------------------------------------------------------------
SST NPS DSC:                --------------hhhhhhhhhhh--------------------------------------------------------------hhhhhheeee---
SST NPS HNNC:               e----eee--------hhhhhhhhhhh-----eehhh---------hhh--------------e---eeee-------hhhh-hh------eeeeeee--
SST NPS PHD:                e---------------hhhhhhhhh------------------------------------hhhh----e--------------------eeeeeeee--
SST NPS Predator:           e----eee-------hhhhhhhhhhh-----------------------------------------eeee---------------------eeeee---
SST NPS SIMPA96:            e---eee-------hhhhhhhhhhhh------eeehhhh--------ee----ee------------eee-------hhhhhhhh-----eeeeeee---
SST NPS Sec.Cons.:          e----ee--------hhhhhhhhhhh-----------------------------------------eee--------------------?eeeeee---

Sequence                    GTLFPMCGMNLAFDRELIGPAMYFGLMGDGQPIGRYDDMWAGWCTKVITDHLSLGIKTGLPYIWHSKASDPFVNLKKEYNGIFWQEELIPFFQSVTLSKE
Truncation                  GTLFPMCGMNLAFDRELIGPAMYFGLMGDGQPIGRYDDMWAGWCTKVITDHLSLGIKTGLPYIWHSKASDPFVNLKKEYNGIFWQEELIPFFQSVTLSKE
                                  210|      220|      230|      240|      250|      260|      270|      280|      290|      300|
TRM Phobius Phobius:        ----------------------------------------------------------------------------------------------------
TRM TMPred N-Terminus:      ----------------------------------------------------------------------------------------------------
TRM TMPred Alternative:     ----------------------------------------------------------------------------------------------------
DIS GlobPlot Disorder:      ----------------------ddddddddddddddd---------------------------------------------------------------
DIS GlobPlot Domains:       -------------------------------------ggggggggggggggggggggggggggggggggggggggggggggggggggggggggggggggg
DIS IUPred Disorder:        ----------------------------------------------------------------------------------------------------
SST NPS DSC:                ----------hhhhhhh-----eee------------------eeeeee------------eeee----------hhhhhhheehh---hhhhh------
SST NPS HNNC:               --------h-hhhhhhh----eeeee-----------hhh---hhhhhhhhhhh------eeeee---hhhhhhhhhh---eeeehhhhhh---------
SST NPS PHD:                --eee-----hhhhhhhhhhhhhhhh---------hhhhhhhhhhhhhhhhh---------eee--------hhhhhh--------hhhhh-eeee----
SST NPS Predator:           --------hhhhhhhh----------------------------eee---------------eee---------------------------eeeee---
SST NPS SIMPA96:            --------------------eeeee------------------hhhhhhhhhhh-------eee------hhhhhhhh------hhhhhhhhhhh-----
SST NPS Sec.Cons.:          ----------hhhhhhh----?eee------------------hhhhhhhhh---------eeee-------hhhhhh------?hhhhhh-???-----

Sequence                    ATTVQKCYLELAKQVKAKLGKVDGYFNKLADAMVTWIEAWDELNPPKGAITAVNGPGPVVKSK
Truncation                  ATTVQKCYLELAKQVKAKLGKVDGYFNKLADAMVTWIEAWDELNPPKGAITAVNGPGPVVKSK
                                  310|      320|      330|      340|      350|      360|      370|      380|      390|      400|
TRM Phobius Phobius:        ---------------------------------------------------------------
TRM TMPred N-Terminus:      ---------------------------------------------------------------
TRM TMPred Alternative:     ---------------------------------------------------------------
DIS GlobPlot Disorder:      ---------------------------------------------dddddddddddd------
DIS GlobPlot Domains:       ggggggggggggggggggggggggggggggggggggggggggggggggggggggggggggggg
DIS IUPred Disorder:        ----------------------------------------------dd--dddddd----ddd
SST NPS DSC:                ---hhhhhhhhhhhhhhh------hhhhhhhhhhhhhhhhhh------eee-------eee--
SST NPS HNNC:               hhhhhhhhhhhhhhhhhhh---hhhhhhhhhhhhhhhhhhh-------eeeee----------
SST NPS PHD:                ---hhhhhhhhhhhhhhhh-----hhhhhhhhhhhhhhhhhhh------ee-------ee---
SST NPS Predator:           -hhhhhhhhhhhhhhhhhhh----hhhhhhhhhhhhhhhh--------eeeee----------
SST NPS SIMPA96:            hhhhhhhhhhhhhhhhhhh---hhhhhhhhhhhhhhhhh---------eeeee----------
SST NPS Sec.Cons.:          -hhhhhhhhhhhhhhhhhh-----hhhhhhhhhhhhhhhhh-------eeeee----------

>D02 Zea mays RGP1 GT75
Sequence                    MASASHAPTPLLKDELDIVIPTIRNLDFLEMWRPFFQPYHLIIVQDGDPSKIIRVPEGFDYELYNRNDINRMLGPKASCISFKDSACRCFGYMVSKKKYI
Truncation                  MASASHAPTPLLKDELDIVIPTIRNLDFLEMWRPFFQPYHLIIVQDGDPSKIIRVPEGFDYELYNRNDINRMLGPKASCISFKDSACRCFGYMVSKKKYI
                                   10|       20|       30|       40|       50|       60|       70|       80|       90|      100|
TRM Phobius Phobius:        ----------------------------------------------------------------------------------------------------
TRM TMPred N-Terminus:      ----------------------------------------------------------------------------------------------------
TRM TMPred Alternative:     ----------------------------------------------------------------------------------------------------
DIS GlobPlot Disorder:      -ddddddddd------------------------------------------------------------------------------------------
DIS GlobPlot Domains:       gggggggggggggggggggggggggggggggggggggggggggggggggggggggggggggggggggggggggggggggggggggggggggggggggggg
DIS IUPred Disorder:        ----------------------------------------------------------------------------------------------------
SST NPS DSC:                ---------hhhhhhheeeehh--hhhhhhhhhhh-----eeee------------------------hhhhh-----eee----hhhhhhhhh----ee
SST NPS HNNC:               ----------------heee--e----hhhhhh------eeeeee-----eeeee-----eee-----hhhh------eee--hhhhhhh-------eee
SST NPS PHD:                ---------------eeeeee----hhhhhhhhhh----eeeeee-------eee-----eeee-----hhh-----eeee------eeeeeeeeeeeee
SST NPS Predator:           ---------------eeeeee-----eeee---------eeeeee-----eeeee-----eee----------------eee---------------eee
SST NPS SIMPA96:            ----------hhhhhhhhhh-----hhhhhhhh------eeeee------eeee------eee---------------eeee-----eee-eee---eee
SST NPS Sec.Cons.:          ---------------?eeee?----hhhhhhhh------eeeeee-----eeeee-----eee------hhh------eee------???-???---eee

Sequence                    YTIDDDCFVAKDPLGKDINALEQHIKNLLSPSTPFFFNTLYDPYRVGADFVRGYPFSLREGVPTAVSHGLWLNIPDYDAPTQLVKPLERNTRYVDAILTI
Truncation                  YTIDDDCFVAKDPLGKDINALEQHIKNLLSPSTPFFFNTLYDPYRVGADFVRGYPFSLREGVPTAVSHGLWLNIPDYDAPTQLVKPLERNTRYVDAILTI
                                  110|      120|      130|      140|      150|      160|      170|      180|      190|      200|
TRM Phobius Phobius:        ----------------------------------------------------------------------------------------------------
TRM TMPred N-Terminus:      ----------------------------------------------------------------------------------------------------
TRM TMPred Alternative:     ----------------------------------------------------------------------------------------------------
DIS GlobPlot Disorder:      -------------------------------dddddddd-------------------------------------------------------------
DIS GlobPlot Domains:       gggggggggggggggggggggggggggggggggggggggggggggggggggggggggggggggggggggggggggggggggggggggggggggggggggg
DIS IUPred Disorder:        ----------------------------------------------------------------------------------------------------
SST NPS DSC:                ee--------------hhhhhhhhhhh--------------------------------------------------------hhhhhhhhhhhhheee-
SST NPS HNNC:               eee----ee------hhhhhhhhhhhhhh-----eeh-------h--hhhh--------------e---eeee--------hhh-hh-----hhhheee-
SST NPS PHD:                eee----------------hhhhhhhh-----------------------------hhh---hhhh-----e--------------------eeeeeeee
SST NPS Predator:           eee--------------hhhhhhhhhhh-----------------------------------------eeee----------------hhhhheeeee-
SST NPS SIMPA96:            eee---eee------hhhhhhhhhhhhh------eee--------------------------------eee-------hhhhhh-------eeeeeee-
SST NPS Sec.Cons.:          eee-------------hhhhhhhhhhhh-----------------------------------------eee-----------h--------hheeeee-

Sequence                    PKGTLFPMCGMNLAFDRELIGPAMYFGLMGDGQPIGRYDDMWAGWCTKVITDHLGLGVKTGLPYIWHSKASNPFVNLKKEYNGIFWQEELIPFFQSVSLP
Truncation                  PKGTLFPMCGMNLAFDRELIGPAMYFGLMGDGQPIGRYDDMWAGWCTKVITDHLGLGVKTGLPYIWHSKASNPFVNLKKEYNGIFWQEELIPFFQSVSLP
                                  210|      220|      230|      240|      250|      260|      270|      280|      290|      300|
TRM Phobius Phobius:        ----------------------------------------------------------------------------------------------------
TRM TMPred N-Terminus:      ----------------------------------------------------------------------------------------------------
TRM TMPred Alternative:     ----------------------------------------------------------------------------------------------------
DIS GlobPlot Disorder:      ------------------------ddddddddddddddd-------------------------------------------------------------
DIS GlobPlot Domains:       gggggggggggggggggggggggg---------------ggggggggggggggggggggggggggggggggggggggggggggggggggggggggggggg
DIS IUPred Disorder:        ----------------------------------------------------------------------------------------------------
SST NPS DSC:                ------------hhhhhhh----hheee-------------hh---eeee-------------eeee----------hhhhhhhhhhh---hhhhh----
SST NPS HNNC:               ------------hhhhhhh----eeeee-----------hhh---hhhhhh-----------eeeee----hhhhhhhhh---eeee--hh-h-------
SST NPS PHD:                ----e--------hhhhhhhhhhhhhh----------hhhhhhhhhhhhhhhhhhh------ee-ee-------hhhhh------eeehhhhh-------
SST NPS Predator:           ----------hhhhhhhh----------------------------eee---------------eee---------------------------------
SST NPS SIMPA96:            ----------------------eeeee------------------hhhhhhhh----------eee-------hhhhhhh------hhhhhhhhh-----
SST NPS Sec.Cons.:          ------------hhhhhhh----??ee--------------h---hhhhhh------------eeee-------hhhhhh-----???-hhhh-------

Sequence                    KEATTVQKCYLELAKQVRAKLGKVDGYFNKLADSMVTWIEAWDELNPPKGGVPTANGPPKK
Truncation                  KEATTVQKCYLELAKQVRAKLGKVDGYFNKLADSMVTWIEAWDELNPPKGGVPTANGPPKK
                                  310|      320|      330|      340|      350|      360|      370|      380|      390|      400|
TRM Phobius Phobius:        -------------------------------------------------------------
TRM TMPred N-Terminus:      -------------------------------------------------------------
TRM TMPred Alternative:     -------------------------------------------------------------
DIS GlobPlot Disorder:      -------------------------------------------ddddddddddddddd---
DIS GlobPlot Domains:       ggggggggggggggggggggggggggggggggggggggggggggggggggggggggggggg
DIS IUPred Disorder:        ---------------------------------------------dddddddddddddddd
SST NPS DSC:                -----hhhhhhhhhhhhhhh------hhhhhhhhhhhhhhhhhh-----------------
SST NPS HNNC:               --hhhhhhhhhhhhhhhhhhh---hhhhhhhh-hhheeee---------------------
SST NPS PHD:                -----hhhhhhhhhhhhhhhh-----hhhhhhhhhhhhhhhhhhh----------------
SST NPS Predator:           ---hhhhhhhhhhhhhhhhhh-------------hhhhhhhh-------------------
SST NPS SIMPA96:            --hhhhhhhhhhhhhhhhhhh---hhhhhhhhhhhhhhhhh--------------------
SST NPS Sec.Cons.:          ---hhhhhhhhhhhhhhhhhh-----hhhhhhhhhhhhhhhh-------------------

>D03 Solanum lycopersicum XXT1 GT34
Sequence                    MLDRFLSARRAWQVRRIMRNGKLTFLCLFLTVIVLRGNLGAGRFGTPGQDLKEIRETFSYYRKRVEPRRVLEEAQQVSSSSTVSDGGASSSDSNNYATFD
Truncation                                                                MGQDLKEIRETFSYYRKRVEPRRVLEEAQQVSSSSTVSDGGASSSDSNNYATFD
                                   10|       20|       30|       40|       50|       60|       70|       80|       90|      100|
TRM Phobius Phobius:        SSSSSSSSSSSSSSSSSSSSSSSSSSSSSSSSSSSSSSSS------------------------------------------------------------
TRM TMPred N-Terminus:      --------------------TTTTTTTTTTTTTTTTTTTTTT----------------------------------------------------------
TRM TMPred Alternative:     --------------------TTTTTTTTTTTTTTTTTTTTTT----------------------------------------------------------
DIS GlobPlot Disorder:      --------------------------------------ddddddddddd------------------------------dddddddddddddddd-----
DIS GlobPlot Domains:       ggggggggggggggggggggggggggggggggggggggggggggggggggggggggggggggggggggggggggggggg---------------------
DIS IUPred Disorder:        --------------------------------------------dddd-------dd-----------dddddddddddddddddddddddd--------
SST NPS DSC:                hhhhhhhhhhhhhhhhhh---eeeeehhhheeeee--------------hhhhhhhhhhhh-----hhhhhhh---------------------------
SST NPS HNNC:               -hhhhhhhhhhhhhhhhhhh--hhhhhhhhhheeee--------------hhhhhhhhhhh------hhhhhhhhh------------------------
SST NPS PHD:                -hhhhhhhhhhhhhhhhh----eeeee--eeeeeeee-------------hhhhhhhhhhhh----hhhhhhhhee------------------------
SST NPS Predator:           ---hhhhhhhhhhhhhhhh----eeee----eeeee--------------hhhhhhhhhhhhhh----hhhhhhhhhh----------------------
SST NPS SIMPA96:            -hhhhhhhhhhhhhhhhh----eeeeeeeeeeeee-------------hhhhhhhhhhhhhhh---hhhhhhhhhh----eee-------------eee-
SST NPS Sec.Cons.:          -hhhhhhhhhhhhhhhhh----eeeee???eeeeee--------------hhhhhhhhhhhh----hhhhhhhhhh------------------------

Sequence                    LKKILVDEDDGEPEFKRDPNQPYALGPKIIDWDEQRGEWLKKNPNFPNFVGTNKPRVLLVTGSSPKPCENPVGDHYLLKSIKNKIDYCRLHGIEIFYNMA
Truncation                  LKKILVDEDDGEPEFKRDPNQPYALGPKIIDWDEQRGEWLKKNPNFPNFVGTNKPRVLLVTGSSPKPCENPVGDHYLLKSIKNKIDYCRLHGIEIFYNMA
                                  110|      120|      130|      140|      150|      160|      170|      180|      190|      200|
TRM Phobius Phobius:        ----------------------------------------------------------------------------------------------------
TRM TMPred N-Terminus:      ----------------------------------------------------------------------------------------------------
TRM TMPred Alternative:     ----------------------------------------------------------------------------------------------------
DIS GlobPlot Disorder:      ---------ddddddddddddddddd-------------dddddddddddddd----ddddddddddddddddd--------------------------
DIS GlobPlot Domains:       --------------------------------------------------------------------------gggggggggggggggggggggggggg
DIS IUPred Disorder:        -------ddddddddddddd-dd--dd---------------ddd-----------d--dddddd-----ddd---------------------------
SST NPS DSC:                ----------------------------hhhhhhhhhhhhh--------------eeeee-------------hhhhhhhh---hhhhh----hhhhhhh
SST NPS HNNC:               -hheeee---------------------eee--------h---------------eeeeee-------------hhhhhhhh----hhh---hhehhhhh
SST NPS PHD:                e-----------------------------hhhhhhhhhhhh-------------eeeeee-------------hhhhhhh-----------eeeeeeeh
SST NPS Predator:           --eeee-------------------------------------------------eeeeeee------------eeeehhhhhhh-------hhhhhhhh
SST NPS SIMPA96:            -eeeee----------------------ee-------hhhh--------------eeeee--------------eehhhhhhhhhhhhhh---eehhhhh
SST NPS Sec.Cons.:          --?eee----------------------???------hhhh--------------eeeeee-------------hhhhhhhh--h-hhh---?hehhhhh

Sequence                    LLDAEMAGFWAKLPLLRKLLLSHPEVEFLWWMDSDAMFTDMAFELPWERYKDANLVMHGWNEMVYDQKNWIGLNTGSFLLRNTQWALDLLDVLAPMGPKG
Truncation                  LLDAEMAGFWAKLPLLRKLLLSHPEVEFLWWMDSDAMFTDMAFELPWERYKDANLVMHGWNEMVYDQKNWIGLNTGSFLLRNTQWALDLLDVLAPMGPKG
                                  210|      220|      230|      240|      250|      260|      270|      280|      290|      300|
TRM Phobius Phobius:        ----------------------------------------------------------------------------------------------------
TRM TMPred N-Terminus:      ----------------------------------------------------------------------------------------------------
TRM TMPred Alternative:     ----------------------------------------------------------------------------------------------------
DIS GlobPlot Disorder:      ----------------------------------------------------------------------------------------------------
DIS GlobPlot Domains:       gggggggggggggggggggggggggggggggggggggggggggggggggggggggggggggggggggggggggggggggggggggggggggggggggggg
DIS IUPred Disorder:        ----------------------------------------------------------------------------------------------------
SST NPS DSC:                h-----hhhhhhhhhhhhh--------hhee-----hhhhhhh--hhhhh-------------hh-------------hhhhhhhhhhhhhhhhh-----
SST NPS HNNC:               hhhhhhhhhhhhhhhhhhhhh----eeeeeee----hhhhhhhh--hhhh----eeee--hhhhh-h--he-----hhhhhhhhhhhhhhhhhh------
SST NPS PHD:                hh---hhhhhhhhhhhhhhhhh----eeeeee---hhh--------hhh-----eeee----eeee--eeee----eeee---hhhhhhhhhhhh-----
SST NPS Predator:           hhhhhhhhhhh-hhhhhhhhh----eeeee-----hhhhhhhh-----------eee-----eee---------------hhhhhhhhhhhh--------
SST NPS SIMPA96:            hhhhhhhhhhhhhhhhhhhhh-----eeeee------hhhh-----hhhh---eeee------------eee-----eee--hhhhhhhhhhh-------
SST NPS Sec.Cons.:          hhhhhhhhhhhhhhhhhhhhh-----eeeee-----hhhhhhh---hhhh----eee-----???----?e------???hhhhhhhhhhhhhh------

Sequence                    KVREEAGALLTRELKDRPVFEADDQSAMVYILATQKEIWGDKVYLENAYYLHGYWGILVDKYEEMIENYHPGLGDHRWPLVTHFVGCKPCAKFGDYSVER
Truncation                  KVREEAGALLTRELKDRPVFEADDQSAMVYILATQKEIWGDKVYLENAYYLHGYWGILVDKYEEMIENYHPGLGDHRWPLVTHFVGCKPCAKFGDYSVER
                                  310|      320|      330|      340|      350|      360|      370|      380|      390|      400|
TRM Phobius Phobius:        ----------------------------------------------------------------------------------------------------
TRM TMPred N-Terminus:      ----------------------------------------------------------------------------------------------------
TRM TMPred Alternative:     ----------------------------------------------------------------------------------------------------
DIS GlobPlot Disorder:      ---------------------------------------------------------------------ddddddddd----------------------
DIS GlobPlot Domains:       gggggggggggggggggggggggggggggggggggggggggggggggggggggggggggggggggggggggggggggggggggggggggggggggggggg
DIS IUPred Disorder:        ------d---------------------------------------------------------------------------------------------
SST NPS DSC:                ----hhhhhhhhhh----------hhhhhhhhhhhhhhhhhhhhhhhh-------hhhhhhhhhhhhh-----------eee----------------hh
SST NPS HNNC:               -hhhhhhhhhhhhhh---------hhhhhhhhhhhhhh----eehhhhheh---hhhehhhhhhhhhhh---------eeeeeee----------hhhhh
SST NPS PHD:                ---hhhhhhhhhhh----------hhhhhhhhhhhhhh---eeeeeeeeee--hhhhhhhhhhhhhhh-----------eeeee-------------hhh
SST NPS Predator:           hhhhhhhhhhhhhh-----------hhhhhhhhhhh------eeeee-------eeeehhhhhhhhhh----------eeeeeee------------hhh
SST NPS SIMPA96:            hhhhhhhhhhhhhh----------hhhheehhhhh-------eee---ee-----hhhhhhhhhhhhh---------------------------hhhhh
SST NPS Sec.Cons.:          -hhhhhhhhhhhhh----------hhhhhhhhhhhhhh----eee????e----?hhhhhhhhhhhhh-----------eeeee-------------hhh

Sequence                    CLKQMDRAFNFGDNQILQMYGFTHKSLGSRRVKRTRNETSNPLEVNDELGLLHPPFKAVKVPSS
Truncation                  CLKQMDRAFNFGDNQILQMYGFTHKSLGSRRVKRTRNETSNPLEVNDELGLLHPPFKAVKVPSS
                                  410|      420|      430|      440|      450|      460|      470|      480|      490|      500|
TRM Phobius Phobius:        ----------------------------------------------------------------
TRM TMPred N-Terminus:      ----------------------------------------------------------------
TRM TMPred Alternative:     ----------------------------------------------------------------
DIS GlobPlot Disorder:      ----------------------------------------------------------------
DIS GlobPlot Domains:       gggggggggggggggggggggggggggggggggggggggggggggggggggggggggggg----
DIS IUPred Disorder:        ---------------------------d-dddddddddddddddddd---------------dd
SST NPS DSC:                hhhhhhhhhhhhhhhhhhhhh--------hhhhhhh------hhhhhhh---------------
SST NPS HNNC:               hhhhhhhhhh---hhheehh----------eee---------------h---------------
SST NPS PHD:                hhhhhhhhhhh--hhhhhhh-hhh-----hhhee----------hhhh---------eeee---
SST NPS Predator:           hhhhhhhhh------eee--------------------------------------eeee----
SST NPS SIMPA96:            hhhhhhhhh-----eeeee---------hhhhhhh------------hhhh-------------
SST NPS Sec.Cons.:          hhhhhhhhhh---hhheehh---------hhh??-------------hh---------------

>D04 Fragaria vesca MUCI10 GT34
Sequence                    MVSPEPSSHPQPMTKPTLKAKASLWFTDGFLFLGGAFLALLLLITIYSFINPSPSSSPNFGRAVTPPISNPGRHSDPGPDLMSDPPDRTFYDDPELTYTI
Truncation                                                                                                             MDPELTYTI
                                   10|       20|       30|       40|       50|       60|       70|       80|       90|      100|
TRM Phobius Phobius:        ----------------------------TTTTTTTTTTTTTTTTTTTTTT--------------------------------------------------
TRM TMPred N-Terminus:      -----------------------------TTTTTTTTTTTTTTTTTTTTTT-------------------------------------------------
TRM TMPred Alternative:     -----------------------------TTTTTTTTTTTTTTTTTTTTTT-------------------------------------------------
DIS GlobPlot Disorder:      -dddddddddddddd----------------------------------ddddddddddddddddddddddddddddddddddddddddddddddddddd
DIS GlobPlot Domains:       ----------------------------------------------------------------------------------------------------
DIS IUPred Disorder:        dddddddddddddddddd---------------------------------------ddddddddddddddddddddddddddddddd---dddd-----
SST NPS DSC:                ----------------------------------hhhhhhhhhheee-----------------------------------------------------
SST NPS HNNC:               -----------------hhhhhhhhhh-hhhhhhhhhhhhhhhhehhhh-----------------------------------------------eee-
SST NPS PHD:                ----------------hhh------e--hhhhhhhhhhhhhhhhhhheee---------------------------------------------eeee-
SST NPS Predator:           --------------hhhhhhhhhh-----------hhhhhhhhhhhhh-----------------------------------------------eeeee
SST NPS SIMPA96:            ------------------hhhhheee---eeee-hhhhhhhhhheeeee-------------ee-------------------------------eeee-
SST NPS Sec.Cons.:          -----------------hhhhhh?-?---????-hhhhhhhhhhehh??----------------------------------------------eeee-

Sequence                    GSPVKNWDEKRRQWLMYHPSFGAGAAERILMVTGSQPSACKNHIGDHLLLRFFKNKVDYSRIHGIDLFYNNAFMHPEMKTYWAKIPVIRAAMVAHPEAEW
Truncation                  GSPVKNWDEKRRQWLMYHPSFGAGAAERILMVTGSQPSACKNHIGDHLLLRFFKNKVDYSRIHGIDLFYNNAFMHPEMKTYWAKIPVIRAAMVAHPEAEW
                                  110|      120|      130|      140|      150|      160|      170|      180|      190|      200|
TRM Phobius Phobius:        ----------------------------------------------------------------------------------------------------
TRM TMPred N-Terminus:      ----------------------------------------------------------------------------------------------------
TRM TMPred Alternative:     ----------------------------------------------------------------------------------------------------
DIS GlobPlot Disorder:      d-----------------------------------ddddd-----------------------------------------------------------
DIS GlobPlot Domains:       -ggggggggggggggggggggggggggggggggggggggggggggggggggggggggggggggggggggggggggggggggggggggggggggggggggg
DIS IUPred Disorder:        -d--------------------------------------------------------------------------------------------------
SST NPS DSC:                ----hhhhhhhhhhhh-----------eeeee-------------hhhhhhhhh-----hh----hhhhhhhh-------hhhhhhhhhhhhh----hhh
SST NPS HNNC:               ------h-hhhhhhhe----------heeeeee-------hhhhhhhhhhhhhh-----heeeeeeeeh-------hhhhhhhh-hhhhhhhh-----ee
SST NPS PHD:                ----hhhhhhhhhhhhh----------eeeeee-------------hhhhhhh-----ee-----eeeee-------hhhhhhhhhhhhhhhh-----ee
SST NPS Predator:           -------hhhhhhhhh-------hhhhhhh---------------hhhhhhhhhh-----------------------------hhhhhhhhh-------
SST NPS SIMPA96:            ---------hhhheeee---------eeeeee--------------eeehhhhh----hhhh---eeee--------hhhhh---hhhhhhhh------e
SST NPS Sec.Cons.:          ------hhhhhhhhhh----------?eeeee-------------hhhhhhhhh-----h?----eee?--------hhhhhhhhhhhhhhhh-----?e

Sequence                    IWWVDSDALFTDMDFKLPLEKYTSYNLVVHGWAHLILDTHSWTGLNAGVFLIRNCEWSMKFLEAWAAMGPQTPDYEKWGETLRATFKDKAFPESDDQTGL
Truncation                  IWWVDSDALFTDMDFKLPLEKYTSYNLVVHGWAHLILDTHSWTGLNAGVFLIRNCEWSMKFLEAWAAMGPQTPDYEKWGETLRATFKDKAFPESDDQTGL
                                  210|      220|      230|      240|      250|      260|      270|      280|      290|      300|
TRM Phobius Phobius:        ----------------------------------------------------------------------------------------------------
TRM TMPred N-Terminus:      ----------------------------------------------------------------------------------------------------
TRM TMPred Alternative:     ----------------------------------------------------------------------------------------------------
DIS GlobPlot Disorder:      ----------------------------------------------------------------------ddddd-------------------------
DIS GlobPlot Domains:       gggggggggggggggggggggggggggggggggggggggggggggggggggggggggggggggggggggggggggggggggggggggggggggggggggg
DIS IUPred Disorder:        ----------------------------------------------------------------------------------------------------
SST NPS DSC:                hh------hhhhhh---hhhhh----eee--------------------------hhhhhhhhhhhh---------hhhhhhhhhh---------hhhhh
SST NPS HNNC:               eeee----eh--------------eeeeee--hheee----------eeeeee----hhhhhhhhhh----------hhhhhhhhh-h-----------e
SST NPS PHD:                eeee----ee----ee----------eeee----eee---eee-----eeee--hhhhhhhhhhhhhh-------hhhhhhhhhhhh---------hhhh
SST NPS Predator:           eee----eeee--------------eee--------------------eeeee--hhhhhhhhhhhh--------------hhhhhhh------------
SST NPS SIMPA96:            eeee----ee---------------eeee----eeee-----------eeee---hhhhhhhhhhh-----------hhhhhhhhh-------------e
SST NPS Sec.Cons.:          eeee----ee---------------eeee-----eee-----------eeee---hhhhhhhhhhhh----------hhhhhhhhh-------------?

Sequence                    AYLIYKENEKWADRIYLESDYYFEGYWAEIVGNLENITEKYTEIEKRRGDEDVARLRRRHAEKVSEQYGAFREKFLKDAGSGYGVGSWRRPFVTHFTGCQ
Truncation                  AYLIYKENEKWADRIYLESDYYFEGYWAEIVGNLENITEKYTEIEKRRGDEDVARLRRRHAEKVSEQYGAFREKFLKDAGSGYGVGSWRRPFVTHFTGCQ
                                  310|      320|      330|      340|      350|      360|      370|      380|      390|      400|
TRM Phobius Phobius:        ----------------------------------------------------------------------------------------------------
TRM TMPred N-Terminus:      ----------------------------------------------------------------------------------------------------
TRM TMPred Alternative:     ----------------------------------------------------------------------------------------------------
DIS GlobPlot Disorder:      ------------------------------------------------------------------------------ddddddddddd---dddddddd
DIS GlobPlot Domains:       gggggggggggggggggggggggggggggggggggggggggggggggggggggggggggggggggggggggggggggggggggggggggggg--------
DIS IUPred Disorder:        ----------------------------------------dddddd-dddddddddddd-----------------------------------------
SST NPS DSC:                hhhhhh--hhhhhhhhh--hh------------hhhhhhhhhhhhhhhhhhhhhhhhhhhhhhhhhhhhhhhhhhhhh--------------eee-----
SST NPS HNNC:               eeeee---hhhhhheee----hh-hhhhhhh---hhhhhhhhhhhh----hhhhhhhhhhhhhhhhhhhhhhhhhhhh-------------eeeee----
SST NPS PHD:                hhhhhhhhhh---eeeeeeeeeeeehhhhhhhhhhhhhhhhhhh------hhhhhhhhhhhhhh-hhhhhhhhhhhhh------------eeeee-----
SST NPS Predator:           -eeehhhhhhhhhheeee-------hhhhhh-------hhhhhhhhh-----hhhhhhhhhhhhhhhhhhhhhhhhh--------------eeeee----
SST NPS SIMPA96:            eeeee--------eeee-------hhhhhhhhhhhhhhhhhhhhhhh--hhhhhhhhhhhhhhhhhhhhhhhhhhhh-----------------------
SST NPS Sec.Cons.:          ?eeehh--hhhhhheee-------?hhhhhh--hhhhhhhhhhhhhh---hhhhhhhhhhhhhhhhhhhhhhhhhhhh-------------eeee-----

Sequence                    PCSGAHNLMYSGTSCWDGMQKALNFADNQVLRKYGFVHASAVDSSIQPLPFNYPVVS
Truncation                  PCSGAHNLMYSGTSCWDGMQKALNFADNQVLRKYGFVHASAVDSSIQPLPFNYPVVS
                                  410|      420|      430|      440|      450|      460|      470|      480|      490|      500|
TRM Phobius Phobius:        ---------------------------------------------------------
TRM TMPred N-Terminus:      ---------------------------------------------------------
TRM TMPred Alternative:     ---------------------------------------------------------
DIS GlobPlot Disorder:      ddddddddddddd---------------------------------ddddddddddd
DIS GlobPlot Domains:       ---------------------------------------------------------
DIS IUPred Disorder:        ---------------------------------------------------------
SST NPS DSC:                ------------hhhhhhhhhhhhhhhhhhhhhhh----------------------
SST NPS HNNC:               --------e-----hhhhhhhhhhhhhhhhhhh--eeeee-----------------
SST NPS PHD:                ------------hhhhhhhhhhhh---hhhhhhh-----------------------
SST NPS Predator:           ------eeee-------hhhhhhhh-----------eeeee----------------
SST NPS SIMPA96:            -------ee-------hhhhhhhhh--hhhhhh---ee-------------------
SST NPS Sec.Cons.:          --------e-----hhhhhhhhhhh--hhhhhh---ee-------------------

>D05 Oryza sativa MUCI10 GT34
Sequence                    MAASETAPFGVSAASKGGGGVAGARAQHGQLAVAGRVHDALVFAAGAVAAVLVLLATASFLSPMPVTNLVAFRSLPVSVASTSAASAAIDADVGVRGGPG
Truncation                                                                                          MSLPVSVASTSAASAAIDADVGVRGGPG
                                   10|       20|       30|       40|       50|       60|       70|       80|       90|      100|
TRM Phobius Phobius:        ---------------------------------------TTTTTTTTTTTTTTTTTTTTTT---------------------------------------
TRM TMPred N-Terminus:      ----------------------------------------TTTTTTTTTTTTTTTTTTTTTT--------------------------------------
TRM TMPred Alternative:     -----------------------------------------TTTTTTTTTTTTTTTTTTTTT--------------------------------------
DIS GlobPlot Disorder:      --ddddddddddddddddddddd---------------------------------------------------------------------dddddddd
DIS GlobPlot Domains:       ----------------------------------------------------------------------------------------------------
DIS IUPred Disorder:        ------------------------d--------------------------------------------------------------------------d
SST NPS DSC:                --------eeeee----------------eee----hhhhhhhhhhhhhheeeehhhh----------eee-----------hhhhhheeeeeee-----
SST NPS HNNC:               ------------h---------hhhhh---eeh-hhhhhhhhhhhhhhhhhhhhhhhhhh--------eeehh--------hhhhhhhhh----------
SST NPS PHD:                ---------eee-------hhhhhh-----eee----hhhhhhhhhhhhhhhhhhhhhh--------eeeee----eeee--hhhh--------------
SST NPS Predator:           ---------------------hhhhhhhhhhhhhhhhhhhhhhhhhhhhhhhhhhhhhhh-------eeeeee----eeee---hhhhh-----------
SST NPS SIMPA96:            ----------ee------------------eee---hhhhhhhhhhhhhhhhhhhh------------eee-----eee--hhhhhhhh-----------
SST NPS Sec.Cons.:          ----------ee----------hhh-----ee?---hhhhhhhhhhhhhhhhhhhhhhh---------eee?-----ee---hhhhhhh-----------

Sequence                    AAGRTFYDDSRVSYAVEVGRRGGITGWDARRAAWMRLRYPRGLNATAAGRERVVMVSGSQAPPCRGEGGDHLLFRFLKNKVDYCRLHGVELLYNNALLQP
Truncation                  AAGRTFYDDSRVSYAVEVGRRGGITGWDARRAAWMRLRYPRGLNATAAGRERVVMVSGSQAPPCRGEGGDHLLFRFLKNKVDYCRLHGVELLYNNALLQP
                                  110|      120|      130|      140|      150|      160|      170|      180|      190|      200|
TRM Phobius Phobius:        ----------------------------------------------------------------------------------------------------
TRM TMPred N-Terminus:      ----------------------------------------------------------------------------------------------------
TRM TMPred Alternative:     ----------------------------------------------------------------------------------------------------
DIS GlobPlot Disorder:      dddddd----------------------------------------------------dddddddddddd------------------------------
DIS GlobPlot Domains:       ------gggggggggggggggggggggggggggggggggggggggggggggggggggggggggggggggggggggggggggggggggggggggggggggg
DIS IUPred Disorder:        -----------------------------------------------------dddddddd---------------------------------------
SST NPS DSC:                ------------eee-----------hhhhhhhhhh---------------eeeee--------------hhhhhhhh-----------hhhhhh-----
SST NPS HNNC:               -----------eeeeehh----------hhhhhhhhh-------e-----eeeeeee-----------hhhhhhhhhh----hhh---heehh---hh-h
SST NPS PHD:                ----eee----eeeee----------hhhhhhhhhhh--------------eeeeee-------------hhhhhhh-----ee-----eeeee------
SST NPS Predator:           --------------eeeee--------hhhhhhhhhhh-----hhhhh--eeeeeee------------------hhhhhh-----eeeee-------hh
SST NPS SIMPA96:            ----eee----hhhheee----------hhhhhhhee-------------eeeeee--------------eeehhhhh-hhhhhhh---eeee------h
SST NPS Sec.Cons.:          -----------?eeee??---------hhhhhhhhhh-------------eeeeeee-------------hhhhhhhh----??-----ee??------h

Sequence                    RMLAYWAKIPAVRAAMLAHPDAEWVWWVDADAVFTDMDFSLPLHKYKDHNLVVYGWNKEVYGERSWVGLNAGVFLIRNCQWSLDFMDAWARMGPASPEYA
Truncation                  RMLAYWAKIPAVRAAMLAHPDAEWVWWVDADAVFTDMDFSLPLHKYKDHNLVVYGWNKEVYGERSWVGLNAGVFLIRNCQWSLDFMDAWARMGPASPEYA
                                  210|      220|      230|      240|      250|      260|      270|      280|      290|      300|
TRM Phobius Phobius:        ----------------------------------------------------------------------------------------------------
TRM TMPred N-Terminus:      ----------------------------------------------------------------------------------------------------
TRM TMPred Alternative:     ----------------------------------------------------------------------------------------------------
DIS GlobPlot Disorder:      ----------------------------------------------------------------------------------------------------
DIS GlobPlot Domains:       gggggggggggggggggggggggggggggggggggggggggggggggggggggggggggggggggggggggggggggggggggggggggggggggggggg
DIS IUPred Disorder:        ----------------------------------------------------------------------------------------------------
SST NPS DSC:                --hhhhhhhhhhhhhhh-------eee-----hhhhh-------hh----eee------hh-----------eeehhhh---hhhhhhhh----------
SST NPS HNNC:               hhhhhhhh--hhhhhhhh----eeeeee----eh---------------eeeeee---eee---eee-----eeeee-----hhhhhhhhhh------hh
SST NPS PHD:                hhhhhhhhhhhhhhhhhh-----eeeee----eee---------------eeee-----eeee-eeeee---eeeee--hhhhhhhhhhhhh-------h
SST NPS Predator:           hhhhhhhhhhhhhhhhh-----eeeee----eee---------------eeeeee----------------eeeeee-----hhhhhhhhh---------
SST NPS SIMPA96:            hhhhhh---hhhhhhhh------eeeee----ee---------------eeeee------------------eeee----hhhhhhhhhhh---------
SST NPS Sec.Cons.:          hhhhhhhhhhhhhhhhh------eeeee----ee---------------eeeee-----??-----------eeeee-----hhhhhhhhh---------

Sequence                    RWGSVLHDTLRGKSDKESDDQSALVYLLSEHEEKWGAKTYLEKGYFFQGYWVEVVDRLDDIAARYEAAERRPSAAAAHLRRRHAEREHERYAAARNAAVR
Truncation                  RWGSVLHDTLRGKSDKESDDQSALVYLLSEHEEKWGAKTYLEKGYFFQGYWVEVVDRLDDIAARYEAAERRPSAAAAHLRRRHAEREHERYAAARNAAVR
                                  310|      320|      330|      340|      350|      360|      370|      380|      390|      400|
TRM Phobius Phobius:        ----------------------------------------------------------------------------------------------------
TRM TMPred N-Terminus:      ----------------------------------------------------------------------------------------------------
TRM TMPred Alternative:     ----------------------------------------------------------------------------------------------------
DIS GlobPlot Disorder:      ----------dddddd------------------------------------------------------------------------------------
DIS GlobPlot Domains:       gggggggggggggggggggggggggggggggggggggggggggggggggggggggggggggggggggggggggggggggggggggggggggggggggggg
DIS IUPred Disorder:        ---------ddddd------ddd------------------------------------------dd-d--ddddddddddddddddddddddddddddd
SST NPS DSC:                hhhhhhhhhh----------hhhhhhhhh---hhhhhhhhhhh-------eeehhhhhhhhhhhhhhhhh----hhhhhhhhhhhhhhhhhhhhhhhh--
SST NPS HNNC:               -hhhhhhhh-----------hhhhhhhhh-hhh-----hhee--eeee--ehhhhhhhhhhhhhhhhhh----hhhhhhhhh--hhhhhhhhhhhhhhh-
SST NPS PHD:                hhhhhhhhhhh---------hhhhhhhhhhhhhh---eeeeeeeeeehhhhhhhhhhhhhhhhhhh---------hhhhhhhhhhhhhhhhhhhhhhhh-
SST NPS Predator:           --------------------hhhhhhhhhhhhhhh---------------eeeeehhhhhhhhhhhhhhhh--hhhhhhhhhhhhhhhhhhhhhhhhhhh
SST NPS SIMPA96:            ---hhhhhhh---------hhhhhhhhhhh---------ee--------hhhhhhhhhhhhhhhhhhhhh-hhhhhhhhhhh----hhhhhhhhhhhhh-
SST NPS Sec.Cons.:          -hhhhhhhhh----------hhhhhhhhhhhhhh----??e?--------ehhhhhhhhhhhhhhhhhhh---hhhhhhhhhhhhhhhhhhhhhhhhhh-

Sequence                    GAVPGPAGGGQSGWRRPFVTHFTGCQPCGGEPNKIYSKKSCADGMNRALNFADDQVLRNYGYRHKDPLSDEVRPLPFDYPAAR
Truncation                  GAVPGPAGGGQSGWRRPFVTHFTGCQPCGGEPNKIYSKKSCADGMNRALNFADDQVLRNYGYRHKDPLSDEVRPLPFDYPAAR
                                  410|      420|      430|      440|      450|      460|      470|      480|      490|      500|
TRM Phobius Phobius:        -----------------------------------------------------------------------------------
TRM TMPred N-Terminus:      -----------------------------------------------------------------------------------
TRM TMPred Alternative:     -----------------------------------------------------------------------------------
DIS GlobPlot Disorder:      dddddddddddddddddddddddddddddddddddddd--------------------------ddddddddddddddd----
DIS GlobPlot Domains:       -----------------------------------------------------------------------------------
DIS IUPred Disorder:        dddddddddddddddd----d-d-----d---ddddd-d-------dd-------d--ddddddddddddddddddddddddd
SST NPS DSC:                ------------------eee----------------hhhhhhhhhhhhhhhhhhhhhhhh----------------------
SST NPS HNNC:               -----------------eeeee-------------e-----hhhhhhhhhhhhhhhhhhh-----------------------
SST NPS PHD:                ----------------eeeee-----------------hhhhhhhhhhhhh-hhhhhhhh-----------------------
SST NPS Predator:           h---------------eeeeee------------eeee-------hhhhhh--------------------------------
SST NPS SIMPA96:            -----------------eee--------------ee--------hhhhhhh-hhhhhhh------------------------
SST NPS Sec.Cons.:          -----------------eeee--------------e-----hhhhhhhhhh-hhhhhhhh-----------------------

>D06 Glycine max GALS1 GT92
Sequence                    MAKDREKKLYVAVLGNYAAELKLLLTTLLLLCAVATLLQFLPSRFTISASDLRVCISRVTQTTPTLSNSTNATSPPAPPLVASLSSPTTSPPPPPPPPPP
Truncation                                                                                                                      
                                   10|       20|       30|       40|       50|       60|       70|       80|       90|      100|
TRM Phobius Phobius:        --------------------TTTTTTTTTTTTTTTTTTTTT-----------------------------------------------------------
TRM TMPred N-Terminus:      ------------------------TTTTTTTTTTTTTTTTTTTT--------------------------------------------------------
TRM TMPred Alternative:     -----------------------TTTTTTTTTTTTTTTTTTTT---------------------------------------------------------
DIS GlobPlot Disorder:      ---------------------------------------------------------------ddddddddddddddddddddddddddddddddddddd
DIS GlobPlot Domains:       ----------------------------------------------------------------------------------------------------
DIS IUPred Disorder:        ----------------------------------------------------------dddddddddddddddddddddddddddddddddddddddddd
SST NPS DSC:                -------hheeeehhhhhhhhhhhhhhhhhhhhhhhh---------------eeeeee------------------------------------------
SST NPS HNNC:               ---hh---eeeeee---hhhhhhhhhhhhhhhhhhhhhhh----eeee----eeeeeee-----------------------------------------
SST NPS PHD:                --------eeehhhhhhhhhhhhhhhhhhhhhhhhhhhhh------ee-hhhhhhhhhhhe---------------------------------------
SST NPS Predator:           ---hhhhhhhhh----hhhhhhhhhhhhhhhhhhhhhhh----eeeee---eeeeeee-----------------------eee----------------
SST NPS SIMPA96:            ----hhhhhhhhhh--hhhhhhhhhhhhhhhhhhhhhhhh----eee-----eeeee----------------------eeee-----------------
SST NPS Sec.Cons.:          ----h--hheeh?h--hhhhhhhhhhhhhhhhhhhhhhhh----eeee----eeeeee------------------------------------------

Sequence                    PPSEQVLPDGTIKRVFNPYGSAAYNFITMGAYRGGLNTFAIIGIASKPLHVYAKPTYECAWFSLAGDNKKVSSTVGYKILPDWGYGHVYTVVIVNCTFPE
Truncation                          MGTIKRVFNPYGSAAYNFITMGAYRGGLNTFAIIGIASKPLHVYAKPTYECAWFSLAGDNKKVSSTVGYKILPDWGYGHVYTVVIVNCTFPE
                                  110|      120|      130|      140|      150|      160|      170|      180|      190|      200|
TRM Phobius Phobius:        ----------------------------------------------------------------------------------------------------
TRM TMPred N-Terminus:      ----------------------------------------------------------------------------------------------------
TRM TMPred Alternative:     ----------------------------------------------------------------------------------------------------
DIS GlobPlot Disorder:      ddddddddd-----------------------------------------------------------------------------------------dd
DIS GlobPlot Domains:       ---------ggggggggggggggggggggggggggggggggggggggggggggggggggggggggggggggggggggggggggggggggggggggggg--
DIS IUPred Disorder:        dddddddddd------------------------------------------------------------------------------------------
SST NPS DSC:                -----------hhhhh-------eeeee----------eeeee--------------eeee---------------------------eeeeeeee----
SST NPS HNNC:               ------------hhh----hhhhhhhhhh--h-----eeeeeee-----eee------eeeee------eeeeeeeeeee------eeeeeeeeee----
SST NPS PHD:                ------------ee------hhhhhhe-eeee----eeeeeeeeee----e------eeeee----------------ee-----eeeeeeeeeeee---
SST NPS Predator:           ------------eeee-------eeeeee--------eeeeee-----eeee------eeeeee------eeeeeeeeee------eeeeeeee------
SST NPS SIMPA96:            -----------eeeee-------eeeee--------eeeeee-------ee------eeeeeee------ee-----ee-------eeeeeeee------
SST NPS Sec.Cons.:          ------------ee??-------eeeee?--------eeeeee------ee------eeeeee-------ee-----eee------eeeeeeeeee----

Sequence                    PLNADNSGGKLVLFASTSGGGDASFNTTDRIEALTEQPRTLDTTLFSSKPKYDYLYCGSSLYGNLNPQRVREWIAYHVKFFGPKSHFVIHDAGGVHAQVL
Truncation                  PLNADNSGGKLVLFASTSGGGDASFNTTDRIEALTEQPRTLDTTLFSSKPKYDYLYCGSSLYGNLNPQRVREWIAYHVKFFGPKSHFVIHDAGGVHAQVL
                                  210|      220|      230|      240|      250|      260|      270|      280|      290|      300|
TRM Phobius Phobius:        ----------------------------------------------------------------------------------------------------
TRM TMPred N-Terminus:      ----------------------------------------------------------------------------------------------------
TRM TMPred Alternative:     ----------------------------------------------------------------------------------------------------
DIS GlobPlot Disorder:      dddddddddddddddddddddddddd---------------------------dddddddddd-------------------------------------
DIS GlobPlot Domains:       --------------------------gggggggggggggggggggggggggggggggggggggggggggggggggggggggggggggggggggggggggg
DIS IUPred Disorder:        ------------------------ddddddddd-------------------------------------------------------------------
SST NPS DSC:                ---------eeeeeee-------------hheeee------------------eee-----------hhhhhhhhhh--------eeeee-------hhh
SST NPS HNNC:               ---------eeeeeee------------hhhhhhhh------eeeee-----eeeee----------hhhhhhhhhhhhh-----eeeee----hhhhhh
SST NPS PHD:                ---------eeeeeee-------------eeeeee----------e-------eee----------hhhhhhhhhhhhhh-----eeeee-----hhhhh
SST NPS Predator:           ---------eeeeee-------------hhhhhhh-----------------eeee------------hhhhhhhhhh--------eeee----hhhhhh
SST NPS SIMPA96:            ---------eeeeee------------hhhhhhhh-----hhhhee------eeee----------hhhhhhhhhhh--------eeee-----hhhhhh
SST NPS Sec.Cons.:          ---------eeeeeee------------hhhhhhh----------e------eeee-----------hhhhhhhhhhh-------eeeee----hhhhhh

Sequence                    EVLKPWMDLGYVTLHDIRDQERFDGYYHNQFMVVNDCLHRYKFMAKWMFFFDVDEYIYVPPKSTIKSVLDSLSEYSQFTIEQMPMSSKLCLTADYGKTYR
Truncation                  EVLKPWMDLGYVTLHDIRDQERFDGYYHNQFMVVNDCLHRYKFMAKWMFFFDVDEYIYVPPKSTIKSVLDSLSEYSQFTIEQMPMSSKLCLTADYGKTYR
                                  310|      320|      330|      340|      350|      360|      370|      380|      390|      400|
TRM Phobius Phobius:        ----------------------------------------------------------------------------------------------------
TRM TMPred N-Terminus:      ----------------------------------------------------------------------------------------------------
TRM TMPred Alternative:     ----------------------------------------------------------------------------------------------------
DIS GlobPlot Disorder:      ----------------------------------------------------------------------------------------------------
DIS GlobPlot Domains:       gggggggggggggggggggggggggggggggggggggggggggggggggggggggggggggggggggggggggggggggggggggggggggggggggggg
DIS IUPred Disorder:        ----------------------------------------------------------------------------------------------------
SST NPS DSC:                hhhhhhhh---eeehhhhhhhh--------eeee--hhhh------eeee--------------hhhhhh------eeeee------eeee-------hh
SST NPS HNNC:               hhhh------eeeee---------------eeehhhhhhhhhhhheeeeee---heeee-----hhhhhhhhhhhhheee-------eeeee------h-
SST NPS PHD:                hhhhhhhh---eeeee--hhhh--------eeee-hhhhhhhhhhhheeeee---eeee---hhhhhhhhhh----eeeeee------------------
SST NPS Predator:           hh---------eee----------------eeee-hhhhhhhhhhhhhhhh---eeeee----hhhhhhh-------eee---------eee--------
SST NPS SIMPA96:            hhhhhhh---eeee----------------eee-----hhhhhhhhheee-----eee---hhhhhhhhhhhhhh--eee-------eeeee-----hhh
SST NPS Sec.Cons.:          hhhhhhh----eee?---------------eeee-hhhhhhhhhhhheee?----eeee----hhhhhhhhh----?eee-------eeeee------h-

Sequence                    KWGFEKLVYKDSKKGIRRDRKYAVQPRSLYATGVHMSQNLAGKTTHKTEGKIMYYHYHGTIAEKRESCKMLINSTEITYDKTPYVLDTTMRDIAGVIKKF
Truncation                  KWGFEKLVYKDSKKGIRRDRKYAVQPRSLYATGVHMSQNLAGKTTHKTEGKIMYYHYHGTIAEKRESCKMLINSTEITYDKTPYVLDTTMRDIAGVIKKF
                                  410|      420|      430|      440|      450|      460|      470|      480|      490|      500|
TRM Phobius Phobius:        ----------------------------------------------------------------------------------------------------
TRM TMPred N-Terminus:      ----------------------------------------------------------------------------------------------------
TRM TMPred Alternative:     ----------------------------------------------------------------------------------------------------
DIS GlobPlot Disorder:      ----------------------------------------------------------------------------------------------------
DIS GlobPlot Domains:       gggggggggggggggggggggggggggggggggggggggggggggggggggggggggggggggggggggggggggggggggggggggggggggggggggg
DIS IUPred Disorder:        ---------------------------------------ddd-----------------------------d----------------------------
SST NPS DSC:                hhhhhhhhh--hhhhhhhhhhheee--------eeeee------------eeeeee-------------hh----eee-------hhhhhhhhhhhhhhh
SST NPS HNNC:               h-eeeeeee--------h----------eee--eee--------------eeeeeee---ee-----heeee---eee------hhhhhhhhhhhhhhhh
SST NPS PHD:                ---eeeeeee-------------e--------------------------eeeeeee--------hhhhhhh---eeee-------hhhhhhhhhhhhhh
SST NPS Predator:           ----eeeee------------eee----eeeeeee----------------eeeee-----hhhhhhhhhhhh--eee--------hhhhhhhhhhhhhh
SST NPS SIMPA96:            hh---eeee-------------------ee--------------------eeeeee-------hhhhhheee-----------eehhhhhhhhhhhhhhh
SST NPS Sec.Cons.:          h--?eeeee--------------e----ee---ee---------------eeeeee---------hhhhhh?---eee-------hhhhhhhhhhhhhhh

Sequence                    ELKMIGDRVQQKTRQ
Truncation                  ELKMIGDRVQQKTRQ
                                  510|      520|      530|      540|      550|      560|      570|      580|      590|      600|
TRM Phobius Phobius:        ---------------
TRM TMPred N-Terminus:      ---------------
TRM TMPred Alternative:     ---------------
DIS GlobPlot Disorder:      ---------------
DIS GlobPlot Domains:       ggggggggggggggg
DIS IUPred Disorder:        ------ddddddddd
SST NPS DSC:                hhhhhhhhhhhh---
SST NPS HNNC:               hhhhhhhhhhhh---
SST NPS PHD:                hhhhhhhhhhhh---
SST NPS Predator:           hhhhhhhhhhhh---
SST NPS SIMPA96:            hhhh--hhhhhhhh-
SST NPS Sec.Cons.:          hhhhhhhhhhhh---

>D07 Fragaria vesca DUF246
Sequence                    MAKSKSTKNKVSYISVPSQIINSLSASSLQSLLTSPKKSSRSKARYLSFLTKYRSPSFWVFFLFLFGFLGMLKLGFNLNTLISFSPYPCTTTTTHFQALV
Truncation                                                                                                             MTTHFQALV
                                   10|       20|       30|       40|       50|       60|       70|       80|       90|      100|
TRM Phobius Phobius:        ---------------------------------------------------------TTTTTTTTTTTTTTTTTTT------------------------
TRM TMPred N-Terminus:      --------------------------------------------------------TTTTTTTTTTTTTTTTTTTTTTT---------------------
TRM TMPred Alternative:     ---------------------------------------------------------TTTTTTTTTTTTTTTTTTTT-----------------------
DIS GlobPlot Disorder:      --dddddd-------------------------------------------------------------------------ddddddddd----------
DIS GlobPlot Domains:       gggggggggggggggggggggggggggggggggggggggggggggggggggggggggggggggggggggggggggggggggggggggggggggggggggg
DIS IUPred Disorder:        d---------------------------------------------------------------------------------------------------
SST NPS DSC:                -----------eee-----------------hh-------------------------eeeee-------------------------------eeeeee
SST NPS HNNC:               ---------eeeeee--hhhhhhh-h--hhhhh--------hhhhhhhhh-------hhehhhhhhhhhhhhh-----eeeee-----------heeeee
SST NPS PHD:                -----------eeee--hhhh----hhhhhhhh------------hhhhhe-----hhhhhhhhhhhhhhhhhhh-------------------------
SST NPS Predator:           ---------eeee--------------hhhhhh--------hhhhhhhhhhh-----hhhhhhhhhh--hhhhhh--------------------eeeee
SST NPS SIMPA96:            ----------eeeee--hhhhhhhhhhhhhhhh-------hhhhhhhhhhhh------eeeeeehhhhhhhhh-------eee------------eeeee
SST NPS Sec.Cons.:          ----------eeeee--hhhh----h-hhhhhh--------hhhhhhhhh?------hhehhhhhhhhhhhhh----------------------eeeee

Sequence                    SSNGYLKSHMSIASNENGQKAEVFDSLTHSLPLILKEEEEPKPEPNSDKTVSEFWKQPDGLGYRPCLDFTRDYQKASEVTVKDRTKYLMVVVAGGLNQQR
Truncation                  SSNGYLKSHMSIASNENGQKAEVFDSLTHSLPLILKEEEEPKPEPNSDKTVSEFWKQPDGLGYRPCLDFTRDYQKASEVTVKDRTKYLMVVVAGGLNQQR
                                  110|      120|      130|      140|      150|      160|      170|      180|      190|      200|
TRM Phobius Phobius:        ----------------------------------------------------------------------------------------------------
TRM TMPred N-Terminus:      ----------------------------------------------------------------------------------------------------
TRM TMPred Alternative:     ----------------------------------------------------------------------------------------------------
DIS GlobPlot Disorder:      ---------------------------------------dddddddddddddddddddddddddddd---------------------------------
DIS GlobPlot Domains:       ggggggggggggggggggggggggggggggggggggggg----------------------------ggggggggggggggggggggggggggggggggg
DIS IUPred Disorder:        ----------d----------------------ddddddddddddddddddddd----------------------------------------------
SST NPS DSC:                ------eeeeeee------eeeehhhh-----hhhhhh----------------------------------hhhhhhhhhhh---eeeeee-----hhh
SST NPS HNNC:               -----h--eeee--------hehhhhh-----eeee---------------hhh-------------h--h-h----eeee----eeeeeeee---hhhh
SST NPS PHD:                ------------eeee-----------------ee---------------------------------------------------eeeeee----hhhh
SST NPS Predator:           -------------------eeee-------hhhhhhhh------------eeeee----------------------eeee-----eeeeee-----hhh
SST NPS SIMPA96:            ---------eee--------hhhhhhhh----eee-------------hhhhhhh----------hhhhhh-------eee----eeeeeee-----hhh
SST NPS Sec.Cons.:          ---------eee--------?e?hhhh-----?ee?---------------???-----------------------?eee-----eeeeee-----hhh

Sequence                    NQIVDAVVIARILGAALVVPILQVNVIWGDESEFSDIFDMEHFKKVLADDVRIVSSLPSTHIMTRPVEEKRTPLHVSPSWIRSRYLKRIKREGVLLLRGL
Truncation                  NQIVDAVVIARILGAALVVPILQVNVIWGDESEFSDIFDMEHFKKVLADDVRIVSSLPSTHIMTRPVEEKRTPLHVSPSWIRSRYLKRIKREGVLLLRGL
                                  210|      220|      230|      240|      250|      260|      270|      280|      290|      300|
TRM Phobius Phobius:        ----------------------------------------------------------------------------------------------------
TRM TMPred N-Terminus:      ------TTTTTTTTTTTTTTTTTTTTTT------------------------------------------------------------------------
TRM TMPred Alternative:     ------TTTTTTTTTTTTTTTTTTTTTT------------------------------------------------------------------------
DIS GlobPlot Disorder:      ----------------------------------------------------------------------------------------------------
DIS GlobPlot Domains:       gggggggggggggggggggggggggggggggggggggggggggggggggggggggggggggggggggggggggggggggggggggggggggggggggggg
DIS IUPred Disorder:        -------------------------------------------------------------d-dddddd---d---------------------------
SST NPS DSC:                hhhhhhhhhhhhhhhhee----------------hhhhhhhhhhhhhhhhheee-------------------------hhhhhhhhhhh-----hhh--
SST NPS HNNC:               hhhhhhhhhhhhhhhhhh--eeeeeeee----hhhhhhhhhhhhhhh---eeeee-----eee---------------hhehhhhhhhhhh--eeeee--
SST NPS PHD:                hhhhhhhhhhhhhh---eee--------------hhh--hhhhhhhhhhhhhhhhh-hhhh-----------------hhhhhhhhhhhhh---eeee--
SST NPS Predator:           hhhhhhhhhhhhh----eeeeee-eee-----------hhhhhhhhhhhheeeeee------------------------hhhhhhhhhhhhhhhhh---
SST NPS SIMPA96:            hhhhhhhhhhhhh----ee-eeee------------hhhhhhhhhhh---hhhhh-----eee----------------hhhhhhhhhhhh--eeee---
SST NPS Sec.Cons.:          hhhhhhhhhhhhhh---ee-eee-----------hhhhhhhhhhhhhhhhheee?-----?------------------hhhhhhhhhhhh--?eee?--

Sequence                    DSRLSKDLPSDLQKLRCKVAFHALRFAPPILGIGNKLAERMRSKGPYLALHLRMEKDVWVRTGCLPGLSHEYDEIVNSERIQRPELLTGRSNMTYHERKL
Truncation                  DSRLSKDLPSDLQKLRCKVAFHALRFAPPILGIGNKLAERMRSKGPYLALHLRMEKDVWVRTGCLPGLSHEYDEIVNSERIQRPELLTGRSNMTYHERKL
                                  310|      320|      330|      340|      350|      360|      370|      380|      390|      400|
TRM Phobius Phobius:        ----------------------------------------------------------------------------------------------------
TRM TMPred N-Terminus:      ----------------------------------------------------------------------------------------------------
TRM TMPred Alternative:     ----------------------------------------------------------------------------------------------------
DIS GlobPlot Disorder:      ----------------------------------------------------------------------------------------------------
DIS GlobPlot Domains:       gggggggggggggggggggggggggggggggggggggggggggggggggggggggggggggggggggggggggggggggggggggggggggggggggggg
DIS IUPred Disorder:        ----------------------------------------------------------------------------------d--dddd--d--------
SST NPS DSC:                -hhh-----hhhhhhhh---hhhhh---hhhhhhhhhhhhh----hhhhh------eeeee----------hhhhhhhhhh--hhh------hhhhhhhh
SST NPS HNNC:               --------hhhhhhhhhhhhhhhhh----hhhhhhhhhhhh-----hhhhhhh----eeeee---------hhhee-----------------hhhhhhh
SST NPS PHD:                ---------hhhhhhhhhhhhhhhhhhhhhhhhhhhhhhhhhh----eeeeeehhhhhhhe--------hhhhhhhhhhhhh------------------
SST NPS Predator:           -----------hhhhhhhhhhhhhh--------hhhhhhhhhh---hhhhhhhhhhheee--------------------------------hhhhhhhh
SST NPS SIMPA96:            hhhhh----hhhhhhhhhhhhhhhh--------hhhhhhhhh----eeeeee-----eeee---------hhhhhh-----------------ee-----
SST NPS Sec.Cons.:          ---------hhhhhhhhhhhhhhhh----hhhhhhhhhhhhh----hhhh???---?eeee----------hhhhh-----------------hhhhhhh

Sequence                    AGLCPLNSLEVTRLLKALGAPKDARIYWAGGEPLGGKEALLPLTREFSHFYNKEDLALPGELEPFAKRASVMAAIDYIVSENSDVFMPSHGGNMGHALQG
Truncation                  AGLCPLNSLEVTRLLKALGAPKDARIYWAGGEPLGGKEALLPLTREFSHFYNKEDLALPGELEPFAKRASVMAAIDYIVSENSDVFMPSHGGNMGHALQG
                                  410|      420|      430|      440|      450|      460|      470|      480|      490|      500|
TRM Phobius Phobius:        ----------------------------------------------------------------------------------------------------
TRM TMPred N-Terminus:      ----------------------------------------------------------------------------------------------------
TRM TMPred Alternative:     ----------------------------------------------------------------------------------------------------
DIS GlobPlot Disorder:      --------------------------ddddddddddd----------------------------------------------dddddddddddddd---
DIS GlobPlot Domains:       ggggggggggggggggggggggggggggggggggggggggggggggggggggggggggggggggggggggggggggggggggg--------------ggg
DIS IUPred Disorder:        ---------------------------------------------------------------------------------------dddddd--dddd-
SST NPS DSC:                h-------hhhhhhhhh-------eeeee--------hhhhhhhh--hhhhhhhhh-------hhhhhhhhhhhhhhhhh----eeee------hhhhhh
SST NPS HNNC:               --------hhhhhhhhhh-----eeeeee--------hhhhhhhhhhhh------------hhhhhhhhhhhhhhhhhhh----ee--------hhhh-h
SST NPS PHD:                -------hhhhhhhhhhh-----eeeee---------hhhhhhhhhhh------------hhhhh------eeehhheeeeeeeeeee-----hhhhhhh
SST NPS Predator:           h------hhhhhhhhhh-------eeee-----------eee-----------------------hhhhhhhhhhhhh------eeee-------hhhhh
SST NPS SIMPA96:            ------hhhhhhhhhhh-------eeee-----------hhhhhhhhhhh-----------hhhhhhhhhhhhhhhhhh-----eee-------------
SST NPS Sec.Cons.:          -------hhhhhhhhhh-------eeee---------hhhhhhhhhhhh------------hhhhhhhhhhhhhhhhhh?----eeee------hhhhhh

Sequence                    QRAYAGHKKYITPDKRHMLPYFLDSLLPEAEFNRIIKELHRDSLGQPDIRISKVGRDVTKYPIPECMCSDSHAHPQL
Truncation                  QRAYAGHKKYITPDKRHMLPYFLDSLLPEAEFNRIIKELHRDSLGQPDIRISKVGRDVTKYPIPECMCSDSHAHPQL
                                  510|      520|      530|      540|      550|      560|      570|      580|      590|      600|
TRM Phobius Phobius:        -----------------------------------------------------------------------------
TRM TMPred N-Terminus:      -----------------------------------------------------------------------------
TRM TMPred Alternative:     -----------------------------------------------------------------------------
DIS GlobPlot Disorder:      -------------------------------------------------------------ddddddddd-------
DIS GlobPlot Domains:       ggggggggggggggggggggggggggggggggggggggggggggggggggggggggggggggggggggggggggggg
DIS IUPred Disorder:        -dddddd-d---------------------------ddd------dddddd--dd--------dddd-d--dddd-d
SST NPS DSC:                hhhh------------------------hhhhhhhhhhhhh------------------------------------
SST NPS HNNC:               hhhh-----ee--------hhhhhh---hhhhhhhhhhhhhh------eeeee------------------------
SST NPS PHD:                hhhh----ee----hhhhhhhh------hhhhhhhhhhhhhhh----------------------e-----------
SST NPS Predator:           hhhhh-----------------------hhhhhhhhhhhh--------eeeee------------------------
SST NPS SIMPA96:            --------eee-------hhhhhh----hhhhhhhhhhhhh-------eeee-------------eee---------
SST NPS Sec.Cons.:          hhhh-----e---------hhh------hhhhhhhhhhhhh-------eeee-------------------------

>D08 Setaria italica DUF246
Sequence                    MAKQKASPPAAVRRRLGGAGASAVGWALRVATSIVAWTLLLHLFTFLGIPRPTLPIARPSCLGGRNNSAAAEAVVAAGEAMHLAPPALPPRRLYKSNGYL
Truncation                                                                                 MRNNSAAAEAVVAAGEAMHLAPPALPPRRLYKSNGYL
                                   10|       20|       30|       40|       50|       60|       70|       80|       90|      100|
TRM Phobius Phobius:        -------------------------TTTTTTTTTTTTTTTTTTTTTTTT---------------------------------------------------
TRM TMPred N-Terminus:      ------------------------------TTTTTTTTTTTTTTTTTTTTT-------------------------------------------------
TRM TMPred Alternative:     --------------------------TTTTTTTTTTTTTTTTTTTTTTTTT-------------------------------------------------
DIS GlobPlot Disorder:      --------------------------------------------------ddddddddddddddd--------------------dddddddd-------
DIS GlobPlot Domains:       -----------------------------------------------------------------ggggggggggggggggggggggggggggggggggg
DIS IUPred Disorder:        dddddddddddddd---------------------------------------------dd---------------------------------------
SST NPS DSC:                --------hhhhhhhh------hhhhhhh---hhhhhhhhhhhh-----------------------hhhhhhhhhhhhhhh--------hhhhh---ee
SST NPS HNNC:               --------hhhhhhh-----hhhhhhhhhhhhhhhhhhhhhhhhehh---------------------hhhhhhhhhhhhhh----------he----ee
SST NPS PHD:                --------hhhhhhhh-----hhhhhhhehhhheehhhhhhhhhhhhh-----------------------hhhhhhhhhhhh---------eee---ee
SST NPS Predator:           ----------------------hhhhhhhhhhhhhhhhhhhhhhhh---------------------hhhhhhhhhh----------------------e
SST NPS SIMPA96:            --------hhhhhhh-----hhhhhhhhhhhhhhhhhhhhhhhhhh--------------------hhhhhhhhhh---------------eee----ee
SST NPS Sec.Cons.:          --------hhhhhhh------hhhhhhhhhhhhhhhhhhhhhhhhh---------------------hhhhhhhhhhhhhhh----------?e----ee

Sequence                    LVSCNGGLNQMRAAICDMVTVARYLNLTMVIPELDKQSFWADPSDFRDIFDVNHFIDSLRGEVKIIKGLPQKFSEKVPLSMQPISWSSEKYYLRQILPLV
Truncation                  LVSCNGGLNQMRAAICDMVTVARYLNLTMVIPELDKQSFWADPSDFRDIFDVNHFIDSLRGEVKIIKGLPQKFSEKVPLSMQPISWSSEKYYLRQILPLV
                                  110|      120|      130|      140|      150|      160|      170|      180|      190|      200|
TRM Phobius Phobius:        ----------------------------------------------------------------------------------------------------
TRM TMPred N-Terminus:      ----------------------------------------------------------------------------------------------------
TRM TMPred Alternative:     ----------------------------------------------------------------------------------------------------
DIS GlobPlot Disorder:      ----------------------------------------------------------------------------------------------------
DIS GlobPlot Domains:       gggggggggggggggggggggggggggggggggggggggggggggggggggggggggggggggggggggggggggggggggggggggggggggggggggg
DIS IUPred Disorder:        ----------------------------------------------------------------------------------------------------
SST NPS DSC:                eee-----------hhhhhhhhhhhhhhh----------------------hhhhhhh---hhhhhhhhhhhhhhhh-----------hhhhhhhhhhhh
SST NPS HNNC:               eee----hhhhhhhhhhhhhhhhhheeeeee--------------hhhhh---ehhhh----eeeee--------------------hhhhhhhhhhhh-
SST NPS PHD:                eeee---hhhhhhhhhhhhhhhhhhh----ee--------------hhh--hhhhhhhhhhhhhhhhh-hhhhhhh------------hhhhhhhhhhhh
SST NPS Predator:           eee----hhhhhhhhhhhhhhhhhhhhhh-------------------eee----hhhhhhheeeee----------------------hhhhhhh-hhh
SST NPS SIMPA96:            eee----hhhhhhhhhhhhhhhhhh--eee---------------hhhhhhhhhhhhhh-hhhhhhh--hhhhhhh-----------hhhhhhhhhhhhh
SST NPS Sec.Cons.:          eee----hhhhhhhhhhhhhhhhhhh???-----------------hhh?-hhhhhhhh-hhhhhhh--hhhhhhh------------hhhhhhhhhhhh

Sequence                    RKHKVVRFSKTDSRLANNGLPLKLQKLRCYVNYNALRFTPSIEALGNKMVSVLRSTGSFIVLHLRYEMDMLAFSGCTHGCSDEEMEELTRMRYAYPWWKE
Truncation                  RKHKVVRFSKTDSRLANNGLPLKLQKLRCYVNYNALRFTPSIEALGNKMVSVLRSTGSFIVLHLRYEMDMLAFSGCTHGCSDEEMEELTRMRYAYPWWKE
                                  210|      220|      230|      240|      250|      260|      270|      280|      290|      300|
TRM Phobius Phobius:        ----------------------------------------------------------------------------------------------------
TRM TMPred N-Terminus:      ----------------------------------------------------------------------------------------------------
TRM TMPred Alternative:     ----------------------------------------------------------------------------------------------------
DIS GlobPlot Disorder:      ----------------------------------------------------------------------------------------------------
DIS GlobPlot Domains:       gggggggggggggggggggggggggggggggggggggggggggggggggggggggggggggggggggggggggggggggggggggggggggggggggggg
DIS IUPred Disorder:        ----------------------------------------------------------------------------------------------------
SST NPS DSC:                hhhhhh----------------hhhhhhhhhhhhhhh--hhhhhhhhhhhhhhh------hh----hhhhhhhh-------hhhhhhhhhhhhh------
SST NPS HNNC:               ---eeeeee-----------hhhhhhheeee----------hhh----heeeee---hhhhhhhhhhhhhhhh--------hhhhhhhhhhhhh------
SST NPS PHD:                hh---eeee-------------hhhh-hhhhhhhhh---hhhhhhhhhhhhhhhh----eeeeeehhhhhhhhh-------hhhhhhhhhhhhh----e-
SST NPS Predator:           hhheeeeee------------hhhhh-eee------------------eeeeee----hhhhhhhhhhhhhhhh--------hhhhhhhhhhhhh-----
SST NPS SIMPA96:            h---eeee--------------hhhhheeee--------hhhhhh--hhhhhhh----eeeee------eeee--------hhhhhhhhhhhh-------
SST NPS Sec.Cons.:          hh-?eeeee-------------hhhhheee?--------hhhhhh--hhhhhhh----??hh???hhhhhhhhh-------hhhhhhhhhhhhh------

Sequence                    KEIDSEKKRLEGLCPLTPGETTLVLKALGFPRDTRIYIASGEIYGGEKRLAVLKTEFPNIVRKEMLLSDDELRPFQKHSTQMAALDYLVSVASDVFIPSN
Truncation                  KEIDSEKKRLEGLCPLTPGETTLVLKALGFPRDTRIYIASGEIYGGEKRLAVLKTEFPNIVRKEMLLSDDELRPFQKHSTQMAALDYLVSVASDVFIPSN
                                  310|      320|      330|      340|      350|      360|      370|      380|      390|      400|
TRM Phobius Phobius:        ----------------------------------------------------------------------------------------------------
TRM TMPred N-Terminus:      ----------------------------------------------------------------------------------------------------
TRM TMPred Alternative:     ----------------------------------------------------------------------------------------------------
DIS GlobPlot Disorder:      ------------------------------------------------------------------------------------------------dddd
DIS GlobPlot Domains:       gggggggggggggggggggggggggggggggggggggggggggggggggggggggggggggggggggggggggggggggggggggggggggggggggggg
DIS IUPred Disorder:        --------dddd-----------------------------------------------------------dd---------------------------
SST NPS DSC:                ----hhhhhhh--------hhhhhhhhh------eeeee-------hhhhhhhhh--hhhhhhh-----hhhhhhhhhhhhhhhhhhhhhh---------
SST NPS HNNC:               hhhhhhhhhh----------hheeehhh------eeeee---e---hheeeehh----hheeeeeee-------hhh--hhhhhhhhhhhh-h-eee---
SST NPS PHD:                -----hhhhh-------hhhhhhhhhhh------eeeee--e-----hhhhhhhhh-hhh---------hhhhhh---hhhhhhhhheeeeeeeeeee--
SST NPS Predator:           -hhhhhhhhhh----------eeee--------eeeeee---------hhhhhhh----hhhhhh------------hhhhhhhhhhhhh--eeee----
SST NPS SIMPA96:            -hhhhhhhhh----------eeeeee--------eeeee-------hhhhhhhh----hhhhhhh------hhhhhh-hhhhhhhhhhhh---eeee---
SST NPS Sec.Cons.:          -hhhhhhhhh----------hheeehhh------eeeee-------hhhhhhhhh---hhhhhh?------hhhhhh-hhhhhhhhhhhh?-?eeee---

Sequence                    DGNMAKVVEGHRRFTGFHKTIQLDRKKLVELIDLFEDQELSWEEFSAAVKELHMGRMSQPTRRRVIPGQPKEEDYFYANPHECLGPARKRRERLKHIEI
Truncation                  DGNMAKVVEGHRRFTGFHKTIQLDRKKLVELIDLFEDQELSWEEFSAAVKELHMGRMSQPTRRRVIPGQPKEEDYFYANPHECLGPARKRRERLKHIEI
                                  410|      420|      430|      440|      450|      460|      470|      480|      490|      500|
TRM Phobius Phobius:        ---------------------------------------------------------------------------------------------------
TRM TMPred N-Terminus:      ---------------------------------------------------------------------------------------------------
TRM TMPred Alternative:     ---------------------------------------------------------------------------------------------------
DIS GlobPlot Disorder:      dd-------------------------------------------------------------------------------------------------
DIS GlobPlot Domains:       ggggggggggggggggggggggggggggggggggggggggggggggggggggggggggggggggggggggggggggggggggggggggggggggggggg
DIS IUPred Disorder:        -d----ddd-----------------------------------------dddd-ddddddddddddddddd--dddddddd----ddddd--ddddd-
SST NPS DSC:                ---hhhhhhhhhhh--------hhhhhhhhhhhhh------hhhhhhhhhhhhh-----------------hhhhh---------hhhhhhhhhh----
SST NPS HNNC:               ----eeee---hhhhhh-hheh--hhhhhhhhhh------hhhhhhhhhhhhhh---------ee----------e------------hhhhhhhhe--
SST NPS PHD:                ---hhhhhhhhhhh--------hhhhhhhhhhh-------hhhhhhhhhhhhhhh---------------------------------hhhh-------
SST NPS Predator:           ----eeeee------------hhhhhhhhhhhh-----hhhhhhhhhhhhhhhh--------eee--------------------hhhhhhhhhhh---
SST NPS SIMPA96:            ----eeee------------eehhhhhhhhhhhhhh---hhhhhhhhhhhhh-----------ee---------eee--------hhhhhhhhhhhhh-
SST NPS Sec.Cons.:          ----eeee?--hhh-------?hhhhhhhhhhhh------hhhhhhhhhhhhhh---------ee----------?---------hhhhhhhhhhh---

>D09 Fragaria vesca DUF246
Sequence                    MGLKLQYQNEYQSPRGGAVGALLLLLFPIFLPSLFSPFGHASPSMLSEWNVMVKSNAQEGNVPKSRHQRLLKSALQRQTSEEELSELWTPLADQAWKPCI
Truncation                                                                MEWNVMVKSNAQEGNVPKSRHQRLLKSALQRQTSEEELSELWTPLADQAWKPCI
                                   10|       20|       30|       40|       50|       60|       70|       80|       90|      100|
TRM Phobius Phobius:        SSSSSSSSSSSSSSSSSSSSSSSSSSSSSSSSSSSSSSSSS-----------------------------------------------------------
TRM TMPred N-Terminus:      ------------------TTTTTTTTTTTTTTTTTT----------------------------------------------------------------
TRM TMPred Alternative:     ----------------TTTTTTTTTTTTTTTTTTTT----------------------------------------------------------------
DIS GlobPlot Disorder:      ---------------------------------dddddddddd---------------------------------------------------------
DIS GlobPlot Domains:       -ggggggggggggggggggggggggggggggggggggggggggggggggggggggggggggggggggggggggggggggggggggggggggggggggggg
DIS IUPred Disorder:        -----d------------------------------------------dd-dd--ddd-d-dddddddddddddd-------d---d-------------
SST NPS DSC:                ------------------hhhhhhh------------------hhhhhh---------------hhhhhhhhhhhhhh-----hhhhh------------
SST NPS HNNC:               --eeeee----------hhhhhhhhhh-hh-------------hhhhhhhehe-----------hhhhhhhhhhhh----hhhhhhhhhh-hhhh-----
SST NPS PHD:                ---eee----------hhhhhhhhhhhhhh-------------hhh-e---eee------------hhhhhhhhhh-------hhhhh------------
SST NPS Predator:           ---hhhhhh--------hhhhhhhh-------------------------eee----------hhhhhhhhhhhhhhhhhhhhhhhh-------------
SST NPS SIMPA96:            --eee-------------hhhhhhhhh----------------hhhhhhheee----------hhhhhhhhhhhhhh-hhhhhhhhhhhhhh--------
SST NPS Sec.Cons.:          ---ee?-----------hhhhhhhhhh----------------hhhhhh-eee-----------hhhhhhhhhhhhh---hhhhhhhh------------

Sequence                    EPSIAPSLPEKSEGFIQVFLDGGLNQQRMGICDAVAVAKILNATLVIPYLEVNPVWRDSSSFMDIFDVDHFINVLKDDISIVKELPSDFSWSTREYYATA
Truncation                  EPSIAPSLPEKSEGFIQVFLDGGLNQQRMGICDAVAVAKILNATLVIPYLEVNPVWRDSSSFMDIFDVDHFINVLKDDISIVKELPSDFSWSTREYYATA
                                  110|      120|      130|      140|      150|      160|      170|      180|      190|      200|
TRM Phobius Phobius:        ----------------------------------------------------------------------------------------------------
TRM TMPred N-Terminus:      ----------------------------------------------------------------------------------------------------
TRM TMPred Alternative:     ----------------------------------------------------------------------------------------------------
DIS GlobPlot Disorder:      -dddddd---------------------------------------------------------------------------------------------
DIS GlobPlot Domains:       gggggggggggggggggggggggggggggggggggggggggggggggggggggggggggggggggggggggggggggggggggggggggggggggggggg
DIS IUPred Disorder:        -dd-------------------------------------------------------------------------------------------------
SST NPS DSC:                --------------eeeeee-----------hhhhhhhhhhhhh------------------hhhhhhhhhhhhh---hhhhhhhhhhh-----------
SST NPS HNNC:               --------------eeeeee-----hhhhhhhhhhhhhhhh---eeeeeee--------h-hhhhh----hhhhh---eeeeh---------hhhhhhhh
SST NPS PHD:                --------------eeeeee----hhhhhhhhhhhhhhhhhh--eeee--------------hhhh-hhhhhhhhhhhhhhhhh-hhhhhh---------
SST NPS Predator:           --------------eeeeee----------hhhhhhhhhhhhhhh---eee-------------eee---eeee----eeeeee---------hhhhhhh
SST NPS SIMPA96:            --------------eeeeee-------hhhhhhhhhhhhhh---eee--------------------hhhhhhhhhhhhhhhhh--------hhhhhhhh
SST NPS Sec.Cons.:          --------------eeeeee-------hhhhhhhhhhhhhhh--eee---------------hhhh-hhhhhhhh---hhhhhh---------hhhhhhh

Sequence                    IRATRVKTAPVHASANWYLENVLPVLQSYGIAAIAPFSHRLTFDTLPMDIQRLRCKVNFQALSFVPHIRALGDALISRLRYPSGKSGPIGTNHLLELPNV
Truncation                  IRATRVKTAPVHASANWYLENVLPVLQSYGIAAIAPFSHRLTFDTLPMDIQRLRCKVNFQALSFVPHIRALGDALISRLRYPSGKSGPIGTNHLLELPNV
                                  210|      220|      230|      240|      250|      260|      270|      280|      290|      300|
TRM Phobius Phobius:        ----------------------------------------------------------------------------------------------------
TRM TMPred N-Terminus:      ----------------------------------------------------------------------------------------------------
TRM TMPred Alternative:     ----------------------------------------------------------------------------------------------------
DIS GlobPlot Disorder:      -------------------------------------------------------------------------------dddddddddddddddd-----
DIS GlobPlot Domains:       ggggggggggggggggggggggggggggggggggggggggggggggggggggggggggggggggggggggggggggggg----------------ggggg
DIS IUPred Disorder:        -------------------------------------------------------------------------------------------dddddd---
SST NPS DSC:                ---------------hhhhh---hhhhh---------hhhhhh----hhhhhhhhh----------hhhhhhhhhhhh------------hhhhhhhhhh
SST NPS HNNC:               hhhh-----------hhhhhhhhhhhhh--eehh------e---h-hhhhhhhhhh----hhhhhhhhhhhhhhhhhee--------------ee-----
SST NPS PHD:                --------------hhhhhhhhhhhhh----eee-------------hhhhhhhhhhhhhhhhh-hhhhhhhhhhhhhhhhh------------------
SST NPS Predator:           hhhhhhh------hhhhhhhheeee----eeeee------------hhhhhhhhhhhhhhhhh---hhhhh---hhhhh---------------------
SST NPS SIMPA96:            hhhh----------hhhhhhhhhhhhhh----ee-----eee-----hhhhhhh-ee-------hhhhhhhhhhhhhh--------------eeee----
SST NPS Sec.Cons.:          hhhh----------hhhhhhhhhhhhhh---eee------?------hhhhhhhhh?---hhh--hhhhhhhhhhhhh?--------------??-----

Sequence                    KGKQGEGKFVVLHLRFDKDMAAHSACDFGGGKAEKLALAKYRQVLWQGRVLNSQFTDKELRSQGRCPLTPEEIGLLLAALGFDNSTRLYLASHKVYGGEA
Truncation                  KGKQGEGKFVVLHLRFDKDMAAHSACDFGGGKAEKLALAKYRQVLWQGRVLNSQFTDKELRSQGRCPLTPEEIGLLLAALGFDNSTRLYLASHKVYGGEA
                                  310|      320|      330|      340|      350|      360|      370|      380|      390|      400|
TRM Phobius Phobius:        ----------------------------------------------------------------------------------------------------
TRM TMPred N-Terminus:      ----------------------------------------------------------------------------------------------------
TRM TMPred Alternative:     ----------------------------------------------------------------------------------------------------
DIS GlobPlot Disorder:      ----------------------------------------------------------------------------------------------------
DIS GlobPlot Domains:       gggggggggggggggggggggggggggggggggggggggggggggggggggggggggggggggggggggggggggggggggggggggggggggggggggg
DIS IUPred Disorder:        ----------------------------------------------------------ddddd-------------------------------------
SST NPS DSC:                h--------eeeee-----hheeeee-----hhhhhhhhhhhhhhhhhh-------hhhhhh------------hhhhh-------eeeee---------
SST NPS HNNC:               -------eeeeeeeee---hh---hh-----hhhhhhhhhhhhhhh---h-------hhhhh-------hhhhhhhhhh------hheehhhh-------
SST NPS PHD:                -------eeeeeeeehhhhhhhh--------hhhhhhhhhhhhhhhhhhhhhh----------------hhhhhhhhhhh------eeeee--e------
SST NPS Predator:           -------eeeeeeehhhhhh------------hhhhhhhhhhhhh-------------------------hhhhhhhhh--------eeee---------
SST NPS SIMPA96:            -------eeeeeee------------------hhhhhhhhhhhhhh----------hhhhh--------hhhhhhhhhh-------eeeee--------h
SST NPS Sec.Cons.:          -------eeeeeee??---hh----------hhhhhhhhhhhhhhh-----------hhhh--------hhhhhhhhhh-------eeeee---------

Sequence                    RIENLRHLFPLMEDKKSLASSEERALIKGKASLLAALDYYVSMHSDIFVSASPGNMHNALVRLPFQFLDKYTREV
Truncation                  RIENLRHLFPLMEDKKSLASSEERALIKGKASLLAALDYYVSMHSDIFVSASPGNMHNALVRLPFQFLDKYTREV
                                  410|      420|      430|      440|      450|      460|      470|      480|      490|      500|
TRM Phobius Phobius:        ---------------------------------------------------------------------------
TRM TMPred N-Terminus:      ---------------------------------------------------------------------------
TRM TMPred Alternative:     ---------------------------------------------------------------------------
DIS GlobPlot Disorder:      ---------------------------------------------------------------------------
DIS GlobPlot Domains:       ggggggggggggggggggggggggggggggggggggggggggggggggggggggggggggggggggggggggggg
DIS IUPred Disorder:        ---------------------------------------------------------------------------
SST NPS DSC:                -hhhhhh--hhhhhhhhhhhhhhhhhhh--hhhhhhhhhhhh-----eee------hhhhh--hhhhhhhhh---
SST NPS HNNC:               hhhhhhhh----h--hhhhhhhhhhhhh-hhhhhhhhhhhhhh-hheeee-----hhhhhhh--hhhhhhhhh--
SST NPS PHD:                hhhhhhhhhhhh--hhh---hhhhhhhhh-hhhhhhhheeeeeeeeeeee----hhhhhhhhhhhhhhhhhhh--
SST NPS Predator:           hhhhhhhhh-------hhhhhhhhhhhhhhhhhhhhhhhhh---eeeeee--------eeee-------------
SST NPS SIMPA96:            hhhhhhhhhhhh-------hhhhhhhhh-hhhhhhhhhhhh-----eee---------hhhh----hhhh-----
SST NPS Sec.Cons.:          hhhhhhhhhhhh---hhhhhhhhhhhhh-hhhhhhhhhhhh?--??eeee------hhhhhh--hhhhhhhh---

>D10 Glycine max TBL13
Sequence                    MATREGTLQIAKKKVPLIPLLSILCFISIFFLLSQFKSTSTSHHSLPTFQIEKHEYHRGSCDYSDGTWIHDPSRTPRYDNTCKEIFKGWNCLSAHKSNAP
Truncation                                                                                  MGTWIHDPSRTPRYDNTCKEIFKGWNCLSAHKSNAP
                                   10|       20|       30|       40|       50|       60|       70|       80|       90|      100|
TRM Phobius Phobius:        ----------------TTTTTTTTTTTTTTTTTTTT----------------------------------------------------------------
TRM TMPred N-Terminus:      -----------------TTTTTTTTTTTTTTTTTTTT---------------------------------------------------------------
TRM TMPred Alternative:     ----------------TTTTTTTTTTTTTTTTTTT-----------------------------------------------------------------
DIS GlobPlot Disorder:      -ddddd----------------------------------------------------dddddddddddddddddddddd--------------------
DIS GlobPlot Domains:       --------------------------------------------------------------------------------gggggggggggggggggggg
SST NPS DSC:                ---hhhhhhhhh-----eeee--hhhhhhh---------------------------------------------------------hhhhh--------
SST NPS HNNC:               ---hhhhhhhhhh----h-hhhhhhhhhhhhhhhhh------------eeee-----------------------------hhhhhh-------------
SST NPS PHD:                ---eeeeeeee----eeeehhhhhhhhhhhhheeeeeeee----------------------------ee------------------------------
SST NPS Predator:           -----hhhhhhhh--------hhhhhhhhhhhhh---------------------------------eee------------------------------
SST NPS SIMPA96:            ----hhhhhhhh-------eehhhhhhhhhhhhhh------------eeee---------------eeee----------hhhhhhh--hhhh-------
SST NPS Sec.Cons.:          ---?hhhhhhhh-----?-??hhhhhhhhhhhhh?---------------------------------ee------------------------------

Sequence                    HLSTWRWQPRLCDLPQFDPAEFLRTHTHTNIGFVGDSLNRNMFVSLFCSLKSVSDGQIKKWRPAGADRGFTFLAYNLTIAYHRTNLLARFGSWSATDKRG
Truncation                  HLSTWRWQPRLCDLPQFDPAEFLRTHTHTNIGFVGDSLNRNMFVSLFCSLKSVSDGQIKKWRPAGADRGFTFLAYNLTIAYHRTNLLARFGSWSATDKRG
                                  110|      120|      130|      140|      150|      160|      170|      180|      190|      200|
TRM Phobius Phobius:        ----------------------------------------------------------------------------------------------------
TRM TMPred N-Terminus:      ----------------------------------------------------------------------------------------------------
TRM TMPred Alternative:     ----------------------------------------------------------------------------------------------------
DIS GlobPlot Disorder:      ----------------------------------------------------------------------------------------------------
DIS GlobPlot Domains:       gggggggggggggggggggggggggggggggggggggggggggggggggggggggggggggggggggggggggggggggggggggggggggggggggggg
SST NPS DSC:                -hhee-------------hhhhhhhh---eeeee---hhhhhhhhhhhhhhh-----hhhhhh------------------hhhhhhhhhh---------
SST NPS HNNC:               -------------------hhhhe-------ee-hhhhhhhhhhhhhhhhh-----------------hhhhhhhhhhhhhh-h-hhhe--------h--
SST NPS PHD:                hhhhe-------------hhhhhhhhh--eeeee----hhhhhhhhhhhhhhh--------------eeeeee---eeeeeeeee-eee-----------
SST NPS Predator:           ----------------------------------------hhhhhhhhh---------------------eeeee---eee-------------------
SST NPS SIMPA96:            -------------------hhhhh------eee-------hhhhhhhhhhhh----hhhhh--------eeeeee--hhhh---hhhh-----------h
SST NPS Sec.Cons.:          -------------------hhhhh------eee-----hhhhhhhhhhhhhh-----------------?eee??--?????-??hhh?-----------

Sequence                    ALETLGFREGYRVDVDVPDTTWAQALSFHNILIFNTGHWWWAPSKFDPVKSPMLFFNKGQPVIPPLRPDQGLDMVLKHMIPYMEEKARLGALKFFRTQSP
Truncation                  ALETLGFREGYRVDVDVPDTTWAQALSFHNILIFNTGHWWWAPSKFDPVKSPMLFFNKGQPVIPPLRPDQGLDMVLKHMIPYMEEKARLGALKFFRTQSP
                                  210|      220|      230|      240|      250|      260|      270|      280|      290|      300|
TRM Phobius Phobius:        ----------------------------------------------------------------------------------------------------
TRM TMPred N-Terminus:      ----------------------------------------------------------------------------------------------------
TRM TMPred Alternative:     ----------------------------------------------------------------------------------------------------
DIS GlobPlot Disorder:      -----------------------------------------dddddddddddddddddddddddddddd------------------------------d
DIS GlobPlot Domains:       ggggggggggggggggggggggggggggggggggggggggg-----------------------------------------------------------
SST NPS DSC:                --hh-------eeeee----hhhhhhhhhheeee------------------hhhhh------------hhhhhhhhhhhhhhhh-----hhhhhh----
SST NPS HNNC:               -hhh-------ee-------hhhhhhhh--eeee-----e------------eeee---------------hhhhhhhhh-hhhhhhhh--hhhhe----
SST NPS PHD:                ---------eeeee----hhhhhh------eeee----ee-------------eeee----------hhhhhhhhhhhhhhhhhh------eeeeeee--
SST NPS Predator:           -----------eeeeee---hhhhhhh--eeeee-------------------------------------hhhhhhh-hhhhhhhhhhhhhhh------
SST NPS SIMPA96:            hhhh-------eeee-----hhhhhh---eeeee-----------------eeeee---------------hhhhhhhhhhhhhhhhhhhhhhhh-----
SST NPS Sec.Cons.:          --hh-------eeee-----hhhhhhh--?eeee------------------?eee---------------hhhhhhhhhhhhhhhhhh-hhhhh?----

Sequence                    RHFEGGDWDQGGSCQRDRPLSIEQVEELFSEKNNGTNVETRLVNKHLYKALKGSSFIILDITHLSEFRADAHPASAGGKKHDDCMHWCLPGITDTWNDLF
Truncation                  RHFEGGDWDQGGSCQRDRPLSIEQVEELFSEKNNGTNVETRLVNKHLYKALKGSSFIILDITHLSEFRADAHPASAGGKKHDDCMHWCLPGITDTWNDLF
                                  310|      320|      330|      340|      350|      360|      370|      380|      390|      400|
TRM Phobius Phobius:        ----------------------------------------------------------------------------------------------------
TRM TMPred N-Terminus:      ----------------------------------------------------------------------------------------------------
TRM TMPred Alternative:     ----------------------------------------------------------------------------------------------------
DIS GlobPlot Disorder:      dddddddddddddddd-------------------------------------------------------dddddddddddddddddddd---------
DIS GlobPlot Domains:       ----------------------------------------------------------------------------------------------------
SST NPS DSC:                ------------------hhhhhhhhhhh--------hhhhhhhhhhhhhh-----eeehhhhhhhh---------------------------hhhhhh
SST NPS HNNC:               ----------------------hhhhhhhhh------hhhhhhhhhhhhhh----eeeeeee--e---------------------------hhhhhhhh
SST NPS PHD:                -------------------------------------eeehhhhhhhhhhhh---eeeeee--------------------------------hhhhhhh
SST NPS Predator:           ---------------------hhhhhhhhhh------eeeehhhhhhhhh-----eeeee-------------------------------------hhh
SST NPS SIMPA96:            -------------------hhhhhhhhhhh-------hhhhhhhhhhhhhh---eeeeee-------------------------ee------hhhhhhh
SST NPS Sec.Cons.:          ---------------------hhhhhhhhh-------hhhhhhhhhhhhhh----eeeee?--------------------------------hhhhhhh

Sequence                    IELLKSKYQG
Truncation                  IELLKSKYQG
                                  410|      420|      430|      440|      450|      460|      470|      480|      490|      500|
TRM Phobius Phobius:        ----------
TRM TMPred N-Terminus:      ----------
TRM TMPred Alternative:     ----------
DIS GlobPlot Disorder:      ----------
DIS GlobPlot Domains:       ----------
SST NPS DSC:                hhhhhh----
SST NPS HNNC:               hhhhhhh---
SST NPS PHD:                hhhhhhh---
SST NPS Predator:           hhhhhhh---
SST NPS SIMPA96:            hhhhhh----
SST NPS Sec.Cons.:          hhhhhhh---

>D11 Brachypodion distachyon TBL29
Sequence                    MHFAAGRRKSSLVGAGAGAGAGGTTLDPFGAKHASSSPLRKGGRLPVYVAGVFFVIFVIIMYGEDIRSVTLARAGPSSPLVSGGHRAATPRREAISLPDQ
Truncation                                                                                                         MTPRREAISLPDQ
                                   10|       20|       30|       40|       50|       60|       70|       80|       90|      100|
TRM Phobius Phobius:        --------------------------------------------TTTTTTTTTTTTTTTTTTT-------------------------------------
TRM TMPred N-Terminus:      ---------------------------------------------TTTTTTTTTTTTTTTTTTT------------------------------------
TRM TMPred Alternative:     ---------------------------------------------TTTTTTTTTTTTTTTTTTT------------------------------------
DIS GlobPlot Disorder:      --------dddddddddddddddddddddddddddddddddd-------------------------------dddddddddddd---------------
DIS GlobPlot Domains:       ------------------------------------------gggggggggggggggggggggggggggggggggggggggggggggggggggggggggg
DIS IUPred Disorder:        -----------ddddddddddddddddddddddddddd-dd-----------------------------dddddddddddddddddddddddddddddd
SST NPS DSC:                ------hhhhhhh--------------------------------eeeee-eeeeeeeee--------eehh------------------hhhhh-----
SST NPS HNNC:               -eee------eeee------------------------------eeeeeeehhhhhhhhhh------eeeee-------------------hhhh-----
SST NPS PHD:                -------------------hhhhhh-------------------eeeeeeeeeeeeeeeee----hhhhe---------------------eeeeee---
SST NPS Predator:           ---------------------------------------------eeeeee--eeeeee-------eeeeee----------------------------
SST NPS SIMPA96:            -ee------eeeee-------------------------------eeeee--eeeeeeeee-----eeeeee------eee---------hhhhh-----
SST NPS Sec.Cons.:          ----------???--------------------------------eeeeee?eeeeeeee?-----?eeeee-------------------hhhh-----

Sequence                    KVPAASTTTSSLPRDVHEKQPKHTVTTTAAAAQQEAPPRNKVAADSGKIKKPKKASKKPRKQRTAKKTVVAAAGGALGVPETCDLSKGEWVFDNASYPLY
Truncation                  KVPAASTTTSSLPRDVHEKQPKHTVTTTAAAAQQEAPPRNKVAADSGKIKKPKKASKKPRKQRTAKKTVVAAAGGALGVPETCDLSKGEWVFDNASYPLY
                                  110|      120|      130|      140|      150|      160|      170|      180|      190|      200|
TRM Phobius Phobius:        ----------------------------------------------------------------------------------------------------
TRM TMPred N-Terminus:      ----------------------------------------------------------------------------------------------------
TRM TMPred Alternative:     ----------------------------------------------------------------------------------------------------
DIS GlobPlot Disorder:      ---ddddddddddd--------------------------------------------------------------------------------------
DIS GlobPlot Domains:       gggggggggggggggggggggggggggggggggggggggggggggggggggggggggggggggggggggggggggggggggggggggggggggggggggg
DIS IUPred Disorder:        dddddddddddddddddddddddddddddddddddddddddddddddddddddddddddddddddddddddddddddd----------------------
SST NPS DSC:                ------------hhhhhh------eeehhhhhhh------eee----------hh---hhhhhhhhheeeee----------------------------
SST NPS HNNC:               ------------------------eeeee--hhh-------e--------------------hhhhhhehhh-----------------eee--------
SST NPS PHD:                -----------------------eeee-------------------------hhhh------hhhhhhh--------------------e-e--------
SST NPS Predator:           -------------------------hhhhhhhhhh-------------------------hhhhh---------------------------------ee
SST NPS SIMPA96:            -----------------------eeehhhhhhh-------eee----------------hhhhhhhheeeee-----------------eee--------
SST NPS Sec.Cons.:          ------------------------eeehhhhhhh-------e------------------hhhhhhh?e???-----------------e-e--------

Sequence                    REEECTFLTSQVTCMKNGRRDDTYQKWRWQPNDCSMPRFDAKLFMERLRGKRFMFVGDSLNRNQWESMVCLVQSAVSPDKKYVTWEDQRVVFHAWEFNAT
Truncation                  REEECTFLTSQVTCMKNGRRDDTYQKWRWQPNDCSMPRFDAKLFMERLRGKRFMFVGDSLNRNQWESMVCLVQSAVSPDKKYVTWEDQRVVFHAWEFNAT
                                  210|      220|      230|      240|      250|      260|      270|      280|      290|      300|
TRM Phobius Phobius:        ----------------------------------------------------------------------------------------------------
TRM TMPred N-Terminus:      ----------------------------------------------------------------------------------------------------
TRM TMPred Alternative:     ----------------------------------------------------------------------------------------------------
DIS GlobPlot Disorder:      ----------------------------ddddddd-----------------------------------------------------------------
DIS GlobPlot Domains:       gggggggggggggggggggggggggggggggggggggggggggggggggggggggggggggggggggggggggggggggggggggggggggggggggggg
DIS IUPred Disorder:        ----------dd------ddddddddddd-----------------------------------------------------------------------
SST NPS DSC:                -------------hh----------eee-------------hhhhhhhh---eeee-------hhhhhhhhh------------------eee-------
SST NPS HNNC:               -h-hhhh----hhhh-----------e-----------hhhhhhhhhh---eeeee------h-hhhhhhheh-------eeeee---eeeeeee-----
SST NPS PHD:                ----------------------------------------hhhhhhhh---eeeeee---hhhhhhhhhhhhhhh--------------eeeeeee-eee
SST NPS Predator:           e---eee----eee----------eeee-----------hhhhhhhhhh---eeee-----------eeeee---------eeee---eeeee-------
SST NPS SIMPA96:            -----eehhhhhhh------------ee-----------hhhhhhhhh---eeeee-------hhhhhhhhhh--------eeee----eeeeee-----
SST NPS Sec.Cons.:          -----??----??h------------ee-----------hhhhhhhhh---eeeee-------hhhhhhhhhh--------eeee----eeeeee-----

Sequence                    VEFYWAPFLVESNSDDPKIHSIQHRIIDAESIAAHAENWRSADYLVFNTYIWWMNTLNMKLKRPGGENWEDHDELVRIEAYRKVLNTWASWVDENIDPAR
Truncation                  VEFYWAPFLVESNSDDPKIHSIQHRIIDAESIAAHAENWRSADYLVFNTYIWWMNTLNMKLKRPGGENWEDHDELVRIEAYRKVLNTWASWVDENIDPAR
                                  310|      320|      330|      340|      350|      360|      370|      380|      390|      400|
TRM Phobius Phobius:        ----------------------------------------------------------------------------------------------------
TRM TMPred N-Terminus:      ----------------------------------------------------------------------------------------------------
TRM TMPred Alternative:     ----------------------------------------------------------------------------------------------------
DIS GlobPlot Disorder:      ------------------------------------------------------------dddddddd--------------------------------
DIS GlobPlot Domains:       gggggggggggggggggggggggggggggggggggggggggggggggggggggggggggggggggggggggggggggggggggggggggggggggggggg
DIS IUPred Disorder:        --------------------------------------------------------------ddd-----------------------------------
SST NPS DSC:                eee----------------------hhhhhhhh----------eeee------------------------------hhhhhhhhhhhhhhh--------
SST NPS HNNC:               eeeee--eeee---------hehhhhhhhhhhhhhhh---hhhhhhh-hhhhhhhhhhhhhh------h--hhhhhhhhhhhhhhhhhhhhhhh------
SST NPS PHD:                eeeeeeeeeeee------------eeeee----hhh------eeeeee----e----ee---------------hhhhhhhhhhhhhhhhhhhhh-----
SST NPS Predator:           eeeee-eeee----------hhhhhhhhhhhhhhhhh-------eeee-eeee-------------------hhhhhhhhhhhhhhhhh-----------
SST NPS SIMPA96:            -------eee--------hhhhhhhh--hhhhhh----------eee--hhhhhhhhhhh------------hhhhhhhhhhhhhhhhhhhh--------
SST NPS Sec.Cons.:          eeeee--eee----------h?hhhhhhhhhhhhhh-------?eee--????----??-------------hhhhhhhhhhhhhhhhhhhh--------

Sequence                    TSVFFMSMSPLHISPQVWGNPDGIRCAKETMPLLNWRGPIWLGTDWDMFKVASNVTGAAAPRVPITFVDITTMSERRKDGHTSVHTIRQGQVLTPEQQAD
Truncation                  TSVFFMSMSPLHISPQVWGNPDGIRCAKETMPLLNWRGPIWLGTDWDMFKVASNVTGAAAPRVPITFVDITTMSERRKDGHTSVHTIRQGQVLTPEQQAD
                                  410|      420|      430|      440|      450|      460|      470|      480|      490|      500|
TRM Phobius Phobius:        ----------------------------------------------------------------------------------------------------
TRM TMPred N-Terminus:      ----------------------------------------------------------------------------------------------------
TRM TMPred Alternative:     ----------------------------------------------------------------------------------------------------
DIS GlobPlot Disorder:      -----------dddddddddddddd-----------------------------------------------------------------------dddd
DIS GlobPlot Domains:       ggggggggggg--------------ggggggggggggggggggggggggggggggggggggggggggggggggggggggggggggggggggggggggggg
DIS IUPred Disorder:        ------------------d----------------------------------------------d-ddddd-ddd-dddddddddddddddddddddd-
SST NPS DSC:                -eeeee--------------------hh------------------hhhhhhhhhh--------eeee--hhhhhh-------eee--------------
SST NPS HNNC:               -eeeeee--------------------------------eee-----hhehhh---------eeeeeeeee-----------eeeeee---ee-------
SST NPS PHD:                eeeeeee--------------------------------------hhhhhhhhhhhhhh-----eeeee---hhhhh-----------------------
SST NPS Predator:           -eeee----------------------------------eeee----eeee--------------eee--------------eeeee-------------
SST NPS SIMPA96:            -eeeee------------------ee-------------eee-----eeee-------------eeeeehhhhhhh------eeeee----ee-------
SST NPS Sec.Cons.:          -eeeee---------------------------------eee-----hhehhh-----------eeeee-?-hhhh------eeeee-------------

Sequence                    PGTYADCIHWCLPGVPDIWNSLLYTRIMSRPETGIATTR
Truncation                  PGTYADCIHWCLPGVPDIWNSLLYTRIMSRPETGIATTR
                                  510|      520|      530|      540|      550|      560|      570|      580|      590|      600|
TRM Phobius Phobius:        ---------------------------------------
TRM TMPred N-Terminus:      ---------------------------------------
TRM TMPred Alternative:     ---------------------------------------
DIS GlobPlot Disorder:      dddddddddd-------------------dddddddd--
DIS GlobPlot Domains:       ggggggggggggggggggggggggggggggggggggggg
DIS IUPred Disorder:        ---------------------------------dddddd
SST NPS DSC:                -----------------hhhhhhhhhhh-----------
SST NPS HNNC:               -----hhhee----hhhhhhhheeheeh-------e---
SST NPS PHD:                -------e--------hhhhhhhhhhhhh----------
SST NPS Predator:           -------eeee----------hhhhh-------eee---
SST NPS SIMPA96:            ------------------hhhheee----------eee-
SST NPS Sec.Cons.:          -------?---------hhhhhhhhh?h-------e---

>D12 Hordeum vulgare IRX9L GT43
Sequence                    MASIRRPHSPAKAQHLLRHHHPFSTASPPSSPLRHASSASSSSSPRKSGYPHPFLFFTRRPLPRFAAFFLLGSFIGLLHFLSHLPLHPHLPAHPSSSHLN
Truncation                                                                                                                MSSHLN
                                   10|       20|       30|       40|       50|       60|       70|       80|       90|      100|
TRM Phobius Phobius:        ----------------------------------------------------------------TTTTTTTTTTTTTTTTTTTTTT--------------
TRM TMPred N-Terminus:      -----------------------------------------------------------------TTTTTTTTTTTTTTTTTT-----------------
TRM TMPred Alternative:     --------------------------------------------------------------TTTTTTTTTTTTTTTTTTTT------------------
DIS GlobPlot Disorder:      -----ddddd----------dddddddddddddddddddddddddddddddddddd----------------------------ddddddddddddd---
DIS GlobPlot Domains:       --------------------------------------------------------gggggggggggggggggggggggggggggggggggggggggggg
DIS IUPred Disorder:        ddddddddddddddddddddddddddddddddddddddddddddddddddddd--------------------------------ddddddddddddddd
SST NPS DSC:                -----------hhhhhhh--------------------------------------------hhhhhhhh--------hh------------------hh
SST NPS HNNC:               -----------hhhhhhhh-----------------------------------ee----hhhhhhhhhhhhhhhhhhhhhh----------------hh
SST NPS PHD:                ---------hhhhhhhhhhh--------------e-------------------eee-----hhhhhhhhhhhhhhhhhhhhh---------------hh
SST NPS Predator:           ----------hhhhhhhh-----------------------------------eeeee-----hhhhhhh---hhhhhhhhh----------------hh
SST NPS SIMPA96:            --------hhhhhhhhhh-----------------------------------eeee------hhhhhhhhhhhhhhhhhh---------------hhhh
SST NPS Sec.Cons.:          ----------hhhhhhhh------------------------------------eee-----hhhhhhhhhhhhhhhhhhhh----------------hh

Sequence                    HLQQQQQQQEQGQPITQQRLPDAAGSSAEEHSGQDKLLIVVTPTRARASQAYYLSRMGQTLRLVRPPVLWVVVEAGKPTPEAALALRRTAVMHRYVGCCD
Truncation                  HLQQQQQQQEQGQPITQQRLPDAAGSSAEEHSGQDKLLIVVTPTRARASQAYYLSRMGQTLRLVRPPVLWVVVEAGKPTPEAALALRRTAVMHRYVGCCD
                                  110|      120|      130|      140|      150|      160|      170|      180|      190|      200|
TRM Phobius Phobius:        ----------------------------------------------------------------------------------------------------
TRM TMPred N-Terminus:      ----------------------------------------------------------------------------------------------------
TRM TMPred Alternative:     ----------------------------------------------------------------------------------------------------
DIS GlobPlot Disorder:      ----------------------------------------------------------------------------------------------------
DIS GlobPlot Domains:       gggggggggggggggggggggggggggggggggggggggggggggggggggggggggggggggggggggggggggggggggggggggggggggggggggg
DIS IUPred Disorder:        ddddddddddddddddddddddddddddd-dddddddddd-----------------------------------------ddddd--------------
SST NPS DSC:                hhhhhhhhhhh---------hhhhhhhhhhh-----eeeee-------hhhhhhhhhhhhhhh-----eeeee------hhhhhhhhh---eeeeee---
SST NPS HNNC:               hhhhhhhhhh-----------------h-------eeeeee------hhhhhhhhh----eeee---eeeeeee-----hhhhhhhhhhhhhhh------
SST NPS PHD:                hhhhhhhhhh----------hhh----hhh-----eeeeeee-----hhhhhhhhhhhhhhhh----eeeeeee-----hhhhhhhhh---eeeeeeee-
SST NPS Predator:           hhhhhhhhhhh------------------------eeeee-----hhhhhhhhhh-----eeee----eeeeee------hhhhhhhhhhhhhheeee--
SST NPS SIMPA96:            hhhhhhhh------hhhhh----------------eeeeee------hhhhhhhhh---hhhh----eeeeee------hhhhhhhhhhhhhh----hhh
SST NPS Sec.Cons.:          hhhhhhhhhh-----------------h-------eeeeee------hhhhhhhhh---hhhh----eeeeeee-----hhhhhhhhhhhhhh?eee?--

Sequence                    ALNASASPAVDFRPHQLNAGLEVVENHRLDGVVYFADEEGVYSLPLFDRLRQIRRFGTWPVPTISDGGHGVVLEGPVCKQNQVVGWHTSGDANKLQRFHV
Truncation                  ALNASASPAVDFRPHQLNAGLEVVENHRLDGVVYFADEEGVYSLPLFDRLRQIRRFGTWPVPTISDGGHGVVLEGPVCKQNQVVGWHTSGDANKLQRFHV
                                  210|      220|      230|      240|      250|      260|      270|      280|      290|      300|
TRM Phobius Phobius:        ----------------------------------------------------------------------------------------------------
TRM TMPred N-Terminus:      ----------------------------------------------------------------------------------------------------
TRM TMPred Alternative:     ----------------------------------------------------------------------------------------------------
DIS GlobPlot Disorder:      ----------------------------------------------------------ddddddddddddddd---------------------------
DIS GlobPlot Domains:       gggggggggggggggggggggggggggggggggggggggggggggggggggggggggg---------------ggggggggggggggggggggggggggg
DIS IUPred Disorder:        ----------------d----------------------------------------------------ddd----------dddd--------------
SST NPS DSC:                --------------hhhhhhhhhhhh-----eeee------hhhhhhhhhhhhhhh----eee------eeee---------eeeee-----------ee
SST NPS HNNC:               --------------------eehhh-----eeeeee--------hhhhhhhhhhhh-------------eeeee-------eeeee-----hhhhhhhhh
SST NPS PHD:                --------------hhhhhhhhhhhh-----eeeee------hhhhhhhhhhhhh----eeeee------eeee-------eeeeeee------------
SST NPS Predator:           --------------------eeeee-----eeeeee-----------hhhhhhh---------------eeee---------eeee-------hhhhhhh
SST NPS SIMPA96:            hh------------------eeee-------eeee---------hhhhhhhhhh--------ee-----eeee---------eeee-----hhhhhheee
SST NPS Sec.Cons.:          --------------------eehhh------eeeee--------hhhhhhhhhhh-------e------eeee---------eeee-------hhhh???

Sequence                    AMSGFAFNSTMLWDPRLRSHKAWNSIRHPEMVEQGFQGTTFVEQLVEDESQMEGIPADCSQIMNWHVPFGSESPVYPKGWRSAANLDVIIPLK
Truncation                  AMSGFAFNSTMLWDPRLRSHKAWNSIRHPEMVEQGFQGTTFVEQLVEDESQMEGIPADCSQIMNWHVPFGSESPVYPKGWRSAANLDVIIPLK
                                  310|      320|      330|      340|      350|      360|      370|      380|      390|      400|
TRM Phobius Phobius:        ---------------------------------------------------------------------------------------------
TRM TMPred N-Terminus:      ---------------------------------------------------------------------------------------------
TRM TMPred Alternative:     ---------------------------------------------------------------------------------------------
DIS GlobPlot Disorder:      ------------------------------------------------------------------ddddddddddddd--------------
DIS GlobPlot Domains:       ggggggggggggggggggggggggggggggggggggggggggggggggggggggggggggggggggggggggggggggggggggggggggggg
DIS IUPred Disorder:        -----------------------d---dd-------dddd-dd-d-dddd-dd---d-----d------------------------------
SST NPS DSC:                e-----------------------------hh------hhhhhhh----hh----------eeeee---------------------ee----
SST NPS HNNC:               hh----------------------------hhh------eeeeeee------------hhhhhh----------------------eeee---
SST NPS PHD:                -e------hhh-------------------------hhhhhhhhhhh-------------eeeeeee-------------ee-----eeee--
SST NPS Predator:           hh--------------------------hhhhhh-----hhhhhhhhhhhh------------------------------hhhhhhh-----
SST NPS SIMPA96:            ee------------------------------------hhhhhhhhh------------hhhheee--------------------eeee---
SST NPS Sec.Cons.:          ??----------------------------hh------hhhhhhhhh-------------???eee--------------------?eee---

>D13 Glycine max IRX14 GT43
Sequence                    MKLSSLQQSYLNRRSNSFRGSLPLDSSGEVSGKSPAARTFWLLLHAACCLVSVVIGFRFSRLVFLFLFSAASRGGGGEISAPFVVHSTLATASPIAKSIT
Truncation                                                                                                MSAPFVVHSTLATASPIAKSIT
                                   10|       20|       30|       40|       50|       60|       70|       80|       90|      100|
TRM Phobius Phobius:        ---------------------------------------TTTTTTTTTTTTTTTTTTTT-----------------------------------------
TRM TMPred N-Terminus:      ----------------------------------------TTTTTTTTTTTTTTTTTT------------------------------------------
TRM TMPred Alternative:     -----------------------------------------TTTTTTTTTTTTTTTTT------------------------------------------
DIS GlobPlot Disorder:      ---------------dddddddddddddddddd---------------------------------------dddddddd--------------------
DIS GlobPlot Domains:       ---------------------------------ggggggggggggggggggggggggggggggggggggggggggggggggggggggggggggggggggg
DIS IUPred Disorder:        ---------------------dddd--dd-----------------------------------------------------------------dddddd
SST NPS DSC:                -----hhhhhhh--------------------------eeee----------------hhhhhheeee----------eeeeeeee--------hhhhh-
SST NPS HNNC:               ----hhhhhhh-----------------------hhhhhhhhhhhhhhhhhhhhe--hhhhhhhhhhhhhhh------eeeeeeee--------hhhhe-
SST NPS PHD:                ---------------------------------------eehhhhhhhheeeee--hhhhhhhhhhhhe--------------e--e-------------
SST NPS Predator:           ---hhhhhhhh------------------------hhhhhhhhhhhhhheeeeeeee-hhhhhhhhhhh-------------eeee--------------
SST NPS SIMPA96:            -hhhhhhhhhh------------------------hhhhhhhhhh----eeeee-------eeeeeeee-------------eee---------hhhh--
SST NPS Sec.Cons.:          ----hhhhhhh------------------------hhhhhhhhhhhhhheeeee----hhhhhhhhhh?-------------eeee--------hhhh--

Sequence                    ATPANPTAAGSRVVVGRHGIRVRPWPHPNPEEVMKAHRIIERVQREQRTLFGVKMPKTVIAVTPTHVRTFQKLHLSGVMHSLMLAPYEVVWIVVEAGQVT
Truncation                  ATPANPTAAGSRVVVGRHGIRVRPWPHPNPEEVMKAHRIIERVQREQRTLFGVKMPKTVIAVTPTHVRTFQKLHLSGVMHSLMLAPYEVVWIVVEAGQVT
                                  110|      120|      130|      140|      150|      160|      170|      180|      190|      200|
TRM Phobius Phobius:        ----------------------------------------------------------------------------------------------------
TRM TMPred N-Terminus:      ----------------------------------------------------------------------------------------------------
TRM TMPred Alternative:     ----------------------------------------------------------------------------------------------------
DIS GlobPlot Disorder:      dddddd--------------dddddddddd----------------------------------------------------------------------
DIS GlobPlot Domains:       gggggggggggggggggggggggggggggggggggggggggggggggggggggggggggggggggggggggggggggggggggggggggggggggggggg
DIS IUPred Disorder:        ddd--ddd-d-dd-----dddd-ddddd--d-ddddddd-------------------------------------------------------------
SST NPS DSC:                -----------eeeee----eee-------hhhhhhhhhhhhhhhhh-----------eeee----hhhhhhhhhhhhhhhh-------eeeeee-----
SST NPS HNNC:               -----------eeeee--eeee--------hhhhhhhhhhhhhhhhhhhhee-----eeeee---hhhhhhhhh--hhhhhhe----eeeeeeee-----
SST NPS PHD:                ------------eee-----eee------hhhhhhhhhhhhhhhhhhhhhh-------eeee---hhhhhhhhhhhhhhhhhhh----eeeeeee-----
SST NPS Predator:           -----------eeeeee--eeee--------hhhhhhhhhhhhhhhhhhhh------eeee-----eee---------hhhhh---eeeeeeeee-----
SST NPS SIMPA96:            -----------eeee--------------hhhhhhhhhhhhhhhhhhhhee------eeeee---hhhhhhhhhh-hhhhhhh-----eeeeee------
SST NPS Sec.Cons.:          -----------eeeee----eee-------hhhhhhhhhhhhhhhhhhhh?------eeeee---hhhhhhhhhh-hhhhhhh-----eeeeeee-----

Sequence                    NKTASIIAKSGLRTIHVGFNHRMPISWNDRHKLEARMRLHALRIVRKERLDGIVMFADDSNMHSMELFDEIQSVKWIGAVSVGILVHSGGADESSTLQGE
Truncation                  NKTASIIAKSGLRTIHVGFNHRMPISWNDRHKLEARMRLHALRIVRKERLDGIVMFADDSNMHSMELFDEIQSVKWIGAVSVGILVHSGGADESSTLQGE
                                  210|      220|      230|      240|      250|      260|      270|      280|      290|      300|
TRM Phobius Phobius:        ----------------------------------------------------------------------------------------------------
TRM TMPred N-Terminus:      ----------------------------------------------------------------------------------------------------
TRM TMPred Alternative:     ----------------------------------------------------------------------------------------------------
DIS GlobPlot Disorder:      -----------------------------------------------------------------------------------------ddddddddddd
DIS GlobPlot Domains:       ggggggggggggggggggggggggggggggggggggggggggggggggggggggggggggggggggggggggggggggggggggggggg-----------
DIS IUPred Disorder:        ----d------------------------d------------------------------------------------------------dddddddddd
SST NPS DSC:                --hhhhhhh---eeeee-------hhhhhhhhhhhhhhhhhhhhhhhh----eeeee-----hhhhhhhhhhhheeeeeeeeeeeee-------------
SST NPS HNNC:               -hhhhhhhh---eeeeeee------------hhhhhhhhhhhhhhhhh----eeeee------hhhhhhhhhhheee--eeeeeeee-------------
SST NPS PHD:                hhhhhhhhhh---eeee------------hhhhhhhhhhhhhhhhhhhh---eeeee------hhhhhhhhhhhheeeeeeeeeeee-------------
SST NPS Predator:           ---eeeee----eeeeee-----------hhhhhhhhhhhhhhhhhhhh---eeeee-----hhhhhhh-----eee----eeeeee-------------
SST NPS SIMPA96:            hhhhhhhh----eeeee------------hhhhhhhhhhhhhhhhhhh---eeeeee----hhhhhhhhhhhhhhh----eeeeeee-------------
SST NPS Sec.Cons.:          -hhhhhhhh---eeeee------------hhhhhhhhhhhhhhhhhhh----eeeee-----hhhhhhhhhhhheee--eeeeeeee-------------

Sequence                    EEAPPMPVQGPACNATNNLVGWHTFNKLRYAGKSAVYIDDLAPVLPRKLEWAGFVLNSRLLWKDLDDKPDWIKDLKELDGIDEDIESPLSLLRETYVVEP
Truncation                  EEAPPMPVQGPACNATNNLVGWHTFNKLRYAGKSAVYIDDLAPVLPRKLEWAGFVLNSRLLWKDLDDKPDWIKDLKELDGIDEDIESPLSLLRETYVVEP
                                  310|      320|      330|      340|      350|      360|      370|      380|      390|      400|
TRM Phobius Phobius:        ----------------------------------------------------------------------------------------------------
TRM TMPred N-Terminus:      ----------------------------------------------------------------------------------------------------
TRM TMPred Alternative:     ----------------------------------------------------------------------------------------------------
DIS GlobPlot Disorder:      ddddddddddddddddd-----------------------------------------------------------------------------------
DIS GlobPlot Domains:       -----------------ggggggggggggggggggggggggggggggggggggggggggggggggggggggggggggggggggggggggggggggggggg
DIS IUPred Disorder:        ddddddddddddd-----------------------------------------------------------d--dddd---dd----------------
SST NPS DSC:                -----------------------------------eee---------------eee--hhhhhh------hhhhhhhh----------------------
SST NPS HNNC:               ------------------hheeehh-hee-----eeee--hhhhhhhhhhhhhhee--hehhh-----hhhhh-h--------hhh--hhh---eeeee-
SST NPS PHD:                ------------------------------------ee--------------hhhhhhhhhh-------hhhhhhhhh----------------------
SST NPS Predator:           -----------------------------------eeee------------eeeee-hhhhhh-------------------------hhhhh-eeee--
SST NPS SIMPA96:            ------------------ee--------------eeee------hhhhhhh--eee-hhhhh------hhhhhhhhhh----hhhhhhhhhhhhheee--
SST NPS Sec.Cons.:          -----------------------------------eee--------------?eee-hhhhhh------hhhhhhhhh----------hhh---?eee--

Sequence                    LGSCGHQVLLWWLRVEARTDSKFPAQWVIDPPLDITVPSKRTPWPDAPPQLPTNEKELLGTQDQTTKHSTKTRTSRSRRTRSKRKHDAKVIGVQVSTHSE
Truncation                  LGSCGHQVLLWWLRVEARTDSKFPAQWVIDPPLDITVPSKRTPWPDAPPQLPTNEKELLGTQDQTTKHSTKTRTSRSRRTRSKRKHDAKVIGVQVSTHSE
                                  410|      420|      430|      440|      450|      460|      470|      480|      490|      500|
TRM Phobius Phobius:        ----------------------------------------------------------------------------------------------------
TRM TMPred N-Terminus:      ----------------------------------------------------------------------------------------------------
TRM TMPred Alternative:     ----------------------------------------------------------------------------------------------------
DIS GlobPlot Disorder:      --------------------------------ddddddddddddddddddddddd---------------------------------------dddddd
DIS GlobPlot Domains:       gggggggggggggggggggggggggggggggg--------------------------------------------------------------------
DIS IUPred Disorder:        ----------------------------d--d-ddddddddddddddddddddddddddddddddddddddddddddddddddddddddddddddddddd
SST NPS DSC:                ------hhhhhheee-------------------eee---------------hhhhhhh-----------eee-------hhh-----eeeeeeeee---
SST NPS HNNC:               ----hhhhhhhhehhh---------eeee---------------------------he-----------------------hhh----eeeeeeee----
SST NPS PHD:                ----hhhhhhhhhhhh----------eeee----eee---------------------------------------------------eeeeeeeee---
SST NPS Predator:           -----hhhhhhhhhhhhh------eeeee----------------------------eee------eee-------------------eeeeeee-----
SST NPS SIMPA96:            ------hhhhhhhhhh---------eeee-------------------------hhhhh---------------hhhhhhhhhh----eeeeeee-----
SST NPS Sec.Cons.:          -----hhhhhhhhhhh---------eeee---------------------------h??----------------------hh-----eeeeeeee----

Sequence                    KN
Truncation                  KN
                                  510|      520|      530|      540|      550|      560|      570|      580|      590|      600|
TRM Phobius Phobius:        --
TRM TMPred N-Terminus:      --
TRM TMPred Alternative:     --
DIS GlobPlot Disorder:      dd
DIS GlobPlot Domains:       --
DIS IUPred Disorder:        dd
SST NPS DSC:                --
SST NPS HNNC:               --
SST NPS PHD:                --
SST NPS Predator:           --
SST NPS SIMPA96:            --
SST NPS Sec.Cons.:          --

>D14 Cucumis sativus PARVUS GT8
Sequence                    FQSFLNSLLLRQYAPSSSLLRPSPSPLHLPLPFLLLLLLSPSSSAFKFKEAPEFYNSPNCISIPSSPDHLLCSDQAVHVAMTLDAAYLRGSMAAILSVLQ
Truncation                                                                                    MDHLLCSDQAVHVAMTLDAAYLRGSMAAILSVLQ
                                   10|       20|       30|       40|       50|       60|       70|       80|       90|      100|
TRM Phobius Phobius:        SSSSSSSSSSSSSSSSSSSSSSSSSSSSSSSSSSSSSSSSSSSSS-------------------------------------------------------
TRM TMPred N-Terminus:      -----------------------------TTTTTTTTTTTTTTTTTT-----------------------------------------------------
TRM TMPred Alternative:     --------------------------TTTTTTTTTTTTTTTTTTTTT-----------------------------------------------------
DIS GlobPlot Disorder:      -ddddd----------ddddddddddddd-------------------------ddddddddddddddd-------------------------------
DIS GlobPlot Domains:       ---------------------------------------------------------------------ggggggggggggggggggggggggggggggg
DIS IUPred Disorder:        ----------------------------------------------------------------------------------------------------
SST NPS DSC:                --hhhhhhhhhh----------------------eee-------hhhhh---------------------------eeeeee--hhhhh-----eeehhh
SST NPS HNNC:               -hhhhhhhhhhh------------------hhhheeee-------ee-------------ee--------e---hhhhhhhhhhhhhhh-hhhhhhhhh-
SST NPS PHD:                -hhhhhhhhhhh-------------------hhhhhhh-----hhhhh------------eeee-------e---eeeeeeee--hhh-hhhhhhhhhhh
SST NPS Predator:           ---hhhhhhhhh------------------hhhhheee----------------------eeee-----eee--hhhhhhhhhhhhhhhhhhhhhhhhhh
SST NPS SIMPA96:            -hhhhhhhhhh------eee------------eeeeee---------------------eee-------eee----eeeehhhhhhhhhhhhhhhhhhhh
SST NPS Sec.Cons.:          -hhhhhhhhhhh-------------------hhheeee-------??-------------ee--------ee---?eeeehhhhhhhhhhhhhhhhhhhh

Sequence                    HSSCPQNIIFHFLSSASTDTHSLRFTIANSFPYLKFHVYPFDAAAVAGLISTSIRSALDSPLNYARNYLASLIPHCVKRVVYLDSDLILVDDIAKLAATP
Truncation                  HSSCPQNIIFHFLSSASTDTHSLRFTIANSFPYLKFHVYPFDAAAVAGLISTSIRSALDSPLNYARNYLASLIPHCVKRVVYLDSDLILVDDIAKLAATP
                                  110|      120|      130|      140|      150|      160|      170|      180|      190|      200|
TRM Phobius Phobius:        ----------------------------------------------------------------------------------------------------
TRM TMPred N-Terminus:      ----------------------------------------------------------------------------------------------------
TRM TMPred Alternative:     ----------------------------------------------------------------------------------------------------
DIS GlobPlot Disorder:      ----------------------------------------------------------------------------------------------------
DIS GlobPlot Domains:       gggggggggggggggggggggggggggggggggggggggggggggggggggggggggggggggggggggggggggggggggggggggggggggggggggg
DIS IUPred Disorder:        ----------------------------------------------------------------------------------------------------
SST NPS DSC:                h------eeeeee-------hhhhhhhhh------------hhhhh----hhhhhhhh--hhhhhhhhhhh-------hhee---------hhhhhhhh-
SST NPS HNNC:               -------eeeeee--------eeeeee------eeeee----hhhhhhhhhhhhhhh-hhhhhhhhhhhhhh----eeeeeee---eeehhhhhhhhh--
SST NPS PHD:                h-----eeeeeeee----hhhhhhhhhhhh-----eeeeeeehhhhhhhhhhhhhhhhh-hhhhhhhhhhhh-hhh--eeeeee---hhhhhhhhhhhh-
SST NPS Predator:           ------eeeeee----------eeeee--------------hhhhhhhh---hhhhh-----hhhhhhhhh-----eeeeeee---eeeehhhhhhh---
SST NPS SIMPA96:            -------eeeeee--------eeeeee--------------hhhhhhhhhhhhhhhhh---hhhhhhhhhhh--hhhhheee----eehhhhhhhhh---
SST NPS Sec.Cons.:          -------eeeeee--------?eeeee--------------hhhhhhhhhhhhhhhhh--hhhhhhhhhhhh----??eeeee---ee?hhhhhhhhh--

Sequence                    LGETAVLAAPEYCNANLTSYFTPTFWSNPSLSFTFAGRNACYFNTGVMVIDLQRWRAGDYTAKIIEWMELQKRMRIYELGSLPPFLLVFAGYIAPVDHRW
Truncation                  LGETAVLAAPEYCNANLTSYFTPTFWSNPSLSFTFAGRNACYFNTGVMVIDLQRWRAGDYTAKIIEWMELQKRMRIYELGSLPPFLLVFAGYIAPVDHRW
                                  210|      220|      230|      240|      250|      260|      270|      280|      290|      300|
TRM Phobius Phobius:        ----------------------------------------------------------------------------------------------------
TRM TMPred N-Terminus:      ----------------------------------------------------------------------------------------------------
TRM TMPred Alternative:     ----------------------------------------------------------------------------TTTTTTTTTTTTTTTTTTT-----
DIS GlobPlot Disorder:      -------------------ddddddddddddd------------------------------------------------------------------dd
DIS GlobPlot Domains:       gggggggggggggggggggggggggggggggggggggggggggggggggggggggggggggggggggggggggggggggggggggggggggggggggg--
DIS IUPred Disorder:        ----------------------------------------------------------------------------------------------------
SST NPS DSC:                -------------------------------------------------hhhhhhhh---hhhhhhhhhh--------------eeeee---------ee
SST NPS HNNC:               ---hheee-----------------------eeee-----eee---heeehhhhh-----hhhhhhhhhhhhhhhhhh------heeehh----------
SST NPS PHD:                ------eeee--hhhhhhhhhhhhhe----hhh--------------e-eehhhhhhhhhhhhhhhhhhh--------------eeeeee----------
SST NPS Predator:           ---eeeee-----------------------eeee----eee----eeehhhhhhh----hhhhhhhhhhhhhhhhh--------eeeeeeeeee-----
SST NPS SIMPA96:            ----eee------------------------eeee----eee----eeeee---------hhhhhhhhhhhhhhhhee------eeeee-----------
SST NPS Sec.Cons.:          ----?eee-----------------------eeee-----ee----?eeehhhhhh----hhhhhhhhhhhhhhhh?-------eeeee?----------

Sequence                    NQHGLGGDNFRGLCRNLHPGPVSLLHWSGKGKPWVRLDSNRPCPLDALWAPYDLLQTPFALES
Truncation                  NQHGLGGDNFRGLCRNLHPGPVSLLHWSGKGKPWVRLDSNRPCPLDALWAPYDLLQTPFALES
                                  310|      320|      330|      340|      350|      360|      370|      380|      390|      400|
TRM Phobius Phobius:        ---------------------------------------------------------------
TRM TMPred N-Terminus:      ---------------------------------------------------------------
TRM TMPred Alternative:     ---------------------------------------------------------------
DIS GlobPlot Disorder:      dddddddddddddddddddddddddddddddddddddddddddddd-----------------
DIS GlobPlot Domains:       ---------------------------------------------------------------
DIS IUPred Disorder:        ---------------------------------------------------------------
SST NPS DSC:                ee---------------------eee--------------------hhhhhhhhhhhh-----
SST NPS HNNC:               --------h-hhhhhh------eeeee------eeee---------hhh--hhhh--------
SST NPS PHD:                hhh------------------eeeeee------------------hhhhhhhhhhhh------
SST NPS Predator:           -------------eeee----eeeee-------eeee--------------------------
SST NPS SIMPA96:            ---------------------eeeee-------eeee--------------------------
SST NPS Sec.Cons.:          ---------------------eeeee-------eeee---------hhh--hhhh--------

>D15 Oryza sativa PARVUS GT8
Sequence                    MRVLAVALLAAAVFAAEAAAELPEFREAPAFRNGAGCAGAPTIHIAMTLDTTYLRGSLAGVLSVLRHAACPESIAFHFVASSASPARRLAALRRALAAAF
Truncation                                                        MAPTIHIAMTLDTTYLRGSLAGVLSVLRHAACPESIAFHFVASSASPARRLAALRRALAAAF
                                   10|       20|       30|       40|       50|       60|       70|       80|       90|      100|
TRM Phobius Phobius:        SSSSSSSSSSSSSSSSSS----------------------------------------------------------------------------------
TRM TMPred N-Terminus:      ---TTTTTTTTTTTTTTTTTTTT-----------------------------------------------------------------------------
TRM TMPred Alternative:     -TTTTTTTTTTTTTTTTTTT--------------------------------------------------------------------------------
DIS GlobPlot Disorder:      ------------------------------dddddddd--------------------------------------------------------------
DIS GlobPlot Domains:       gggggggggggggggggggggggggggggggggggggggggggggggggggggggggggggggggggggggggggggggggggggggggggggggggggg
DIS IUPred Disorder:        ----------------------------------------------------------------------------------------------------
SST NPS DSC:                hhhhhhhhhhhhhhhhhhhhhhhhh-----------------eeeehhhhhhhh---hhhhhhhhhh-------eeeee-----hhhhhhhhhhhhhh--
SST NPS HNNC:               -eeeeehhhhhhhhhhhhhhh-----h---------------eeeee-----he--hhhhhhhhhh-------eeeeeee----hhhhhhhhhhhhhhhh
SST NPS PHD:                -hhhhhhhhhhhhhhhhhhhhhhhh-----------------eeeeee--hhhhhhhhhhhhhhhhhh----eeeeeeee----hhhhhhhhhhhhhhh-
SST NPS Predator:           ---hhhhhhhhhhhhhhhhhhhhhh-----------------eeeeee----------hhhhhhhhh-------eeeeee----hhhhhhhhhhhhhhhh
SST NPS SIMPA96:            -hhhhhhhhhhhhhhhhhhhh--------------------eeeeeee--hhhhhhhhhhhhhhhh-------eeeeee----hhhhhhhhhhhhhhh--
SST NPS Sec.Cons.:          -hhhhhhhhhhhhhhhhhhhhhhhh-----------------eeeeee--hhhh--hhhhhhhhhhh------eeeeeee----hhhhhhhhhhhhhhh-

Sequence                    PTLPATVHRFDARLVRGKISTSVRRALDQPLNYARIYLADLLPRSVSRVLYLDSDLLVVDDVAGLLATDFGPEGGPWRPQSISKANFNSYFTDAFWSHPE
Truncation                  PTLPATVHRFDARLVRGKISTSVRRALDQPLNYARIYLADLLPRSVSRVLYLDSDLLVVDDVAGLLATDFGPEGGPWRPQSISKANFNSYFTDAFWSHPE
                                  110|      120|      130|      140|      150|      160|      170|      180|      190|      200|
TRM Phobius Phobius:        ----------------------------------------------------------------------------------------------------
TRM TMPred N-Terminus:      ----------------------------------------------------------------------------------------------------
TRM TMPred Alternative:     ----------------------------------------------------------------------------------------------------
DIS GlobPlot Disorder:      ------------------------------------------------------------------ddddddddddddddddd-----------------
DIS GlobPlot Domains:       gggggggggggggggggggggggggggggggggggggggggggggggggggggggggggggggggg----------------------------------
DIS IUPred Disorder:        ----------------------------------------------------------------------------dd----------------------
SST NPS DSC:                ------hhhhhhhhh-----hhhhhhhhhhhhhhhhhhhh---hhhhhhh--------hhhhhhhhhh--------------------------hh----
SST NPS HNNC:               ----hhhhhhhhhhh-----hhhhhhhhh-hhhhhehhhhh--hhhheeeee---eeeehhhhhhhhh--------------------hhhhhhh-----
SST NPS PHD:                ----eeehhh-hhhhhhhhhhhhhhhhh-hhhhhhhhhhhhhhh--eeeeee---eeeehhhhhhhhhh------------hhhhhhhhhhhhhhhh-hh
SST NPS Predator:           ---------hhhhhhhh----hhhhhh-----hhhhh----------eeeee----eee----eeee---------------------------------
SST NPS SIMPA96:            ----hhhhh--hhhh--hhhhhhhhhh---hhhhheee---------eeee----eeee-----eee-----------------------hhhhh-----
SST NPS Sec.Cons.:          ----??hhhhhhhhh-----hhhhhhhh--hhhhhhhhhh---h--?eeeee---eeeehhhhhhhhh----------------------hhhhh-----

Sequence                    WRAGGYTVKLEYWMEVQKQEARIYELGSLPPFLLVFAGEVKAVEHRWNQHGLGGDNVAGQCRELHPGPVSLLHWSGKGKPWLRLDAGRPCPLDALWAPYD
Truncation                  WRAGGYTVKLEYWMEVQKQEARIYELGSLPPFLLVFAGEVKAVEHRWNQHGLGGDNVAGQCRELHPGPVSLLHWSGKGKPWLRLDAGRPCPLDALWAPYD
                                  210|      220|      230|      240|      250|      260|      270|      280|      290|      300|
TRM Phobius Phobius:        ----------------------------------------------------------------------------------------------------
TRM TMPred N-Terminus:      ----------------------------------------------------------------------------------------------------
TRM TMPred Alternative:     ----------------------------------------------------------------------------------------------------
DIS GlobPlot Disorder:      -------------------------------------------------ddddddddddddddddddddddddddddddddddddddddddd--------
DIS GlobPlot Domains:       ----------------------------------------------------------------------------------------------------
DIS IUPred Disorder:        -----------------------------------------------dd--d-dddddd-----------------------------------------
SST NPS DSC:                ------hhhhhhhhhhhh--hhhhh------hhhhh---hhhhhhhhh---------------------eeee-------eeee-------------hhh
SST NPS HNNC:               ------heehhhhhhhhhhhhhhhhh-----heeee---hhhhhhhhh------------hh-------eeeee------eeee---------hhhhhhh
SST NPS PHD:                hh----hhhhhhhhhhhhhhhhhee-----hhhhee---hhhhhhhhhh-------------------eeeeee-------ee----------hhhhhhh
SST NPS Predator:           ------eeeehhhhhhhhhhhhhhh--------hhhhhhh---hhhhh-------------eee-----eeee--------eee------------hhhh
SST NPS SIMPA96:            -------eeehhhhhh--hhhhhhh------eeee---hhhhhhhhh---------------------eeeee-------eeee-------------hhh
SST NPS Sec.Cons.:          ------heehhhhhhhhhhhhhhhh------h?he?---hhhhhhhhh---------------------eeee-------eeee------------hhhh

Sequence                    LLRRRGAWEDLLAAVA
Truncation                  LLRRRGAWEDLLAAVA
                                  310|      320|      330|      340|      350|      360|      370|      380|      390|      400|
TRM Phobius Phobius:        ----------------
TRM TMPred N-Terminus:      ----------------
TRM TMPred Alternative:     ----------------
DIS GlobPlot Disorder:      ----------------
DIS GlobPlot Domains:       ----------------
DIS IUPred Disorder:        ----------------
SST NPS DSC:                hhhhhhhhhhhhh---
SST NPS HNNC:               hhhh---hhhhhhh--
SST NPS PHD:                hhhhh--hhhhhhhh-
SST NPS Predator:           hhhhh--hhhhhh---
SST NPS SIMPA96:            hhhh----hhhhhhh-
SST NPS Sec.Cons.:          hhhhh--hhhhhhh--

>D16 Glycine max GUT1 GT47
Sequence                    MARKPLLKQTLATLFLFFVLYAIFNAFFHPTDSSAFDAAATFSSASSVLLSAGTTKSLYVKVFLYDLPRRFTSGVIHHHTLARGSGGVGGSASRATPDDV
Truncation                                                            MSASSVLLSAGTTKSLYVKVFLYDLPRRFTSGVIHHHTLARGSGGVGGSASRATPDDV
                                   10|       20|       30|       40|       50|       60|       70|       80|       90|      100|
TRM Phobius Phobius:        SSSSSSSSSSSSSSSSSSSSSSSSSSSSSSSSSSS-----------------------------------------------------------------
TRM TMPred N-Terminus:      ---------TTTTTTTTTTTTTTTTTTTT---------TTTTTTTTTTTTTTTTTTTTTTT---------------------------------------
TRM TMPred Alternative:     ---------TTTTTTTTTTTTTTTTTTTT-----------------------------------------------------------------------
DIS GlobPlot Disorder:      -------------------------------------------------------------------------------dddddddddddddddddddd-
DIS GlobPlot Domains:       ggggggggggggggggggggggggggggggggggggggggggggggggggggggggggggggggggggggggggggggg---------------------
DIS IUPred Disorder:        -------------------------------------------------------------------------------------ddddddddd-ddddd
SST NPS DSC:                ----hhhhhhhhhhhhhhhhhhh-----------------------eeee--------eeeeee----------eeeeeee-------------------
SST NPS HNNC:               ---hhhhhhhhhhhhhhhhhhhhhhhh-------hhhhhhhh----heeee----hheeehhhhhh--h-----eeee-e----------------hhhh
SST NPS PHD:                ------hhhhhhhhhhhhheeeeeeeeeee-------hhheee---------------eeeeeeee--hhhhhhhh------------------------
SST NPS Predator:           ---hhhhhhhhhhhhhhhhhhhhhhh--------------------eee-------eeeeeeeee---------------------------------hh
SST NPS SIMPA96:            ---hhhhhhhhhhhhhhhhhhhhh-----------hhhhhhh----eeee------eeeeeeeee-------------eeee---------------hhh
SST NPS Sec.Cons.:          ---hhhhhhhhhhhhhhhhhhhhh??-----------hhh??----eeee------?eeeeeeee---------??---e------------------hh

Sequence                    ADALKYPGHQHMAEWYLFADLSRAESERAGSGSPVVRVADPEEADLFFVPFFSSLSLIVNPVRPPGSNSGLEKPVYSDEENQEALVEWLEKQEYWKRNNG
Truncation                  ADALKYPGHQHMAEWYLFADLSRAESERAGSGSPVVRVADPEEADLFFVPFFSSLSLIVNPVRPPGSNSGLEKPVYSDEENQEALVEWLEKQEYWKRNNG
                                  110|      120|      130|      140|      150|      160|      170|      180|      190|      200|
TRM Phobius Phobius:        ----------------------------------------------------------------------------------------------------
TRM TMPred N-Terminus:      ----------------------------------------------TTTTTTTTTTTTTTTTT-------------------------------------
TRM TMPred Alternative:     ----------------------------------------------------------------------------------------------------
DIS GlobPlot Disorder:      ---------------------------------------------------------ddddddddddddddddd--------------------------
DIS GlobPlot Domains:       --------------------------------------------------------------------------gggggggggggggggggggggggggg
DIS IUPred Disorder:        ddd-------------------------dddddddd--------------------------dd-dddddddddddd----d-----------------d
SST NPS DSC:                -------------hhhhhhhhhhh----------eeee--------eee--------------------------hhhhhhhhhhhhhhhhhhhhhh---
SST NPS HNNC:               hhhhh----hhhhhhhhhhhh-hhhhhh-----eeeee------hehhhhhhh-hheee---------------------hhhhhhhhhhhhhhhhhh--
SST NPS PHD:                -----------hhhhhhhhhhhhh----------eeee-------eeeeeeeeeeeeee-----------------hhhhhhhhhhhhhhh-hhhhh---
SST NPS Predator:           hhhh-----hhhhhhhhhhhhhhhhhh-------eeeee------eeeee----eeeee-----------------hhhhhhhhhhhhhhhhhhh-----
SST NPS SIMPA96:            hhhhh------hhhheehhhhhhhhh-------eeeee-------eeee------eeee---------------ee---hhhhhhhhhhhhhhhhh----
SST NPS Sec.Cons.:          hhhh-------hhhhhhhhhhhhhhh--------eeee-------eeee?----?eeee-----------------hhhhhhhhhhhhhhhhhhhhh---

Sequence                    RDHVIVASDPNAMYRVIDRVRNAVLLVSDFGRLRPDQGSLVKDVVVPYSHRIRTYPGDVGVEDRKTLLFFMGNRYRKEGGKIRDLLFQILENEKDVIIKH
Truncation                  RDHVIVASDPNAMYRVIDRVRNAVLLVSDFGRLRPDQGSLVKDVVVPYSHRIRTYPGDVGVEDRKTLLFFMGNRYRKEGGKIRDLLFQILENEKDVIIKH
                                  210|      220|      230|      240|      250|      260|      270|      280|      290|      300|
TRM Phobius Phobius:        ----------------------------------------------------------------------------------------------------
TRM TMPred N-Terminus:      ----------------------------------------------------------------------------------------------------
TRM TMPred Alternative:     ----------------------------------------------------------------------------------------------------
DIS GlobPlot Disorder:      ----------------------------------------------------------------------------------------------------
DIS GlobPlot Domains:       gggggggggggggggggggggggggggggggggggggggggggggggggggggggggggggggggggggggggggggggggggggggggggggggggggg
DIS IUPred Disorder:        dd-----------------------------------------------------------------------------------------------d-d
SST NPS DSC:                --eeeee----------hh---eeeee----------------------eeee-------------eeee-----------hhhhhhhhhh----eeee-
SST NPS HNNC:               --eeeee----hhhhhhhhhhhhhhhhhh----------eeeeeee---eeeee----------heeeeee--------hhhhhhhhhhhh----eeeee
SST NPS PHD:                --eeee----hhhhhhhhhh--eeeeeee--------------ee-------------------eeeeeee-e--------hhhhhhhhh-----eeeee
SST NPS Predator:           --eeeee-----hhhhhhhhhhhheee------------eeeeeeee-----------eeee---eeeeee----------hhhhhhhhhh---eeee--
SST NPS SIMPA96:            -eeeeee---hhhhhhhhhh---eeee----------------ee--------------------eeeeee--------hhhhhhhhhhhh---eeeee-
SST NPS Sec.Cons.:          --eeeee----hhhhhhhhh--?eeee----------------ee--------------------eeeeee----------hhhhhhhhhh----eeee-

Sequence                    GAQSRESRRAASHGMHTSKFCLHPAGDTPSACRLFDAIVSLCIPVIVSDNIELPFEDTIDYRKIAVFVETSSAIKPGHLLSKLRAVTPDRVLEYQKKLKE
Truncation                  GAQSRESRRAASHGMHTSKFCLHPAGDTPSACRLFDAIVSLCIPVIVSDNIELPFEDTIDYRKIAVFVETSSAIKPGHLLSKLRAVTPDRVLEYQKKLKE
                                  310|      320|      330|      340|      350|      360|      370|      380|      390|      400|
TRM Phobius Phobius:        ----------------------------------------------------------------------------------------------------
TRM TMPred N-Terminus:      ----------------------------------------------------------------------------------------------------
TRM TMPred Alternative:     ----------------------------------------------------------------------------------------------------
DIS GlobPlot Disorder:      -----------------ddddddddddddd----------------------------------------------------------------------
DIS GlobPlot Domains:       gggggggggggggggggggggggggggggggggggggggggggggggggggggggggggggggggggggggggggggggggggggggggggggggggggg
DIS IUPred Disorder:        dddddddddddddddddddd-d------------------------------------------------------------------------------
SST NPS DSC:                ----------hhhhh---eeee---------hhhhhh------eeee----------------------------hhhhhhhhh---hhhhhhhhhhhhh
SST NPS HNNC:               -----hhhhhhh------eee---------hhhhhhhhhheeeeeee---------------eeeeeee---------hhh--------hhhhhhhhhhh
SST NPS PHD:                --------hhhhh-----eeee----------hhhhhhhh---eeeee--e-----------eeeeeee--------hhhhhhhh--hhhhhhhhhhhhh
SST NPS Predator:           -----hhhhhhh-------------------hhhhhhhhhheeeeeeeee-------------eeeeee-------------eee-----hhhhhhhhhh
SST NPS SIMPA96:            ----hhhhhhh--------eee-------hhhhhhhhhhh---eee-------------hhhhheeee---------hhhhhhh---hhhhhhhhhhhhh
SST NPS Sec.Cons.:          -----hhhhhhh------eeee---------hhhhhhhhh---eeee---------------?eeeeee--------hhhhhhh---hhhhhhhhhhhhh

Sequence                    VKRYFEYEEPDGTINEIWRQVSKKLPLIKLMINREKRLFGKEVECSCVCTNQTAVIRTL
Truncation                  VKRYFEYEEPDGTINEIWRQVSKKLPLIKLMINREKRLFGKEVECSCVCTNQTAVIRTL
                                  410|      420|      430|      440|      450|      460|      470|      480|      490|      500|
TRM Phobius Phobius:        -----------------------------------------------------------
TRM TMPred N-Terminus:      -----------------------------------------------------------
TRM TMPred Alternative:     -----------------------------------------------------------
DIS GlobPlot Disorder:      -----------------------------------------------------------
DIS GlobPlot Domains:       ggggggggggggggggggggggggggggggggggggggggggggggggggggggggggg
DIS IUPred Disorder:        -----------------------------------------------------------
SST NPS DSC:                hhhhee-------hhhhhhhhhh--hhhhhhhhhhhhh------eeee-----------
SST NPS HNNC:               hhhhee-------hhhhhhhhh-h-hhhhhhhhhhhhh----eeeeeee----eeee--
SST NPS PHD:                hh-eeee----hhhhhhhhhhhhh--eeeee-------------eee----hhhhhh--
SST NPS Predator:           hhhhhh--------hhhhhhhhh--hhhhhhhhhhhhhhh--eeeeee-----eee---
SST NPS SIMPA96:            hhhhhh------hhhhhhhhhhh--hhhhhhhhh--------eeeeeee-----eeee-
SST NPS Sec.Cons.:          hhhhee-------hhhhhhhhhh--hhhhhhhhhhhhh----eeeeee-----?ee?--

>D17 GUT1 GT47
Sequence                    MARKPLLKQTLATLFLLFVLYAIFNAFFQPTDSSAFDAAATFSSASSVLLSGATTKSPAINVFLYDLPRRFTSDVIHHHALARGGASRVTPDDDAAAPKY
Truncation                                                            MSASSVLLSGATTKSPAINVFLYDLPRRFTSDVIHHHALARGGASRVTPDDDAAAPKY
                                   10|       20|       30|       40|       50|       60|       70|       80|       90|      100|
TRM Phobius Phobius:        SSSSSSSSSSSSSSSSSSSSSSSSSSSS------------------------------------------------------------------------
TRM TMPred N-Terminus:      ---------TTTTTTTTTTTTTTTTTTTT------TTTTTTTTTTTTTTTTTTT----------------------------------------------
TRM TMPred Alternative:     ---------TTTTTTTTTTTTTTTTTTTT-----------------------------------------------------------------------
DIS GlobPlot Disorder:      -------------------------------------------------------------------------------------ddddddddddddddd
DIS GlobPlot Domains:       ggggggggggggggggggggggggggggggggggggggggggggggggggggggggggggggggggggggggggggggggggggg---------------
DIS IUPred Disorder:        ---------------------------------------------------------------------------------ddd-ddddddddddddddd
SST NPS DSC:                ---hhhhhhhhhhhhhhhhhhhhh-----------hhhhh------eeeee---------eeee---------hhhhhhhhh------------------
SST NPS HNNC:               ---hhhhhhhhhhhhhhhhhhhhhhhh-------hhhhhhhh----heee---------ehhhhhh--hh-hhhheeeehhh-----ee-----------
SST NPS PHD:                ----hhhhhhhhhhhhhhhhhhhhhhhh----hhhhhhhhh-----eeeeee-------eeeeee---hhh-hhhhh-----------------------
SST NPS Predator:           ---hhhhhhhhhhhhhhhhhhhhhhhh-------------------eee-----------eeee---------eeee-----------------------
SST NPS SIMPA96:            ---hhhhhhhhhhhhhhhhhhhhhh---------hhhhhhhh----eeee---------eeeeee--------hhhhhhh--------------------
SST NPS Sec.Cons.:          ---hhhhhhhhhhhhhhhhhhhhhhhh-------hhhhhhh-----eeee---------eeeee?--------hhhh??h--------------------

Sequence                    PGHQHMAEWYLFADLSRAESERAGSGSPVVLVADPEEADLFFVPFFSSLSLIVNPVRPPGSNSGSEKPVYSDEENQEALVEWLEKQEYWKRNSGRDHVIV
Truncation                  PGHQHMAEWYLFADLSRAESERAGSGSPVVLVADPEEADLFFVPFFSSLSLIVNPVRPPGSNSGSEKPVYSDEENQEALVEWLEKQEYWKRNSGRDHVIV
                                  110|      120|      130|      140|      150|      160|      170|      180|      190|      200|
TRM Phobius Phobius:        ----------------------------------------------------------------------------------------------------
TRM TMPred N-Terminus:      ----------------------------------------TTTTTTTTTTTTTTTTT-------------------------------------------
TRM TMPred Alternative:     ----------------------------------------------------------------------------------------------------
DIS GlobPlot Disorder:      ---------------------------------------------------dddddddddddddddddd-------------------------------
DIS GlobPlot Domains:       ---------------------------------------------------------------------ggggggggggggggggggggggggggggggg
DIS IUPred Disorder:        ----------------------ddddddd--------------------------ddddddddddddddddddddd-----------------ddd----
SST NPS DSC:                -----hhhhhhhhhhhh-----------eeee-------eeee--------------------------hhhhhhhhhhhhhhhhhhhhhh-----eeee
SST NPS HNNC:               ----hhhhhhhhhhh-hhhhhh-----eeeee-----hhehhhhhhh-hheee---------------------hhhhhhhhhhhhhhhhhh----eeee
SST NPS PHD:                -----ehhhhhhhhhh------------eeee-------eeeeeeeee--e---------------------hhhhhhhhhhhhh-hhhhh-----eeee
SST NPS Predator:           ---hhhhhhhhhhhhhhhhhh-------eeeee------eeeee----eeeee------------------hhhhhhhhhhhhhhhhhh-------eeee
SST NPS SIMPA96:            -----hhhheehhhhhhhhh-------eeeeee------eeee------eeee--------------eee---hhhhhhhhhhhhhhhhh-----eeeee
SST NPS Sec.Cons.:          -----hhhhhhhhhhhhhhh--------eeee-------eeee?-----?eee-------------------hhhhhhhhhhhhhhhhhhh-----eeee

Sequence                    ASDPNAMYRVIDRVRNAVLLVSDFGRLRPDQGSLVKDVVVPYSHRIRTYQGDAGVEDRNTLLFFMGNRYRKEGGKIRDILFKILENEKDVIIKHGAQSRE
Truncation                  ASDPNAMYRVIDRVRNAVLLVSDFGRLRPDQGSLVKDVVVPYSHRIRTYQGDAGVEDRNTLLFFMGNRYRKEGGKIRDILFKILENEKDVIIKHGAQSRE
                                  210|      220|      230|      240|      250|      260|      270|      280|      290|      300|
TRM Phobius Phobius:        ----------------------------------------------------------------------------------------------------
TRM TMPred N-Terminus:      ----------------------------------------------------------------------------------------------------
TRM TMPred Alternative:     ----------------------------------------------------------------------------------------------------
DIS GlobPlot Disorder:      ----------------------------------------------------------------------------------------------------
DIS GlobPlot Domains:       gggggggggggggggggggggggggggggggggggggggggggggggggggggggggggggggggggggggggggggggggggggggggggggggggggg
DIS IUPred Disorder:        ------------------------------------------------dd-------------------------------------------ddddddd
SST NPS DSC:                e----hhhhhhhhhhhheeee----------------------eee-----------hhhhhhh-----------hhhhhhhhhh----eeee-------
SST NPS HNNC:               e----hhhhhhhhhhhhhhhhhh----------eeeeeee---eeeeee----------heeeee---------hhhhhhhhhhh----eeeee----hh
SST NPS PHD:                ----hhhhhhhhh----eeeeee---------------e------e------------eeeeeee--e------hhhhhhhhhhh----eeeee------
SST NPS Predator:           e-----hhhhhhhhhhhheee------------eeeeeeee----eee-----------eeeeee----------hhhhhhhhhh----eee-------h
SST NPS SIMPA96:            e---hhhhhhhhhh---eeee-------------ee-ee-----eeee-----------eeeeee--------hhhhhhhhhhhh---eeeee-----hh
SST NPS Sec.Cons.:          e----hhhhhhhhhhhheeee-------------ee-ee-----eeee-----------eeeeee---------hhhhhhhhhhh----eeee------h

Sequence                    SRRAASQGMHTSKFCLHPAGDTPSACRLFDAIVSLCIPVIVSDNIELPFEDTIDYRKLAVFIETSSAIKPGYLVSKLRALTPDRVLAYQKELKEVKRYFE
Truncation                  SRRAASQGMHTSKFCLHPAGDTPSACRLFDAIVSLCIPVIVSDNIELPFEDTIDYRKLAVFIETSSAIKPGYLVSKLRALTPDRVLAYQKELKEVKRYFE
                                  310|      320|      330|      340|      350|      360|      370|      380|      390|      400|
TRM Phobius Phobius:        ----------------------------------------------------------------------------------------------------
TRM TMPred N-Terminus:      ----------------------------------------------------------------------------------------------------
TRM TMPred Alternative:     ----------------------------------------------------------------------------------------------------
DIS GlobPlot Disorder:      ------------dddddddddddd----------------------------------------------------------------------------
DIS GlobPlot Domains:       gggggggggggggggggggggggggggggggggggggggggggggggggggggggggggggggggggggggggggggggggggggggggggggggggggg
DIS IUPred Disorder:        dddddddddddddd-d------------------------------------------------------------------------------------
SST NPS DSC:                -hhhhhhhh---eeee---------hhhhhh------eeee----------------------------hhhhhhhhhh--hhhhhhhhhhhhhhhhhh-
SST NPS HNNC:               hhhhhh------eeee--------hhhhhhhhhheeeeeee---------hhh----eeeeee--------hhhhh-------hhhhhhhhhhhhhhhee
SST NPS PHD:                -hhhhhhh----eeee----------hhhhhhhh---eeeeeeee-----------eeeeeee--------hhhhhhhh--hhhhhhhhhhhhhhhhhhe
SST NPS Predator:           hhhhhh-------------------hhhhhhhhhheeeeeeeee-------------eeeeee---------hhhhhhh-----hhhhhhhhhhhhhhhh
SST NPS SIMPA96:            hhhhh--------eee-------hhhhhhhhhhh---eee------------hhhhhheeee---------eehhhhh---hhhhhhhhhhhhhhhhhhh
SST NPS Sec.Cons.:          hhhhhh------eeee---------hhhhhhhhh---eeee----------------eeeeee--------hhhhhhhh--hhhhhhhhhhhhhhhhhh?

Sequence                    YEEPDGTVNEIWRQVSKKLPLIKLMINREKRLFGKQVECSCVCTNQTAVRTL
Truncation                  YEEPDGTVNEIWRQVSKKLPLIKLMINREKRLFGKQVECSCVCTNQTAVRTL
                                  410|      420|      430|      440|      450|      460|      470|      480|      490|      500|
TRM Phobius Phobius:        ----------------------------------------------------
TRM TMPred N-Terminus:      ----------------------------------------------------
TRM TMPred Alternative:     ----------------------------------------------------
DIS GlobPlot Disorder:      ----------------------------------------------------
DIS GlobPlot Domains:       gggggggggggggggggggggggggggggggggggggggggggggggggggg
DIS IUPred Disorder:        ----------------------------------------------------
SST NPS DSC:                -------hhhhhhhhhh--hhhhhhhhhhhhh-------eeee---------
SST NPS HNNC:               -------hhhhhhhhhhh-hhhhhhhhhhhhh----eeeeeee-----he--
SST NPS PHD:                e----hhhhhhhhhhhhh--hhhehhhhhhhh------eeeee----e----
SST NPS Predator:           --------hhhhhhhhh--hhhhhhhhhhhhhhhh-eeeeeee---------
SST NPS SIMPA96:            ------hhhhhhhhhhh--hhhhhhhhhhhhhh---eeeeeee---------
SST NPS Sec.Cons.:          -------hhhhhhhhhh--hhhhhhhhhhhhh----eeeeeee---------

>D18 Cucumis sativus GlcAT14A GT14
Sequence                    MGAEKKWLFTLFSAALLSLILLLFSTISAFTASRLLPSSVHRGLHHPPAFSYYIYGGHGDKDRIFRLLLAVYHPRNRYLLHLNQEASDGDRQQLAEAVKS
Truncation                                                                          MHGDKDRIFRLLLAVYHPRNRYLLHLNQEASDGDRQQLAEAVKS
                                   10|       20|       30|       40|       50|       60|       70|       80|       90|      100|
TRM Phobius Phobius:        SSSSSSSSSSSSSSSSSSSSSSSSSSSSS-----------------------------------------------------------------------
TRM TMPred N-Terminus:      -------TTTTTTTTTTTTTTTTTTT--------------------------------------------------------------------------
TRM TMPred Alternative:     ---------TTTTTTTTTTTTTTTTTTT------------------------------------------------------------------------
DIS GlobPlot Disorder:      ---------------------------------------dddddddddddddddddd-------------------------------------------
DIS GlobPlot Domains:       ---------------------------------------------------------ggggggggggggggggggggggggggggggggggggggggggg
DIS IUPred Disorder:        ------------------------------------------------------------------------------------------ddd-------
SST NPS DSC:                ---hhhhhhhhhhhhhhhhhhhh--------------------------eeeee------hhhhhhhhhhh-----eeeee------hhhhhhhhhhhh-
SST NPS HNNC:               ---hhhhhhhhhhhhhhhhhhhhhhhhhhh-hhh----hhh---------eeeee-----hhhhhhhhhhh-----eeeeee--------hhhhhhhhh-
SST NPS PHD:                --hhhhhhhhhhhhhhhhhhhhhhhhhhhh-------------------eeeeee-----hhhhhhhhhhhh----eeeeee-----hhhhhhhhhhh--
SST NPS Predator:           -------hhhhhhhhhhhhhhhhhhhhhhhhh------------------eeee-------hhhhhhhhhh------hhhhhhhh-----hhhhhhhhh-
SST NPS SIMPA96:            ---hhhhhhhhhhhhhhhhhhhhhhhhhhhhh-----------------eeeeee-----hhhhhhhhhhh-----eeeeee------hhhhhhhhhhhh
SST NPS Sec.Cons.:          ---hhhhhhhhhhhhhhhhhhhhhhhhhhh-h-----------------eeeeee-----hhhhhhhhhhh-----eeeeee------hhhhhhhhhhh-

Sequence                    VPAIRAFGNVDVVGKPDRMTYSGSSYIAATLHAAAILLKIDSGWDWFITLSAKDYPLITQDDLAHALSSVSRDLNFIQHTSDIGWKESKRVNPIVVDPAV
Truncation                  VPAIRAFGNVDVVGKPDRMTYSGSSYIAATLHAAAILLKIDSGWDWFITLSAKDYPLITQDDLAHALSSVSRDLNFIQHTSDIGWKESKRVNPIVVDPAV
                                  110|      120|      130|      140|      150|      160|      170|      180|      190|      200|
TRM Phobius Phobius:        ----------------------------------------------------------------------------------------------------
TRM TMPred N-Terminus:      ----------------------------------------------------------------------------------------------------
TRM TMPred Alternative:     ----------------------------------------------------------------------------------------------------
DIS GlobPlot Disorder:      -------------ddddddd--------------------------------------------------------------------------------
DIS GlobPlot Domains:       gggggggggggggggggggggggggggggggggggggggggggggggggggggggggggggggggggggggggggggggggggggggggggggggggggg
DIS IUPred Disorder:        ----------------------------------------------------------------------------------------------------
SST NPS DSC:                --hhhhh--eeee------------hhhhhhhhhhhhhhh-----eeee-------------hhhhhh--hhhhhhhh------hhhhh---eee-----
SST NPS HNNC:               ---eee----eee-----------hhhhhhhhhhhhhhhh-----eeeeee-----eee--hhhhhhhhhh---eeee----------------e---hh
SST NPS PHD:                --ee-----eeeee----ee----hhhhhhhhhhhhhhhh-----eeeee----------hhhhhhhhh---------------hhhhh---eeee----
SST NPS Predator:           ---eee-------------------eeehhhhhhhhhhhh-----eeeee---------hhhhhhhhhhh-----------------------eeehhhh
SST NPS SIMPA96:            hhhhhh---eee------eee----hhhhhhhhhhheee------eeee-------ee-hhhhhhhhhhhhhhhhhhh--------------eee--hhh
SST NPS Sec.Cons.:          --?e??---eeee------------hhhhhhhhhhhhhhh-----eeeee----------hhhhhhhhhhh---????--------------eee---hh

Sequence                    YLARRSQIFHATEQRPTPDAFKIFTGSPWVILSRPFLEFCVLGWDNLPRKLLMYFTNVVWSQEGYFHSVICNSPEFKNKTVNSDLRYMTWDNPPKMDPHF
Truncation                  YLARRSQIFHATEQRPTPDAFKIFTGSPWVILSRPFLEFCVLGWDNLPRKLLMYFTNVVWSQEGYFHSVICNSPEFKNKTVNSDLRYMTWDNPPKMDPHF
                                  210|      220|      230|      240|      250|      260|      270|      280|      290|      300|
TRM Phobius Phobius:        ----------------------------------------------------------------------------------------------------
TRM TMPred N-Terminus:      ----------------------------------------------------------------------------------------------------
TRM TMPred Alternative:     ----------------------------------------------------------------------------------------------------
DIS GlobPlot Disorder:      -------------------------------------------------------------------------------------ddddddddddddddd
DIS GlobPlot Domains:       ggggggggggggggggggggggggggggggggggggggggggggggggggggggggggggggggggggggggggggggggggggg---------------
DIS IUPred Disorder:        -----------------------------------------------------------------------------------d--dd------------
SST NPS DSC:                -hh------hh---------hh-------hhhh--hheeee-----hhhhhhhhhh----------eehh---------------eee------------
SST NPS HNNC:               hhhhhheeee----------eeee----heee----heeehh---hhhhhhhhhh--eeee----eeeeee-------------eeeee-----------
SST NPS PHD:                ee-----eeee----------ee------eeeee--eeeee-----hhhhhhhhhhhhh-----eeeeeee-------eee-----ee------------
SST NPS Predator:           hhhhhhhhh-----------eee------eeee----eeeee-----hhhhhhh--eeee------eeee----------------eee-----------
SST NPS SIMPA96:            hhhhhhhhh-----------eee-----eeee-----eeee------hhhhhhhh--eee-----eeeee---------------eee------------
SST NPS Sec.Cons.:          hhhhhh????----------eee------eee?---?eeee-----hhhhhhhhh--eee-----eeeee---------------eee------------

Sequence                    LHSSNFDKMSQSGAAFARQFQQNDPVLNMVDKIILNRKPNQPTPGAWCSGWNIWWTDPCSQWGDVNVLKPGFWAKKFEKTITNLYDELGSQPNQCK
Truncation                  LHSSNFDKMSQSGAAFARQFQQNDPVLNMVDKIILNRKPNQPTPGAWCSGWNIWWTDPCSQWGDVNVLKPGFWAKKFEKTITNLYDELGSQPNQCK
                                  310|      320|      330|      340|      350|      360|      370|      380|      390|      400|
TRM Phobius Phobius:        ------------------------------------------------------------------------------------------------
TRM TMPred N-Terminus:      ------------------------------------------------------------------------------------------------
TRM TMPred Alternative:     ------------------------------------------------------------------------------------------------
DIS GlobPlot Disorder:      dddddd------------------------------ddddddddddddddddddddddddddddd----------------------ddddd----
DIS GlobPlot Domains:       ------------------------------------------------------------------------------------------------
DIS IUPred Disorder:        ddd----------d----------------ddddd----------------------------------------------------dd--dd-dd
SST NPS DSC:                ----hhhhhhhhhhhhhhhh---hhhhhhhhhhhhh-----------------------------------hhhhhhhhhhhhhhh----------
SST NPS HNNC:               -------hhhhhhhhhhhhh------hhhhhhhee-----------------ee------------------hhhhhhhhhhhhhhh---------
SST NPS PHD:                ----hhhhhhh--hhhhhh-----hhhhhhhhhhhhh------------------------------------hhhhhhhhhhhhh----------
SST NPS Predator:           -----------hhhhhhhhhhh----eeehhhhhhh--------------eeeeee-----------------hhhhhhhhhhhhh----------
SST NPS SIMPA96:            -----hhhhhh-hhhhhhhh----hhhhhhhheee----------------eeee------------------hhhhhhhhhhhhhhh--------
SST NPS Sec.Cons.:          -----hhhhhhhhhhhhhhh----hhhhhhhhhhhh----------------ee-------------------hhhhhhhhhhhhh----------

>D19 Cicer arietinum DUF288
Sequence                    MLVQERSSAQKPSNQNPNPKPKIYLRDTHLPTNRIVETNNLDFSVWVSDNLYKIVSVSLLVVTVAALFFLRNVGDTAALLCFENKARDLEKIEYPRVDWN
Truncation                                                                                                                      
                                   10|       20|       30|       40|       50|       60|       70|       80|       90|      100|
TRM Phobius Phobius:        --------------------------------------------------TTTTTTTTTTTTTTTTTTTT------------------------------
TRM TMPred N-Terminus:      ------------------------------------------------------TTTTTTTTTTTTTTTTT-----------------------------
TRM TMPred Alternative:     ------------------------------------------------------TTTTTTTTTTTTTTTTT-----------------------------
DIS GlobPlot Disorder:      ----------ddddddddddddddd---------------------------------------------------------------------------
DIS GlobPlot Domains:       -------------------------ggggggggggggggggggggggggggggggggggggggggggggggggggggggggggggggggggggggggggg
DIS IUPred Disorder:        ddddddddddddddddddddddddddddd-----------------------------------------------------------------------
SST NPS DSC:                --eee----------------eeeee-----------------eeee-------eeeeeee----eeeee--------eee-------------------
SST NPS HNNC:               -eee------------------eeee-------eeee------eeeeh-hhhhhhhhhhhhhhhhhhhhhhh-hhhhhhhhhhh-hhhhhhh--------
SST NPS PHD:                ---------------------eeeee--------ee------eeehhhhhh--eeeeeeeeeeeeeeeeeee----eeeee-------------------
SST NPS Predator:           ---hhhhh-------------eeee--------eeeee----eeeee----eeeeeehhhhhhhhhhhhhh-----hhhhhhhhhhhhheee--------
SST NPS SIMPA96:            -hhhh----------------eeee--------eee------eeeee--hhhhhhhhhhhhhhhhhhhhhh----hhhheee------------------
SST NPS Sec.Cons.:          --???----------------eeeee-------eee------eeeee--hh???eeehhhhhhhhhhhhhh-----hhhee?------------------

Sequence                    KITPIADKTSRYASFRSEKWIVVSVSGYPSDSLKKLVKVKGWQVVAIGDSRTPSDWNLKGAIFLSLEEQANLGFRVVDYLPYDSYVRKNVGYLFAIQHGA
Truncation                                MRSEKWIVVSVSGYPSDSLKKLVKVKGWQVVAIGDSRTPSDWNLKGAIFLSLEEQANLGFRVVDYLPYDSYVRKNVGYLFAIQHGA
                                  110|      120|      130|      140|      150|      160|      170|      180|      190|      200|
TRM Phobius Phobius:        ----------------------------------------------------------------------------------------------------
TRM TMPred N-Terminus:      ----------------------------------------------------------------------------------------------------
TRM TMPred Alternative:     ----------------------------------------------------------------------------------------------------
DIS GlobPlot Disorder:      -------------------------------------------------ddddddd--------------------------------------------
DIS GlobPlot Domains:       gggggggggggggggggggggggggggggggggggggggggggggggggggggggggggggggggggggggggggggggggggggggggggggggggggg
DIS IUPred Disorder:        ----------------------------------------------------------------------------------------------------
SST NPS DSC:                -------------------eeeeee-------hhhhhh----eeeee-------------eeeehhhhhh---eeeee--------hhhhhheehhhhhh
SST NPS HNNC:               ------hh---eee----eeeeeee----hhhhhhheee--eeeeee------------hhhhehhhhhh---eeeee------------eeeeee----
SST NPS PHD:                -------------------eeeeee----hhhhhhhhhh---eeeee-------------eeeeee--------eeeeee--------hhhhhhhhhh--
SST NPS Predator:           ------------------eeeeeee------hhhhhhh----eeeee---------hhhhhhhhhhhhh-----eeeeee----------hhhhhhh---
SST NPS SIMPA96:            ------------------eeeeee-----hhhhhhhhhh---eeee--------------eehhhhhhh-----eee--------------eeeee----
SST NPS Sec.Cons.:          ------------------eeeeeee----hhhhhhhhh?---eeeee-------------eehehhhhh-----eeee------------hheehhh---

Sequence                    KKIFDADDRGEVIDGDLGKHFDVELVGESARQEVLLQYSHDNPNRSVVNPYVHFGQRSVWPRGLPLENVGEIGHEEFYTQVFGGKQFIQQGISNGLPDVD
Truncation                  KKIFDADDRGEVIDGDLGKHFDVELVGESARQEVLLQYSHDNPNRSVVNPYVHFGQRSVWPRGLPLENVGEIGHEEFYTQVFGGKQFIQQGISNGLPDVD
                                  210|      220|      230|      240|      250|      260|      270|      280|      290|      300|
TRM Phobius Phobius:        ----------------------------------------------------------------------------------------------------
TRM TMPred N-Terminus:      ----------------------------------------------------------------------------------------------------
TRM TMPred Alternative:     ----------------------------------------------------------------------------------------------------
DIS GlobPlot Disorder:      -----------------------------------------dddddddd-----------------------------------------dddddddd--
DIS GlobPlot Domains:       gggggggggggggggggggggggggggggggggggggggggggggggggggggggggggggggggggggggggggggggggggggggggggggggggggg
DIS IUPred Disorder:        -------------------------------------dd-------d-----------------d-----------------------------------
SST NPS DSC:                hhhhh-----eee------eeeeee---------eeee--------------------------------------ee-------hhhhhh---------
SST NPS HNNC:               heeee-----eee-------eeeeee----hhheeehe------------eee-----------------h--hhhhhhee----hhehhh---------
SST NPS PHD:                --eee---------------e-ee----------eeee------eeee----------------------------eeeee----eeeeee--------h
SST NPS Predator:           eeeee-----------------eeeeehhhhhhhhhhh-------------eee-----------------------eeee----eee-----------e
SST NPS SIMPA96:            -eee-------ee--------eeee---hhhhhhhhhh--------ee--eee---------------------hhhhhhh----hhhhh----------
SST NPS Sec.Cons.:          ?eeee------ee-------eeeee-----hhh?eehe-------------ee-----------------------?e?ee----hhehh?---------

Sequence                    SVFYFTRKSGLEPFDIRFDEHAPKVALPQGVMMPVNSFNTMYHSPAFWALMLPASVSRMSSDVLRGYWGQRLLWEVGGYVVVYPPTVHRYDRVEAYPFSE
Truncation                  SVFYFTRKSGLEPFDIRFDEHAPKVALPQGVMMPVNSFNTMYHSPAFWALMLPASVSRMSSDVLRGYWGQRLLWEVGGYVVVYPPTVHRYDRVEAYPFSE
                                  310|      320|      330|      340|      350|      360|      370|      380|      390|      400|
TRM Phobius Phobius:        ----------------------------------------------------------------------------------------------------
TRM TMPred N-Terminus:      ----------------------------------------------------------------------------------------------------
TRM TMPred Alternative:     ----------------------------------------------------------------------------------------------------
DIS GlobPlot Disorder:      ----------------------------------------------------------------------------------------------------
DIS GlobPlot Domains:       gggggggggggggggggggggggggggggggggggggggggggggggggggggggggggggggggggggggggggggggggggggggggggggggggggg
DIS IUPred Disorder:        ----------------------------------------------------------------------------------------------------
SST NPS DSC:                hhhhhh--------eeee----------------------hhhhhhhh------------hhhh--hhhhhhhhh----eee------------------
SST NPS HNNC:               -eeeee---------ee--------------ee------h------hheee----hhhhhhhhh------eeeee---eeeee-----------------
SST NPS PHD:                hhhhhhhh--------------------------------hhhhhhhhhheeeeeeeee-hhhhhhhhhhhhhhhh---eeee-----------------
SST NPS Predator:           eeeeee-------------------------------------hhhhhhh-----------------------------eee------------------
SST NPS SIMPA96:            hhhhhh--------eee-------ee--------------------eeeee------hhhhhhhh------hhhh---eeee------------------
SST NPS Sec.Cons.:          hhhhhh---------ee--------------------------hhhhh??e------??-hhhh------?hhhh----eee------------------

Sequence                    EKDLHVNVGRLIKYLVLWRSNKHRLFEKILDLSYAMAEEGFWTDKDVKLTAAWLQDLLAVGYQQPRLMSLELGRPRANIGHGDQREFIPQKLPSVHLGVE
Truncation                  EKDLHVNVGRLIKYLVLWRSNKHRLFEKILDLSYAMAEEGFWTDKDVKLTAAWLQDLLAVGYQQPRLMSLELGRPRANIGHGDQREFIPQKLPSVHLGVE
                                  410|      420|      430|      440|      450|      460|      470|      480|      490|      500|
TRM Phobius Phobius:        ----------------------------------------------------------------------------------------------------
TRM TMPred N-Terminus:      ----------------------------------------------------------------------------------------------------
TRM TMPred Alternative:     ----------------------------------------------------------------------------------------------------
DIS GlobPlot Disorder:      ---------------------------------------------------------------------------dddddd-------------------
DIS GlobPlot Domains:       gggggggggggggggggggggggggggggggggggggggggggggggggggggggggggggggggggggggggggggggggggggggggggggggggggg
DIS IUPred Disorder:        ----------------------------------------------------------------------------------d-----------------
SST NPS DSC:                ---hhhhhhhhhhhhhhh-------hhhhhhhhhhhhhh------hhhhhhhhhhhhhhh-----hhhhhh-------------eee-------eeeee-
SST NPS HNNC:               -hhhhhhhhhhhhheeeh----hhhhhhhhhhhhhhhh------h-hhhhhhhhhhhhhh------eeee---------------hh--------eeee-
SST NPS PHD:                --hhhhhhhhhhhhhhhhh--hhhhhhhhhhhhhhhhhhh----hhhhhhhhhhhhhhh-----------------------------------------
SST NPS Predator:           ---eeeehhhhhhhhhh-----hhhhhhhhh--hhhhh-------hhhhhhhhhhhhhhh------------------------eeee------eeeeee
SST NPS SIMPA96:            -------hhhhhheeeee---hhhhhhhhhhhhhhh---------hhhhhhhhhhhhhhh------eeee------------------------eee---
SST NPS Sec.Cons.:          ---hhhhhhhhhhhhhhh----hhhhhhhhhhhhhhhh-------hhhhhhhhhhhhhhh------????---------------??-------eeeee-

Sequence                    ETGTVNYEIGNLIRWRKTFGNIVLIMHCSGPVERTALEWRLLYGRIFRTVVILSEKKDVDLVVQETHLDQAYKYMPKIFDQFSSAEGFLFLQDNTILNYW
Truncation                  ETGTVNYEIGNLIRWRKTFGNIVLIMHCSGPVERTALEWRLLYGRIFRTVVILSEKKDVDLVVQETHLDQAYKYMPKIFDQFSSAEGFLFLQDNTILNYW
                                  510|      520|      530|      540|      550|      560|      570|      580|      590|      600|
TRM Phobius Phobius:        ----------------------------------------------------------------------------------------------------
TRM TMPred N-Terminus:      ----------------------------------------------------------------------------------------------------
TRM TMPred Alternative:     ----------------------------------------------------------------------------------------------------
DIS GlobPlot Disorder:      ----------------------------------------------------------------------------------------------------
DIS GlobPlot Domains:       gggggggggggggggggggggggggggggggggggggggggggggggggggggggggggggggggggggggggggggggggggggggggggggggggggg
DIS IUPred Disorder:        ----------------------------------------------------------------------------------------------------
SST NPS DSC:                -----hhhhhhhhhh------eeeee-------hhhhhhhhhhhhhhhheeeee------eeee----hhhh---hhhhhh------eeee----hhhhh
SST NPS HNNC:               -----eeehhhheeehh----eeeeee-----hhhhhhhhhhh--heeeeeeee-----eeeeee--hhhhhhhhhhhhhhh-----eeee---hhhhhh
SST NPS PHD:                ---hhhhhhhhhhhhhhhh--eeeeee------hhhhhehhhh-eeeeeeeeee--------------hhhhhhhhhhh-------eeeeeeeeeeeeeh
SST NPS Predator:           ---eeeee-eeeee-------eeeeee-----hhhhhhhhhhhhheeeeeeeee----eeeeee----hhhhh-------------eeeee----eee--
SST NPS SIMPA96:            -----ee----hhhhhh---eeeeeee-----hhhhhhhhhh------eeeee------eeeee-hhhhhhhhhhhhhhhhh-----eeee---hhhhhh
SST NPS Sec.Cons.:          -----ee?hhhhhhhhh----eeeeee-----hhhhhhhhhhh-??eeeeeeee-----eeeee----hhhhhhhhhhhhh------eeee---?hhhhh

Sequence                    NILQADKTKLWITNKVPESWSSVLTGDNADWLSQQANMVQKVVSMMPAHFQVNYKETSNNDKNLLLCSSEIFYVPQRFVSDFVELVNLVDNLEIHQKVAI
Truncation                  NILQADKTKLWITNKVPESWSSVLTGDNADWLSQQANMVQKVVSMMPAHFQVNYKETSNNDKNLLLCSSEIFYVPQRFVSDFVELVNLVDNLEIHQKVAI
                                  610|      620|      630|      640|      650|      660|      670|      680|      690|      700|
TRM Phobius Phobius:        ----------------------------------------------------------------------------------------------------
TRM TMPred N-Terminus:      ----------------------------------------------------------------------------------------------------
TRM TMPred Alternative:     ----------------------------------------------------------------------------------------------------
DIS GlobPlot Disorder:      ----------------------------------------------------------------------------------------------------
DIS GlobPlot Domains:       gggggggggggggggggggggggggggggggggggggggggggggggggggggggggggggggggggggggggggggggggggggggggggggggggggg
DIS IUPred Disorder:        ----------------------------------------------------------------------------------------------------
SST NPS DSC:                hhh-----eeeee-----------------------hhhhhhh-----eeee-----------eee-------------hhhhhhhhh-------hhh--
SST NPS HNNC:               hhh-----eeeee--------eee----hhhhhhhhhhhhhhhhh----eee----------eeeeeeeeeee--hhhhhhhhhhhhhh-hhhhh--eee
SST NPS PHD:                hhhh------eee------eee------hhhhhhhhhhhhhhhhh-----eee----------eeee---eee-------hhhhhe---eeee-------
SST NPS Predator:           eeee----eeee-----------------hhhhhhhhhhhhhhh-----eeeeee--------eeee----eeee-----------------hhhhhh--
SST NPS SIMPA96:            hhh-----eeeee-------eee-----hhhhhhhhhhhhhhhhh----eeee---------eeeee---eee-----hhhhhhhhhhhhhhhh------
SST NPS Sec.Cons.:          hhh-----eeeee--------e------hhhhhhhhhhhhhhhhh----eeee----------eeee---eee------hhhhhhhhh--??hh---?--

Sequence                    PMFFVSMDSPQNFDPILDTTIYKKKPPTTNSSTLYSAKVPAVHPWSVSTEQEFIKLIRVMAEGDPLLMELV
Truncation                  PMFFVSMDSPQNFDPILDTTIYKKKPPTTNSSTLYSAKVPAVHPWSVSTEQEFIKLIRVMAEGDPLLMELV
                                  710|      720|      730|      740|      750|      760|      770|      780|      790|      800|
TRM Phobius Phobius:        -----------------------------------------------------------------------
TRM TMPred N-Terminus:      -----------------------------------------------------------------------
TRM TMPred Alternative:     -----------------------------------------------------------------------
DIS GlobPlot Disorder:      -------dddddddddd---dddddddddddddd-------------------------------------
DIS GlobPlot Domains:       gggggggggggggggggggg---------------------------------------------------
DIS IUPred Disorder:        ---------------ddddddd------d---d--------------------------------------
SST NPS DSC:                -eeee----------hhhhheee----------eeeeee-----------hhhhhhhhhhh----------
SST NPS HNNC:               -eeeee--------hhh-h-ee-----------eeee-----------hhhhhhhhhhhe------eee--
SST NPS PHD:                hhheeee------hhhhhhhhhhh----------eeeeeeee-------hhhhhhhhhhhh-------ee-
SST NPS Predator:           ---eee-------------eeee---------eeee-------------hhhhhhhhhhhh----eee---
SST NPS SIMPA96:            -eeee--------------ee-----------eee------------hhhhhhhhhhhhhh----eeeee-
SST NPS Sec.Cons.:          -eeeee---------hh-h?ee?----------eeee------------hhhhhhhhhhhh-----eee--

D20 Glycine max EMB2756
Sequence                    MAQQRQSGMERFGVRDLHHANGAGDHVAVGIRGGAALKQPRLRRSARSDRATHLSVAAILVFLFLVLVVTVLVFSYISRDEISNNGGDSDDLKSDSDFLT
Truncation                                                                                                                      
                                   10|       20|       30|       40|       50|       60|       70|       80|       90|      100|
TRM Phobius Phobius:        --------------------------------------------------TTTTTTTTTTTTTTTTTTTTTTTTTTT-----------------------
TRM TMPred N-Terminus:      --------------------------------------------------------TTTTTTTTTTTTTTTTTTT-------------------------
TRM TMPred Alternative:     --------------------------------------------------------TTTTTTTTTTTTTTTTTTT-------------------------
DIS GlobPlot Disorder:      --------------------------------------------------------------------------------ddddddddddddddddd---
DIS GlobPlot Domains:       gggggggggggggggggggggggggggggggggggggggggggggggggggggggggggggggggggggggggggggggg--------------------
DIS IUPred Disorder:        ddddd-ddddddddddd-------d--dddd--d---dddddddddddd---------------------------------dddddddddddddddddd
SST NPS DSC:                -------------eee---------eeeeee----------hhhhh---------eeeeeeeeeeeeeeeeeeeeee-----------------------
SST NPS HNNC:               --------hhh--hhhh---------eeeee------------------hhhhhhhhhhhhhhhhhhhhhhhehhhe--------------------hhh
SST NPS PHD:                ----------------------------------------------------------e--eeeeeeeeeeeeeeeee----------------------
SST NPS Predator:           ---hhhhhh----------------eeeeee-------hhhhhhhhhhhhhhhhhhhhhhhhhhhhhhhhhhhhh-------------------------
SST NPS SIMPA96:            -hhhhh-------------------eeeeee-------hhhhhhh----hhhhhhhhhhhhhhhhhhheeeeeeee--------------------hhhh
SST NPS Sec.Cons.:          -------------------------eeeeee----------hhhh----hhhhhhhhhhhhhhhhhhheeeeeeeee-----------------------

Sequence                    NVPRIQRKKVLDFGHGSGGHGRDSRYWDRDDRRRDGDYGEDMMEQTSKDHGDENAEDDASVKTDHDSKSSQDGLQRRGDGLYNEAGRHELKRYEAEYEAS
Truncation                      MQRKKVLDFGHGSGGHGRDSRYWDRDDRRRDGDYGEDMMEQTSKDHGDENAEDDASVKTDHDSKSSQDGLQRRGDGLYNEAGRHELKRYEAEYEAS
                                  110|      120|      130|      140|      150|      160|      170|      180|      190|      200|
TRM Phobius Phobius:        ----------------------------------------------------------------------------------------------------
TRM TMPred N-Terminus:      ----------------------------------------------------------------------------------------------------
TRM TMPred Alternative:     ----------------------------------------------------------------------------------------------------
DIS GlobPlot Disorder:      ----------dddddddddddddddddddddddddddddddddddddddddddddddddddddddddddddddddddddd--------------------
DIS GlobPlot Domains:       ----------------------------------------------------------------------------------------------------
DIS IUPred Disorder:        d-------dddddddddddddddddddddddddddddddddddddddddddddddddddddddddddddddddddddddddddddddddddddddddddd
SST NPS DSC:                -------eeeeee-----------hhhhh--------------hh-------------hheee------------------hhhhhhhhhhhhhhhhhhh
SST NPS HNNC:               hhhhhhhhheee---------------------------hhhhhh----------------------------hhh-----hhh-hhhhhhhhhhhhhhh
SST NPS PHD:                ----------ee--------------------------------------------------------------------------hhhhhhhhhhhhhh
SST NPS Predator:           ----------eee--------------------------hhhhhhhh------------eeee------------------------hhhhhhhhhhhhh
SST NPS SIMPA96:            --hhhhh-eeeee--------------------------hhhhhhhh------------ee----------hhhhh----ee----hhhhhhhhhhhhhh
SST NPS Sec.Cons.:          --------?eeee--------------------------hhhhhh--------------?e--------------------?----hhhhhhhhhhhhhh

Sequence                    LKNLGHSTEDDGKVSHDTDLEKKNAADDIDDEYDDFFDFHDAQMEDSGDSKNMKVKHSNSSVLSLDNEVQKQKEPNDSFDEENNDDVTSEDVEGTSSFNK
Truncation                  LKNLGHSTEDDGKVSHDTDLEKKNAADDIDDEYDDFFDFHDAQMEDSGDSKNMKVKHSNSSVLSLDNEVQKQKEPNDSFDEENNDDVTSEDVEGTSSFNK
                                  210|      220|      230|      240|      250|      260|      270|      280|      290|      300|
TRM Phobius Phobius:        ----------------------------------------------------------------------------------------------------
TRM TMPred N-Terminus:      ----------------------------------------------------------------------------------------------------
TRM TMPred Alternative:     ----------------------------------------------------------------------------------------------------
DIS GlobPlot Disorder:      ----dddddddddddd-------------------------dddddddddddddd-------------------dddddddddddddddddddddddddd
DIS GlobPlot Domains:       ----------------------------------------------------------------------------------------------------
DIS IUPred Disorder:        dddddddddddddddddddddddddddddddddddddddddddddddddddddddddddddddddddddddddddddddddddddddddddddddddddd
SST NPS DSC:                hh-------------------hh-----------------------------eeee-----eee-----------------------eeeeee-------
SST NPS HNNC:               hhh------------------hhhhhhhhhhhhhhhhhhhhh----------eeee-----eeee-----------------------------------
SST NPS PHD:                hhhh------------------------------------------------------------------------------------------------
SST NPS Predator:           hh-----------------hhhhhh-------------------------eeeeee--------hhhhhhhh---------------eee----------
SST NPS SIMPA96:            hhh--------------hhhhhh----hhhhhhhhhhhh------------eeeee----eeeehhhhhhh-------------------------hhhh
SST NPS Sec.Cons.:          hhh------------------hh-----------------------------eeee-----eee?-----------------------------------

Sequence                    KKSHDGKTNAKHANPSNGQSTRKSHPETKKKAKRRKFSGSCEMKLLNSTSQLVEPLESRKFSRFNLQYTETEEKPLGDEQWVPRFAGHQSLEERESSFLA
Truncation                  KKSHDGKTNAKHANPSNGQSTRKSHPETKKKAKRRKFSGSCEMKLLNSTSQLVEPLESRKFSRFNLQYTETEEKPLGDEQWVPRFAGHQSLEERESSFLA
                                  310|      320|      330|      340|      350|      360|      370|      380|      390|      400|
TRM Phobius Phobius:        ----------------------------------------------------------------------------------------------------
TRM TMPred N-Terminus:      ----------------------------------------------------------------------------------------------------
TRM TMPred Alternative:     ----------------------------------------------------------------------------------------------------
DIS GlobPlot Disorder:      ddddddddddddddddddddddddd---------------------------------------------------------------------------
DIS GlobPlot Domains:       -------------------------ggggggggggggggggggggggggggggggggggggggggggggggggggggggggggggggggggggggggggg
DIS IUPred Disorder:        ddddddddddddddddddddddddddddddddddddddddddddddddddddddddddddddddddddddddddddddddddddddddddddddddd---
SST NPS DSC:                -------eeeee----------------------------eeeee---------hhhhhhhh---eeeee---------eee--------hhhhhhhhhh
SST NPS HNNC:               ---------------------------hhhhhhhh------eeee------hh--h-h-hh----ee------------------------hhhhhhhhh
SST NPS PHD:                -------------------------hhhhhhh-------eeeeee----hhhh--------------e----------------------hhhhhhhhhh
SST NPS Predator:           ---------------------------hhhhhhhhh-----eeeeee--------------eee-eeee--------------------hhhhhhhhhhh
SST NPS SIMPA96:            --------------------------hhhhhhhh-------eeeee---hhhhhhhhh-hhhhh------------------------hhhhhhhhhhhh
SST NPS Sec.Cons.:          ---------------------------hhhhhhh-------eeee------hh--h-h-hh?---eee----------------------hhhhhhhhhh

Sequence                    RDQQINCGFVKGPEGSQSTGFDLTEDDANYISRCHIAVISCIFGNSDRLRTPATKTVTRLSRKNVCFVMFTDEITIRTLSSEGHVPDRMGFIGFWKLVVV
Truncation                  RDQQINCGFVKGPEGSQSTGFDLTEDDANYISRCHIAVISCIFGNSDRLRTPATKTVTRLSRKNVCFVMFTDEITIRTLSSEGHVPDRMGFIGFWKLVVV
                                  410|      420|      430|      440|      450|      460|      470|      480|      490|      500|
TRM Phobius Phobius:        ----------------------------------------------------------------------------------------------------
TRM TMPred N-Terminus:      ----------------------------------------------------------------------------------------------------
TRM TMPred Alternative:     ----------------------------------------------------------------------------------------------------
DIS GlobPlot Disorder:      -------dddddddddddddddd-----------------------------------------------------------------------------
DIS GlobPlot Domains:       ggggggg----------------ggggggggggggggggggggggggggggggggggggggggggggggggggggggggggggggggggggggggggggg
DIS IUPred Disorder:        -dd-----ddd----dddddddd-----------------------------dd----------------------------------------------
SST NPS DSC:                h---eeeeee----------eee---------eeeeeeeeee-------------hhhhh----eeeeee----eeee----------------eeeeee
SST NPS HNNC:               hhhhhh------------------hhhhhhhhh--hheeeeee----------hhhhhhh----eeeeee---eeeeee----------hhhhheeeeee
SST NPS PHD:                h--eeeeeee--------------hhhhhhhhh---eeeeeee-----------hhhhee-----eeeeeeeeeeeee------------eeeeeeeeee
SST NPS Predator:           hhh-------------------------------hhhhhhh--------------eeeee-----eeeee--eeeeee-----------eeeeeeeeeee
SST NPS SIMPA96:            -------eee------------------hhhhhhhheeeeee------------hhhhhh----eeeeee---eeeeee-----------hhhhhheee-
SST NPS Sec.Cons.:          h---??-eee------------------hhhhh-?heeeeee------------hhhhhh----eeeeee---eeeee------------????eeeeee

Sequence                    KNLPYDDMRRVGKIPKLLPHRLFPFARYSIWLDSKLRLQLDPLLILEYFLWRKGYEFAISNHYDRHCVWEEVARNKKLNKYNHTVIDEQFAFYRADGLEK
Truncation                  KNLPYDDMRRVGKIPKLLPHRLFPFARYSIWLDSKLRLQLDPLLILEYFLWRKGYEFAISNHYDRHCVWEEVARNKKLNKYNHTVIDEQFAFYRADGLEK
                                  510|      520|      530|      540|      550|      560|      570|      580|      590|      600|
TRM Phobius Phobius:        ----------------------------------------------------------------------------------------------------
TRM TMPred N-Terminus:      ----------------------------------------------------------------------------------------------------
TRM TMPred Alternative:     ----------------------------------------------------------------------------------------------------
DIS GlobPlot Disorder:      ----------------------------------------------------------------------------------------------------
DIS GlobPlot Domains:       gggggggggggggggggggggggggggggggggggggggggggggggggggggggggggggggggggggggggggggggggggggggggggggggggggg
DIS IUPred Disorder:        ----------------------------------------------------------------------------------------------------
SST NPS DSC:                ---------hh-----------------eee------------hhhhhhhhh----eee---------hhhhhhhhhh----------hhhhhhh-----
SST NPS HNNC:               ------hhhh-----------------eeeeh---hhh---hhhhhhhhhh----eeee--------ehhhhhhhhh------hhhhhhhhhh-------
SST NPS PHD:                e----hhhhhh----------------eeee----hhhh---hhhhhhhhhhh--eeeee----hhhhhhhhhhhhh------hhhhhhhhhhh-hhhh-
SST NPS Predator:           e----------------------------hhhhhhhhhh---hhhhhhhhhhh--eeee------eeehhhhhhh----------hhhhhhhhhh-----
SST NPS SIMPA96:            ------hhhhh---------------hhhhhh-hhhh-----hhhhhhhhh----eeee-----hhhhhhhhhh----------hhhhhhhhhh------
SST NPS Sec.Cons.:          ------hhhhh----------------?eeeh---hhh----hhhhhhhhhh---eeee------???hhhhhhhhh-------hhhhhhhhhh------

Sequence                    FDASDPNKLLPSNVPEGSFIIRAHTPMSNLFSCLWFNEVDRFTPRDQLSFAYTYQKLRRMNPDKPFHLNMFKDCERRHIAKLFRHRLDEKRINRQKTTE
Truncation                  FDASDPNKLLPSNVPEGSFIIRAHTPMSNLFSCLWFNEVDRFTPRDQLSFAYTYQKLRRMNPDKPFHLNMFKDCERRHIAKLFRHRLDEKRINRQKTTE
                                  610|      620|      630|      640|      650|      660|      670|      680|      690|      700|
TRM Phobius Phobius:        ---------------------------------------------------------------------------------------------------
TRM TMPred N-Terminus:      ---------------------------------------------------------------------------------------------------
TRM TMPred Alternative:     ---------------------------------------------------------------------------------------------------
DIS GlobPlot Disorder:      dddddddddddddd------------------------------------------------ddddd--------------------------------
DIS GlobPlot Domains:       --------------ggggggggggggggggggggggggggggggggggggggggggggggggggggggggggggggggggggggggggggggggggggg
DIS IUPred Disorder:        -----dd----------------------------------------------d------------------------------d--d-dddddddddd
SST NPS DSC:                -----------------eeeeee---------------------------hhhhhhhh--------eee--hhhhhhhhhhhhh---hhhhhhh-----
SST NPS HNNC:               e----------------eeeee----hhhhhhhhehh---------hhhhhhhhhhhhh--------hhhhhhhhhhhhhhhhh----hhhhhh-----
SST NPS PHD:                ------------------eeeee-------hhh-------------hhhhhhhhhhhhh-------------hhhhhhhhhhh---hhhhhhhhh----
SST NPS Predator:           -----------------eeeeee-------eeeee------------hhhhhhhhhhhh---------------hhhhhhhhhhhhhhhhhhhhh----
SST NPS SIMPA96:            ------------------eeeee-----hhhhhhh-----------hhhhhhhhhhh----------hhhh-hhhhhhhhhhhhhhh------------
SST NPS Sec.Cons.:          -----------------eeeeee-------hhh??-----------hhhhhhhhhhhhh--------??---hhhhhhhhhhhh--hhhhhhhh-----

>D21 Solanum lycopersicum DUF288
Sequence                    MMVQDHSSPKPSKPLFMKHKVSHYSETKNLDFSTWVSENYVKLFVVSLLTISVAALFYLRTSSVPTTVLCFQNSHQSQPQKPKLPKLDLDSVQPIVDKSS
Truncation                                                                                                                      
                                   10|       20|       30|       40|       50|       60|       70|       80|       90|      100|
TRM Phobius Phobius:        ---------------------------------------TTTTTTTTTTTTTTTTTTTT-----------------------------------------
TRM TMPred N-Terminus:      -------------------------------------------TTTTTTTTTTTTTTTTT----------------------------------------
TRM TMPred Alternative:     -------------------------------------------TTTTTTTTTTTTTTTTT----------------------------------------
DIS GlobPlot Disorder:      ---dddddddddddd------------------------------------------------------------ddddddddddd---------ddddd
DIS GlobPlot Domains:       gggggggggggggggggggggggggggggggggggggggggggggggggggggggggggggggggggggggggggggggggggggggggggggggggggg
DIS IUPred Disorder:        dddddddddddd-ddddd---------------------------------------------------ddd-dd----ddddddddddd----------
SST NPS DSC:                ---------------------------------eee-------eeeeeee----eeeee-------eeeee-----------------------------
SST NPS HNNC:               ---------------eeeeee------------hhhhhhhhhhhhhhhhhhhhhhheeee------eeeeee----------------------------
SST NPS PHD:                -----------------------------------e-------eeehhhhhhhhhhhhhhe-----eeeee-----------------------------
SST NPS Predator:           --------------hhhhhhh------------------eeeeeehhhhhhhhhhhhhh-------eeeee-----------------------------
SST NPS SIMPA96:            -ee-----------eeee---------------eee--hhhhhhhhhhhhhhhhheeee------eeeeee-----------------------------
SST NPS Sec.Cons.:          ---------------???---------------??e---????eehhhhhhhhhhheee-------eeeee-----------------------------

Sequence                    PFSSFHSEQWIIVSVSDYPSGPLQSLVRLKGWQVLAIGNSRTPKDWNLKGAIYLSLEQQASLGFRVTDFLPYDSYVRKSVGYLFAIQHGAKRIYDADDRG
Truncation                      MHSEQWIIVSVSDYPSGPLQSLVRLKGWQVLAIGNSRTPKDWNLKGAIYLSLEQQASLGFRVTDFLPYDSYVRKSVGYLFAIQHGAKRIYDADDRG
                                  110|      120|      130|      140|      150|      160|      170|      180|      190|      200|
TRM Phobius Phobius:        ----------------------------------------------------------------------------------------------------
TRM TMPred N-Terminus:      ----------------------------------------------------------------------------------------------------
TRM TMPred Alternative:     ----------------------------------------------------------------------------------------------------
DIS GlobPlot Disorder:      d-----------------ddddd----------------------------------------------------------------------------d
DIS GlobPlot Domains:       gggggggggggggggggggggggggggggggggggggggggggggggggggggggggggggggggggggggggggggggggggggggggggggggggggg
DIS IUPred Disorder:        ----------------------------------------------------------------------------------------------------
SST NPS DSC:                --------eeeeeee------hhhhhhh---eeeeee-------------eeeehhhhhhh--eeee--------hhhhhhheehhhhhhhhhhh-----
SST NPS HNNC:               --------eeeeeee----hh-hhhheee--eeeeee------------hhhhehhhhhh---eee--------hhhhhhheeeee----heeee-----
SST NPS PHD:                --------eeeeeee----hhhhhhhhhh---eeeeee-----------eeeeeee-hhhhhhheeeee---------hhhhhhhhh-----eee-----
SST NPS Predator:           --------eeeeeee---------eeeee-eeeeeee---------hhhhhhhhhhhhhh----eeee-----eeee---hhhhhhh-------------
SST NPS SIMPA96:            ---------eeeee--------hhhhhhh--eeeeee-------------eeehhhhhh-----ee---------------eeeee-----eee------
SST NPS Sec.Cons.:          --------eeeeeee-------hhhhhh?--eeeeee------------?eeeehhhhhh---?eee--------??-hhhheehhh----?ee?-----

Sequence                    EVIGGDLGKHFDLELDGAAAKQQRILQYSLEIENKTVVNPYIHFGQRSVWPRGLPLESVGFVNHEEFYTEVSGGRQYIQQGISNGLPDVDSVFYSTRKVG
Truncation                  EVIGGDLGKHFDLELDGAAAKQQRILQYSLEIENKTVVNPYIHFGQRSVWPRGLPLESVGFVNHEEFYTEVSGGRQYIQQGISNGLPDVDSVFYSTRKVG
                                  210|      220|      230|      240|      250|      260|      270|      280|      290|      300|
TRM Phobius Phobius:        ----------------------------------------------------------------------------------------------------
TRM TMPred N-Terminus:      ----------------------------------------------------------------------------------------------------
TRM TMPred Alternative:     ----------------------------------------------------------------------------------------------------
DIS GlobPlot Disorder:      ddddddd------------------------------------------------------------------------ddddddddddd----------
DIS GlobPlot Domains:       gggggggggggggggggggggggggggggggggggggggggggggggggggggggggggggggggggggggggggggggggggggggggggggggggggg
DIS IUPred Disorder:        ----------------------------------------------------------------------------------------------------
SST NPS DSC:                eee-------eeeee-----hhhhhhhhh----------------------------------------hh----hhhhhh----------hhhhh----
SST NPS HNNC:               -e----hhh--hh---hhhhhhhhhhhheeee----ee--eeee--------------eeee---eeeeee----eeeeh-----hh-h-hhhe-h----
SST NPS PHD:                -e-------ee-eee------hhhheeee-----eeee-----------------------------eeee----eeeeee--------hhhhhhhhh--
SST NPS Predator:           ----------hhhhh--hhhhhhhhhhhhhhhhh-----eee---------------eeee-----eeee------eee-----------eeeee-----
SST NPS SIMPA96:            eee---------------hhhhhhhhhhhhhh--------eee---------------------hhhhhh-----hhhhh----------hhhh------
SST NPS Sec.Cons.:          -e--------?????---hhhhhhhhhhh???--------ee------------------------?eee?----?eeeh----------hhhh?h----

Sequence                    SEALDIIFDEHAPKVALPQSLMVPINSFNTLFHYNAFWSLMLPVSVSTMASDVLRGYWAQRLLWEIGGFVVVYPPSVHRDDKVEAYPFSEEKDLHVNVGR
Truncation                  SEALDIIFDEHAPKVALPQSLMVPINSFNTLFHYNAFWSLMLPVSVSTMASDVLRGYWAQRLLWEIGGFVVVYPPSVHRDDKVEAYPFSEEKDLHVNVGR
                                  310|      320|      330|      340|      350|      360|      370|      380|      390|      400|
TRM Phobius Phobius:        ----------------------------------------------------------------------------------------------------
TRM TMPred N-Terminus:      ------------------------------------TTTTTTTTTTTTTTTTTTT---------------------------------------------
TRM TMPred Alternative:     -------------------------------TTTTTTTTTTTTTTTTTTTT-------------------------------------------------
DIS GlobPlot Disorder:      ----------------------------------------------------------------------------------------------------
DIS GlobPlot Domains:       gggggggggggggggggggggggggggggggggggggggggggggggggggggggggggggggggggggggggggggggggggggggggggggggggggg
DIS IUPred Disorder:        -----------------------------------------------------------------------------------d----------------
SST NPS DSC:                ---eeeee----------------------------hh------------hhhh--hhhhhhhhh----eee---------------------hhhhhhh
SST NPS HNNC:               hhhehhehh-----e------ee---hhhhheehhhhhhh-----hhhhhhhhhhhhhhhhhhhh---eeeee----------------h-hhhhhhhhh
SST NPS PHD:                -----e-----------------------hhhhhhhhhh--eeeeeee-hhhhhhhhhhhhhhhhh---eee-----------------hhhhhhhhhhh
SST NPS Predator:           -------------eee---eeeee-----eeeehhhhhhh----------hhhhhhhhhhhhhhhh---eeee---------eee---------eeehhh
SST NPS SIMPA96:            -hhhhhhh------------ee--------ee--hhhhhee-------hhhhhhhhhhhhhhhhh---eeee-------------------------hhh
SST NPS Sec.Cons.:          ---?????-------------e-------??e?hhhhhh?---------hhhhhhhhhhhhhhhh----eee---------------------hhhhhhh

Sequence                    LIKFLVSWRSEKQGLYEKILELSHTMALEGFWNENDVKFTAAWLHDLAAVGYQQPRLLAVQLDLQKATVQRGDKKEFVPRKLPSVHLGVEESGTVNYEIG
Truncation                  LIKFLVSWRSEKQGLYEKILELSHTMALEGFWNENDVKFTAAWLHDLAAVGYQQPRLLAVQLDLQKATVQRGDKKEFVPRKLPSVHLGVEESGTVNYEIG
                                  410|      420|      430|      440|      450|      460|      470|      480|      490|      500|
TRM Phobius Phobius:        ----------------------------------------------------------------------------------------------------
TRM TMPred N-Terminus:      ----------------------------------------------------------------------------------------------------
TRM TMPred Alternative:     ----------------------------------------------------------------------------------------------------
DIS GlobPlot Disorder:      ----------------------------------------------------------------------------------------------------
DIS GlobPlot Domains:       gggggggggggggggggggggggggggggggggggggggggggggggggggggggggggggggggggggggggggggggggggggggggggggggggggg
DIS IUPred Disorder:        ----------------------------------------------------------------------------------------------------
SST NPS DSC:                hhhhhhh--------hhhhhhhhhhhhhh-------hhhhhhhhhhhhhh----hhhhhhhh-----------------------eeee-----hhhhhh
SST NPS HNNC:               hheeeee----hhhhhhhhhhhhhhhhhh--------hhhhhhhhhhhh----hhhhhhhhhhhhhhhhh---------------eeee------eehhh
SST NPS PHD:                hhhhhhhh----hhhhhhhhhhhhhhhhh----hhhhhhhhhhhhhhhhh------e----------------------------eeee--------hhh
SST NPS Predator:           hhhhh------hhhhhhhhhhhhhhhhhhh-------hhhhhhhhhhh-------hhhhhhhh------------eeee----eeeeee-----eee---
SST NPS SIMPA96:            hhheeee--hhhhhhhhhhhhhhhhhhh--------hhhhhhhhhhhhh------hhhhhhhhhhhhhh---------------eee--------ee---
SST NPS Sec.Cons.:          hhhhh??----hhhhhhhhhhhhhhhhhh-------hhhhhhhhhhhhh------hhhhhhhh----------------------eeee------eehhh

Sequence                    NLIRWRKNFGNVVLVMFVTGPVQQTALEWRLLYGRVFKTVVILSTQADADLAVDQGQLDQVYKYLPRIFERFNSTDGFLFLQDNTILNYWNLLQADKSKL
Truncation                  NLIRWRKNFGNVVLVMFVTGPVQQTALEWRLLYGRVFKTVVILSTQADADLAVDQGQLDQVYKYLPRIFERFNSTDGFLFLQDNTILNYWNLLQADKSKL
                                  510|      520|      530|      540|      550|      560|      570|      580|      590|      600|
TRM Phobius Phobius:        ----------------------------------------------------------------------------------------------------
TRM TMPred N-Terminus:      ----------------------------------------------------------------------------------------------------
TRM TMPred Alternative:     ----------------------------------------------------------------------------------------------------
DIS GlobPlot Disorder:      ----------------------------------------------------------------------------------------------------
DIS GlobPlot Domains:       gggggggggggggggggggggggggggggggggggggggggggggggggggggggggggggggggggggggggggggggggggggggggggggggggggg
DIS IUPred Disorder:        ----------------------------------------------------------------------------------------------------
SST NPS DSC:                hhhhh-------eeee--------hhhhhhhhhhhhhhheeeee------eeee----hhhhh--hhhhhh------eeee----hhhhhhhh-----ee
SST NPS HNNC:               hheehhh----eeeeeee-----hhhhhhhhhh--heeeeeeee-------h-----hhhhhhhhhhhhhe------eeee--hhhhhhhhhh-----ee
SST NPS PHD:                hhhhhhhh---eeeeee-----hhhhhhhhhhhhhhhheeeeeee-------------hhhhhhhhhhh-------eeeeeee--eeeehhhhh------
SST NPS Predator:           --eeee-----eeeeeee---hhhhhhhhhhhhhh---eeeeee---hhhhhhh---hhhhhh-hhhhhhh------eeee------------------e
SST NPS SIMPA96:            hhhhhh----eeeeeee-----hhhhhhhhhh------eeeee-----hhhhh--hhhhhhhhhhhhhhhh------eeee---hhhhhhhhh-----ee
SST NPS Sec.Cons.:          hhhhhh-----eeeeee-----hhhhhhhhhhhhhh??eeeeee------?h?----hhhhhhhhhhhhhh------eeee----hhhhhhhh-----ee

Sequence                    WIANKVPTSRNMINGKDSSWFLKQAELVKKVVGTMPVHLQVNYKESGPTDQSIALCGSEVFYVPRRFVQDFVDLVDLVGDLDIHQKIAVPMFFMAMDLPQ
Truncation                  WIANKVPTSRNMINGKDSSWFLKQAELVKKVVGTMPVHLQVNYKESGPTDQSIALCGSEVFYVPRRFVQDFVDLVDLVGDLDIHQKIAVPMFFMAMDLPQ
                                  610|      620|      630|      640|      650|      660|      670|      680|      690|      700|
TRM Phobius Phobius:        ----------------------------------------------------------------------------------------------------
TRM TMPred N-Terminus:      ----------------------------------------------------------------------------------------------------
TRM TMPred Alternative:     ----------------------------------------------------------------------------------------------------
DIS GlobPlot Disorder:      ---------ddddd--------------------------------ddddd-------------------------------------------------
DIS GlobPlot Domains:       gggggggggggggggggggggggggggggggggggggggggggggggggggggggggggggggggggggggggggggggggggggggggggggggggggg
DIS IUPred Disorder:        ----------------------------------------------------------------------------------------------------
SST NPS DSC:                eee-------eee------------hhhhhhh-----eeee----------eeee---------hhhhhhhhhhhhh-------hh------ee------
SST NPS HNNC:               eeee--------------hhhhhhhhhhhhhh----eeeeee---------eeeee---eee--hhhhhhhhhhhhh-----hhhhhhhhheehh----h
SST NPS PHD:                eee-------e-------hhhhhhhhhhhhhhhh--hhhhhhhhh-------eee----eee--hhhhhhhhh-------ee---------eeeee----
SST NPS Predator:           eee-----------------hhhhhhhhhhh-------eeee----------eeee--eeeee---hhhhhhheeee-----------hhhhhhhh----
SST NPS SIMPA96:            eee---------------hhhhhhhhhhhhh------eeeee---------eeee---eeeeehhhhhhhhhhhhhhh----------hhhhhhh-----
SST NPS Sec.Cons.:          eee---------------hhhhhhhhhhhhhh-----eeeee---------eeee----eee--hhhhhhhhhhhhh-----------hhh?ehh-----

Sequence                    NFDTLLNKMVYKTGASSTNSLKLYSAQVPAVHPLAVSTESEFIKLIRLMAAGDPLLMELV
Truncation                  NFDTLLNKMVYKTGASSTNSLKLYSAQVPAVHPLAVSTESEFIKLIRLMAAGDPLLMELV
                                  710|      720|      730|      740|      750|      760|      770|      780|      790|      800|
TRM Phobius Phobius:        ------------------------------------------------------------
TRM TMPred N-Terminus:      ------------------------------------------------------------
TRM TMPred Alternative:     ------------------------------------------------------------
DIS GlobPlot Disorder:      ------------------------------------------------------------
DIS GlobPlot Domains:       gggggggggggggggggggggggggggggggggggggggggggggggggggggggggggg
DIS IUPred Disorder:        ------------------------------------------------------------
SST NPS DSC:                --hhhhhhheee----------eeee-------------hhhhhhhhhhh----------
SST NPS HNNC:               hhhhhhhheee---------eeee-------------hhhhhhhhhhhhh----hhhe--
SST NPS PHD:                --hhhhhhhhhh------------eeeeeee-------hhhhhhhhhhhh-------ee-
SST NPS Predator:           --hhhhhhhhh----------eeee-------------hhhhhhhhhhhhh---eee---
SST NPS SIMPA96:            -hhhhhhhhee-------hhhhhh--------------hhhhhhhhhhhh----eeeee-
SST NPS Sec.Cons.:          --hhhhhhhee----------?eee-------------hhhhhhhhhhhh----???e--

>D22 Fragaria vesca DUF288
Sequence                    MLVQDRSIPKSSKLILNHHLLQPKTFIFPKWVSFSLFKIATISLLAFTIAVFFFLYNNNDSPTTFLCFKSKSHSNIPKPISLPRLNFNSIPPISDKSSKF
Truncation                                                                                                                 MSSKF
                                   10|       20|       30|       40|       50|       60|       70|       80|       90|      100|
TRM Phobius Phobius:        ------------------------------TTTTTTTTTTTTTTTTTTTTTTTTTT--------------------------------------------
TRM TMPred N-Terminus:      ---------------------------------------TTTTTTTTTTTTTTTTTT-------------------------------------------
TRM TMPred Alternative:     ---------------------------------------TTTTTTTTTTTTTTTTTT-------------------------------------------
DIS GlobPlot Disorder:      ---ddddd--------------------------------------------------ddddddddddddddddddddddddddddddddddddddd---
DIS GlobPlot Domains:       -------------------------------------------------------------------------------------------------ggg
DIS IUPred Disorder:        ----------------------------------------------------------------------------------------------------
SST NPS DSC:                --------------------------------------hheeee----eeeeeee--------eeeee--------------------------------
SST NPS HNNC:               -----------hhhehe--------ee---hhhhhhhhhhhhhhhhhhhhhheeee-------eeeeee-----------------------------ee
SST NPS PHD:                -----------------------------hhhhhhhhhhhhhhhhhhhhheeeeee------hhhheee-------------------------------
SST NPS Predator:           -----------hhhhhhh-------------eeeeeeeeehhhhhhhhhhheeee----------eee-------------------------------e
SST NPS SIMPA96:            -ee---------eeee----------------hhhhhhh-hhhhhhhhheeeeeee-------eeeeee------------------------------e
SST NPS Sec.Cons.:          ------------????---------------?hhhhhhhhhhhhhhhhhheeeeee-------eeeeee------------------------------e

Sequence                    SVFSSEKWIVVSVSDHPSDSLRKLVRIKGWQVLAIGNSRTPLDWSLKGAIYLSMEDQAKLEFRVLEYLPYESHLRKSVGYLFAIQHGAKMIFDADDRGNV
Truncation                  SVFSSEKWIVVSVSDHPSDSLRKLVRIKGWQVLAIGNSRTPLDWSLKGAIYLSMEDQAKLEFRVLEYLPYESHLRKSVGYLFAIQHGAKMIFDADDRGNV
                                  110|      120|      130|      140|      150|      160|      170|      180|      190|      200|
TRM Phobius Phobius:        ----------------------------------------------------------------------------------------------------
TRM TMPred N-Terminus:      ----------------------------------------------------------------------------------------------------
TRM TMPred Alternative:     ----------------------------------------------------------------------------------------------------
DIS GlobPlot Disorder:      ------------------------------------------------------------------------------------------------dddd
DIS GlobPlot Domains:       gggggggggggggggggggggggggggggggggggggggggggggggggggggggggggggggggggggggggggggggggggggggggggggggggggg
DIS IUPred Disorder:        ----------------------------------------------------------------------------------------------------
SST NPS DSC:                -------eeeeee-----hhhhhhhh----eeeee-------------eeehhhhhhhhhheeee--------hhhhhhheehhhhhhhhhhh-----ee
SST NPS HNNC:               eee---eeeeeee----hhhhhhheee--eeeeee-------------eeeehhhhhhhhhhhhhhh------hhhhhhheeee----eeeee-------
SST NPS PHD:                -------eeeeee----hhhhhhhhhh---eeeee----------e-eeeeeee------e-eeeeee--------hhhhhhhhhh----eee-------
SST NPS Predator:           ee----eeeeeee-----hhhhhhhh---eeeeee--------hhhhhhhhhhhhhhhhhhhhhhh-----hhhhhhhhh---------eeee-------
SST NPS SIMPA96:            ee-----eeeee-----hhhhhhhhhh---eeee--------------eeee----hhhhhhhhh-----hhhhhhhhhhhhhhh---eeee-------e
SST NPS Sec.Cons.:          ee-----eeeeee----hhhhhhhhh?---eeeee-------------eeeehhhhhhhhhhhhh?-------hhhhhhh??hhh---?eeee-------

Sequence                    VDNDLGKHFDLKLSKANVMQERILQYGNENPNRTVVNPYIHFGQRSVWPRGLPLENVGEIGHEEFYGEVFGGMQYIQQGISNGLPDVDSVFYLTRRSGSE
Truncation                  VDNDLGKHFDLKLSKANVMQERILQYGNENPNRTVVNPYIHFGQRSVWPRGLPLENVGEIGHEEFYGEVFGGMQYIQQGISNGLPDVDSVFYLTRRSGSE
                                  210|      220|      230|      240|      250|      260|      270|      280|      290|      300|
TRM Phobius Phobius:        ----------------------------------------------------------------------------------------------------
TRM TMPred N-Terminus:      ----------------------------------------------------------------------------------------------------
TRM TMPred Alternative:     ----------------------------------------------------------------------------------------------------
DIS GlobPlot Disorder:      dddd-------------------------ddddddd------------------------------------------ddddddd---------------
DIS GlobPlot Domains:       gggggggggggggggggggggggggggggggggggggggggggggggggggggggggggggggggggggggggggggggggggggggggggggggggggg
DIS IUPred Disorder:        ---------------------ddd-dd-------d-----------------d-----------------------------------------------
SST NPS DSC:                e---hhhhheeee-----hhhhhhhh-------------------------------------eee------hhhhhhh---------hhhhhh------
SST NPS HNNC:               ----hhhhhhhh--hhhhhhhhhhhh-------eee--eeee----------------h--hhhhhhhh---hhhhhhhh------h-hheehh-----h
SST NPS PHD:                ----------ee---------eeeeee-----eeee---------------------------e-eeee----eeeee---------hhhhhhhhh----
SST NPS Predator:           --------------hhhhhhhhhhh-------eeeeeeee---------------------eeeeeee-----eee-----------eeeeeee------
SST NPS SIMPA96:            e---------eee----hhhhhhhh--------eee--eee--------------------hhhhh------hhhhhh----------eeeeee------
SST NPS Sec.Cons.:          ----------ee-----hhhhhhhh?-------eee--ee---------------------??e?e??----hhhhhh----------hheehh------

Sequence                    AFDIKFDEHAPKVALPQGMMAPLNSFNTLFHSNAFWGLMLPVSVSTMASDVLRGYWAQRLLWEIGGHVVVYPPTVYRYDNVEAYPFTEEKDFHVNVGRLI
Truncation                  AFDIKFDEHAPKVALPQGMMAPLNSFNTLFHSNAFWGLMLPVSVSTMASDVLRGYWAQRLLWEIGGHVVVYPPTVYRYDNVEAYPFTEEKDFHVNVGRLI
                                  310|      320|      330|      340|      350|      360|      370|      380|      390|      400|
TRM Phobius Phobius:        ----------------------------------------------------------------------------------------------------
TRM TMPred N-Terminus:      ----------------------------------TTTTTTTTTTTTTTTTTTTTTTTT------------------------------------------
TRM TMPred Alternative:     -----------------------------TTTTTTTTTTTTTTTTTTT----------------------------------------------------
DIS GlobPlot Disorder:      ----------------------------------------------------------------------------------------------------
DIS GlobPlot Domains:       gggggggggggggggggggggggggggggggggggggggggggggggggggggggggggggggggggggggggggggggggggggggggggggggggggg
DIS IUPred Disorder:        ----------------------------------------------------------------------------------------------------
SST NPS DSC:                --eee--------------------------hhhhh------------hhhh--hhhhhhhhh----eee--------------hhhhh--hhhhhhhhh
SST NPS HNNC:               heeee------------------hhhhhhhh--hhh-------hhhhhhhhhhhhhhhhhhhh----eeee---eee------------hhhhhhhhhhh
SST NPS PHD:                ---------------------------hhhhhhhhhh---eeeeeee-hhhhhhhhhhhhhhhh---eee-----------------hhhhhhhhhhhhh
SST NPS Predator:           -eeee------eee----eee------eee------------eeee--hhhhhhhhhhhhhhhh---eee----eeee-----------------hhhhh
SST NPS SIMPA96:            -eeee-------ee-------------eee---hhhhee-------hhhhhhhhhhhhhhhhh----eee-----ee--------------------hhh
SST NPS Sec.Cons.:          -eeee----------------------???---hhh-------????-hhhhhhhhhhhhhhh----eee-----ee--------------hhhhhhhhh

Sequence                    KYLVSWRSGKVKFFDRILELSFLMAKEGFWTEKDVKFTAAWLEDLLAVEYVQPRLKAIKLDQLRPTTISHADRKEFVPLKLPSVHLAVKESETVNYEIGN
Truncation                  KYLVSWRSGKVKFFDRILELSFLMAKEGFWTEKDVKFTAAWLEDLLAVEYVQPRLKAIKLDQLRPTTISHADRKEFVPLKLPSVHLAVKESETVNYEIGN
                                  410|      420|      430|      440|      450|      460|      470|      480|      490|      500|
TRM Phobius Phobius:        ----------------------------------------------------------------------------------------------------
TRM TMPred N-Terminus:      ----------------------------------------------------------------------------------------------------
TRM TMPred Alternative:     ----------------------------------------------------------------------------------------------------
DIS GlobPlot Disorder:      ----------------------------------------------------------------------------------------------------
DIS GlobPlot Domains:       gggggggggggggggggggggggggggggggggggggggggggggggggggggggggggggggggggggggggggggggggggggggggggggggggggg
DIS IUPred Disorder:        ----------------------------------------------------------------------------------------------------
SST NPS DSC:                hhhhhh-------hhhhhhhhhhhhhh-------hhhhhhhhhhhhhhh---hhhhhhh--------------eee-------eeeee-----hhhhhhh
SST NPS HNNC:               hheee----hhhhhhhhhhhhhhhhh-----hhhhhhhhhhhhhhhhhhhh-hhhhhhhhh------ee--------------eeeee------hhhhhh
SST NPS PHD:                hhhhhhh----hhhhhhhhhhhhhhhhh------hhhhhhhhhhhhhh-------------------------------------------hhhhhhhhh
SST NPS Predator:           hhh-------eeehhhhhhhhhhhhhh-------hhhhhhhhhhhhhhhh-hhhhhhhhhh------------eeeee----eeeeee------eee-ee
SST NPS SIMPA96:            heeee-----hhhhhhhhhhhhhh---------hhhhhhhhhhhhhhhhhhhhhhhhh-------------------------eeeee------------
SST NPS Sec.Cons.:          hhh??-----?hhhhhhhhhhhhhhhh-------hhhhhhhhhhhhhhhh--hhhhhhh------------------------eeeee------hhhhhh

Sequence                    LIRWRKYFGNVVVVMYVSGPVERTALEWKLLYGRVFKTVVILSDSAKADLGVEQATLDQVYKYLPIIFDRFATAEGFLFLRDNTILNYWNLLQADKAKLW
Truncation                  LIRWRKYFGNVVVVMYVSGPVERTALEWKLLYGRVFKTVVILSDSAKADLGVEQATLDQVYKYLPIIFDRFATAEGFLFLRDNTILNYWNLLQADKAKLW
                                  510|      520|      530|      540|      550|      560|      570|      580|      590|      600|
TRM Phobius Phobius:        ----------------------------------------------------------------------------------------------------
TRM TMPred N-Terminus:      ----------------------------------------------------------------------------------------------------
TRM TMPred Alternative:     ----------------------------------------------------------------------------------------------------
DIS GlobPlot Disorder:      ----------------------------------------------------------------------------------------------------
DIS GlobPlot Domains:       gggggggggggggggggggggggggggggggggggggggggggggggggggggggggggggggggggggggggggggggggggggggggggggggggggg
DIS IUPred Disorder:        ----------------------------------------------------------------------------------------------------
SST NPS DSC:                hhhh-------eeee-------hhhhhhhhhhhhhhhheeeee------eeee----hhhh---hhhhhh------eeee----hhhhhhhhh----eee
SST NPS HNNC:               heeehhh---eeeeeee---hhhhhhhhhhhh---eeeeeee--------hhhhhhhhhhhhhhhhhhhhhh----eeee----hhhhhhhhhh---eee
SST NPS PHD:                hhhhhhh---eeeeee-----hhhhhhehhhh-eeeeeeeeeee------------hhhhhhhhhhhh-------eeeeeee-eeee-hhhhh------e
SST NPS Predator:           eeee------eeeeeee----hhhhhhhhhhhhheeeeeeee---------hhhhhhhhhhheeeeee--------eeee--------hhhhhhhhhhhh
SST NPS SIMPA96:            hhhhhh----eeeeee-----hhhhhhhhhh------eeeee---------hhhhhhhhhhhhhhhhhhh------eeee----hhhhhhhh-----eee
SST NPS Sec.Cons.:          hhhhhh----eeeeee-----hhhhhhhhhhh-??eeeeeee---------hhhhhhhhhhhhhhhhhhh------eeee----hhhhhhhhh----eee

Sequence                    ITDKVPQSWTTFSTEGKGSEWFSKQADMVKKVVRTMPVHLQVNYRASGSSKQSLKVCNSEVFYIPRQFVGDFVDLVGLVGKLAIHTKVAMPMFFMAMDLP
Truncation                  ITDKVPQSWTTFSTEGKGSEWFSKQADMVKKVVRTMPVHLQVNYRASGSSKQSLKVCNSEVFYIPRQFVGDFVDLVGLVGKLAIHTKVAMPMFFMAMDLP
                                  610|      620|      630|      640|      650|      660|      670|      680|      690|      700|
TRM Phobius Phobius:        ----------------------------------------------------------------------------------------------------
TRM TMPred N-Terminus:      ----------------------------------------------------------------------------------------------------
TRM TMPred Alternative:     ----------------------------------------------------------------------------------------------------
DIS GlobPlot Disorder:      ---------dddddd-------------------------------------------------------------------------------------
DIS GlobPlot Domains:       gggggggggggggggggggggggggggggggggggggggggggggggggggggggggggggggggggggggggggggggggggggggggggggggggggg
DIS IUPred Disorder:        ----------------------------------------------------------------------------------------------------
SST NPS DSC:                ee------eeee-------eehh---hhhhhhhh-----eee-----------eee---------hhhhhhhhhhhhh-------hh------ee-----
SST NPS HNNC:               ee-------e--------hhhhhhhhhhhhhhhhh---eeeeee--------eeeee---eee--hhhhhhhhhhhhhhh-heh--hhhhhhhhhh----
SST NPS PHD:                ee------eee-------hhhhhhhhhhhhhhhhh--hhhhhhhhhh------eeee----ee--hhhhhhhhhhhhh--eeehhh-----eeeeee---
SST NPS Predator:           ---------------------hhhhhhhhhhhhh---hhhhh-----------eee---eeeeee-------eeeee-eeeeeee----hhhhhhhh---
SST NPS SIMPA96:            ee-------eee--------eehhhhhhhhhhhhh--eeeeeee--------eeee----eeee------hhhhhhhh-------------hhhh-----
SST NPS Sec.Cons.:          ee-------ee--------??hhhhhhhhhhhhhh--??eee??---------eee----eee--hhhhhhhhhhhhh---?e?-------hhhh?----

Sequence                    YKYDSVLNTMIYKPEASFSNYSSIYSAQVPAVYPWTVSSELEFVELIRSMATGDPLLMELF
Truncation                  YKYDSVLNTMIYKPEASFSNYSSIYSAQVPAVYPWTVSSELEFVELIRSMATGDPLLMELF
                                  710|      720|      730|      740|      750|      760|      770|      780|      790|      800|
TRM Phobius Phobius:        -------------------------------------------------------------
TRM TMPred N-Terminus:      -------------------------------------------------------------
TRM TMPred Alternative:     -------------------------------------------------------------
DIS GlobPlot Disorder:      -------------------------------------------------------------
DIS GlobPlot Domains:       ggggggggggggggggggggggggggggggggggggggggggggggggggggggggggggg
DIS IUPred Disorder:        -------------------------------------------------------------
SST NPS DSC:                ----hhhhhhhee-----------eeeee-----------hhhhhhhhhhh----------
SST NPS HNNC:               --h-hhheeeee---------hhhe--------------hhhhhhhhhhh-----hhhe--
SST NPS PHD:                ----hhhhhhhhhh-----------eeeeeee-------hhhhhhhhhhhh-------ee-
SST NPS Predator:           -------eeeee----------eeee----eeee----hhhhhhhhhhhh-----eee---
SST NPS SIMPA96:            --------eee------------ee-------------hhhhhhhhhhhh-----eeeee-
SST NPS Sec.Cons.:          ----hhh?eeee-----------?ee-------------hhhhhhhhhhh-----???e--

>D23 Vitis vinifera RRA GT77
Sequence                    MAGRRDGLLTRNSNGNSLRGSRIAVAITIGVLLGCVFAFLYPHGLFRSDPQIINPRLVKSNLQVGSPSCESPERLKMLKSDIVALSEKNADLKKQVRELT
Truncation                                                                                    MSCESPERLKMLKSDIVALSEKNADLKKQVRELT
                                   10|       20|       30|       40|       50|       60|       70|       80|       90|      100|
TRM Phobius Phobius:        --------------------TTTTTTTTTTTTTTTTTTTTT-----------------------------------------------------------
TRM TMPred N-Terminus:      -----------------------TTTTTTTTTTTTTTTTTTT----------------------------------------------------------
TRM TMPred Alternative:     -----------------------TTTTTTTTTTTTTTTTTT-----------------------------------------------------------
DIS GlobPlot Disorder:      -dddddddddddddddd--------------------------------------------dddddddddd-----------------------------
DIS GlobPlot Domains:       gggggggggggggggggggggggggggggggggggggggggggggggggggggggggggggggggggggggggggggggggggggggggggggggggggg
DIS IUPred Disorder:        ddddddddddddddd------------------------------------d---ddddddddddd-dddd--------d---------------ddddd
SST NPS DSC:                --------eee------------eeeeeeeee---eeee---------------eee---------------hhhhhhhhhhhhhhhhhhhhhhhhhhhh
SST NPS HNNC:               -------eee----------hhhhhhhhhhhhhhhhheee----------------ee-------------hhhhhhhhhhhhhhh---hhhhhhhhhhh
SST NPS PHD:                ---------e-----------eeeeehhhhhhhhhhhhhh-------------------------------hhhhhhhhhhhhhhhhhhhhhhhhhhhhh
SST NPS Predator:           -------eeeee---------eeeeehhhhhhhhhheeee-------------------------------hhhhhhhhheeeee----hhhhhhhhhhh
SST NPS SIMPA96:            ------eeeee----------eeeeeeee-eee-eeeeee---------------hhhh------------hhhhhhhhhhhhhhhhhhhhhhhhhhhhh
SST NPS Sec.Cons.:          -------eeee----------eeeeehhhhhhhhhheeee----------------?--------------hhhhhhhhhhhhhhhhhhhhhhhhhhhhh

Sequence                    EKLRLAEQGKDQAQKQFMVLGEQHKAGPFGTVKSLRTNPTLIPDESVNPRLAKILEEVAVSKELIVALANSNVKSSLEVWFANIKRVGIPNYLVVALDDD
Truncation                  EKLRLAEQGKDQAQKQFMVLGEQHKAGPFGTVKSLRTNPTLIPDESVNPRLAKILEEVAVSKELIVALANSNVKSSLEVWFANIKRVGIPNYLVVALDDD
                                  110|      120|      130|      140|      150|      160|      170|      180|      190|      200|
TRM Phobius Phobius:        ----------------------------------------------------------------------------------------------------
TRM TMPred N-Terminus:      ----------------------------------------------------------------------------------------------------
TRM TMPred Alternative:     ----------------------------------------------------------------------------------------------------
DIS GlobPlot Disorder:      ---------------------------ddddddddddddddddd--------------------------------------------------------
DIS GlobPlot Domains:       ggggggggggggggggggggggggggg-------------------------------------------------------------------------
DIS IUPred Disorder:        d-ddd-d------d-ddddd-------dddddddddddddddd--d------------------------------------------------------
SST NPS DSC:                hhhhhhh--hhhhhhhhhhhhhh-------------------------hhhhhhhhhhhhhhhhhhhhh-------hhhhhhhhhhh----eeeee--hh
SST NPS HNNC:               hhhhhhh---hhhhhhhhhh----------eeee--------------hhhhhhhhhhhhhhhhhhhhh-----hhhhhhhhhhhhh----eeeee----
SST NPS PHD:                hhhhhhh---hhhhhhhhhhhhhhh------ee---------------hhhhhhhhhh----eeeeee----hhhhhhhhhhhhhhh---eeeeeee--h
SST NPS Predator:           hhhhhhhh---hhhhhhhhh---------eeeee--------------hhhhhhhhhhhhhhhheee---------eeeee----------eeeeee---
SST NPS SIMPA96:            hhhhhhhh-hhhhhhhhhhh----------hhhhh------------hhhhhhhhhhhhhhhhhhhhh-----hhhhhhhhhhh-------eeeee---h
SST NPS Sec.Cons.:          hhhhhhh---hhhhhhhhhh----------?ee?--------------hhhhhhhhhhhhhhhhhhhh------hhhhhhhhhhhhh----eeeee---h

Sequence                    IENFCKSNNVPVYKRDPDEGIDSVARSGGNHAVSGLKFQILREFLQLGYSVLLSDIDIVYLQNPFDYLYRDSDVESMTDGHNNYTAYGYNDVFDEPAMGW
Truncation                  IENFCKSNNVPVYKRDPDEGIDSVARSGGNHAVSGLKFQILREFLQLGYSVLLSDIDIVYLQNPFDYLYRDSDVESMTDGHNNYTAYGYNDVFDEPAMGW
                                  210|      220|      230|      240|      250|      260|      270|      280|      290|      300|
TRM Phobius Phobius:        ----------------------------------------------------------------------------------------------------
TRM TMPred N-Terminus:      ----------------------------------------------------------------------------------------------------
TRM TMPred Alternative:     ----------------------------------------------------------------------------------------------------
DIS GlobPlot Disorder:      -------dddddddddddddddddddddd---------------------------------------------dddddddddddddddd----------
DIS GlobPlot Domains:       ------------------------------------------------------------------------------------------gggggggggg
DIS IUPred Disorder:        -------dd--d--ddddddd-dddd-----------------------------------------------------d--------------------
SST NPS DSC:                hhhhh--------------------------hhhhhhhhhhhhhhhh----------eee----------------------------------------
SST NPS HNNC:               hhhh-------e----------hhh-----hhhhhhhhhhhhhhhhh-hhhhh---eeeee-----hee-----------------------hhhhhhhh
SST NPS PHD:                hhhhh-------eee----------------hhhhhhhhhhhhhhh---eeeeee-eeeeee--------------------------------------
SST NPS Predator:           ----------eeeee------eeee----------hhhhhhhhhhh----eee---eeeee----eeee---------------eee------------h
SST NPS SIMPA96:            hhhhh-----eeee-------eeee-----------hhhhhhhhhh---eeee---eeee------------------------ee--------------
SST NPS Sec.Cons.:          hhhhh------eee--------???------hhhhhhhhhhhhhhh---?eee---eeeee---------------------------------------

Sequence                    ARYAHTMRIWVYNSGFFYIRPTIPSIELLDRVADRLAHSKAWDQAVFNEELFFPSHPGYTGLHASRRTMDFYLFMNSKVLFKTVRKDAKLKKLKPVIVHV
Truncation                  ARYAHTMRIWVYNSGFFYIRPTIPSIELLDRVADRLAHSKAWDQAVFNEELFFPSHPGYTGLHASRRTMDFYLFMNSKVLFKTVRKDAKLKKLKPVIVHV
                                  310|      320|      330|      340|      350|      360|      370|      380|      390|      400|
TRM Phobius Phobius:        ----------------------------------------------------------------------------------------------------
TRM TMPred N-Terminus:      ----------------------------------------------------------------------------------------------------
TRM TMPred Alternative:     ----------------------------------------------------------------------------------------------------
DIS GlobPlot Disorder:      ----------------------------------------------------ddddddddddd-------------------------------------
DIS GlobPlot Domains:       gggggggggggggggggggggggggggggggggggggggggggggggggggggggggggggggggggggggggggggggggggggggggggggggggggg
DIS IUPred Disorder:        ----------------------------------------------------------------------------------------------------
SST NPS DSC:                hhhhhhhheee-----eee----hhhhhhhhhhhhhh---hhhhhhhhh---------------hhhhhhhhhh---hhhhhhhhh---------eeeee
SST NPS HNNC:               hhhh--eeeeee---eeee------hhhhhhhhhhhhhhhhhhhhee-hhee------------hhhhhhhhehh-hhhhhhhhhhhhhhhh---eeeee
SST NPS PHD:                hhhhhheeeeee---eeeee----hhhhhhhhhhhhhhh----hhhh-----------------eeeeeee------hhhhhhh-----------eeeee
SST NPS Predator:           hhhhhheeeeee----eeee------hhhhhhhhhhhhhhhhhhhhhhhhh--------------------------eeee------hhhhh----eeee
SST NPS SIMPA96:            ------eeeeee---eeee----hhhhhhhhhhhhhh-hhhh---ee-----------------------eeee--hhhhhhhhhhhhhhh---eeeeee
SST NPS Sec.Cons.:          hhhhhheeeeee---eeee-----hhhhhhhhhhhhhhhhhhhhhhh-h---------------??????????---hhhhhhhhh-hhhh----eeeee

Sequence                    NYHPDKLSRMKAVVEFYVNGKQDALDPFPDGSNW
Truncation                  NYHPDKLSRMKAVVEFYVNGKQDALDPFPDGSNW
                                  410|      420|      430|      440|      450|      460|      470|      480|      490|      500|
TRM Phobius Phobius:        ----------------------------------
TRM TMPred N-Terminus:      ----------------------------------
TRM TMPred Alternative:     ----------------------------------
DIS GlobPlot Disorder:      ---------------------ddddddddddd--
DIS GlobPlot Domains:       gggggggggggggggggggggggggggggggggg
DIS IUPred Disorder:        ----------------------------dd----
SST NPS DSC:                ----hhhhhhhhhhhhhh---hhhhh--------
SST NPS HNNC:               e---hhhhhhhhhhheee---h------------
SST NPS PHD:                -----hhhhhhhhhhhhh---hhhhh--------
SST NPS Predator:           e-----hhhhhhhhhhh-----------------
SST NPS SIMPA96:            ----hhhhhhhhhheeee----------------
SST NPS Sec.Cons.:          ----hhhhhhhhhhhhh?---h------------

>D24 Glycine max XEG113 GT77
Sequence                    MAWRKGCEEVANSKPLFLTIYTVVIIGIVVSSFFVFSAIYSTNPPSAQSSAWLSSISSDETRVTDQTLKVSRSAAVLIVPTPSPGSQNEWPTSIWDDPPP
Truncation                                                                MQSSAWLSSISSDETRVTDQTLKVSRSAAVLIVPTPSPGSQNEWPTSIWDDPPP
                                   10|       20|       30|       40|       50|       60|       70|       80|       90|      100|
TRM Phobius Phobius:        ---------------TTTTTTTTTTTTTTTTTTTTTTTTT------------------------------------------------------------
TRM TMPred N-Terminus:      ---------------TTTTTTTTTTTTTTTTTTTTTTTTTT-----------------------------------------------------------
TRM TMPred Alternative:     ---------------------TTTTTTTTTTTTTTTTTTTT-----------------------------------------------------------
DIS GlobPlot Disorder:      -----------------------------------------dddddddddd---------------------------dddddddddddddddddddddd
DIS GlobPlot Domains:       gggggggggggggggggggggggggggggggggggggggggggggggggggggggggggggggggggggggggggggg----------------------
DIS IUPred Disorder:        ---d----------------------------------------------ddddd--------d----------------dd----dddddddddddddd
SST NPS DSC:                -----------------eeeeeeeeeeeee--eeeeeee-----------eee-------------eee-------eee---------------------
SST NPS HNNC:               -------hh-------eeeeeeeeeeehhhhhhhehhhee----------hehhh-------h--hheee----eeeee---------------------
SST NPS PHD:                ---------------eeeeeeeeeeeeeeeeee-eeeeeee-----------eeee-----------eeee------ee---------------------
SST NPS Predator:           -----hhhhhh-----eeeehhhhheeeee--eeeeeeee---------------------eee---------eeeeee---------------------
SST NPS SIMPA96:            -ee-hhhhhh-----eeeeeeeeeee-eee-eeeeeeee---------hhhhhh-------hhhhhhhhh---eeeeee---------------------
SST NPS Sec.Cons.:          -------hh-------eeeeeeeeeeeeee-?eeeeeeee----------????--------?---?ee?----eeeee---------------------

Sequence                    NKKMPPLEDFRLTKKLVQQRVKDNAVIVTFGNYAFMDFILTWVKQLRDLGVSNFLVGAMDTKLVEALYWKGIPVFDMGSHMSTVDVGWGSPTFHKMGREK
Truncation                  NKKMPPLEDFRLTKKLVQQRVKDNAVIVTFGNYAFMDFILTWVKQLRDLGVSNFLVGAMDTKLVEALYWKGIPVFDMGSHMSTVDVGWGSPTFHKMGREK
                                  110|      120|      130|      140|      150|      160|      170|      180|      190|      200|
TRM Phobius Phobius:        ----------------------------------------------------------------------------------------------------
TRM TMPred N-Terminus:      ----------------------------------------------------------------------------------------------------
TRM TMPred Alternative:     ----------------------------------------------------------------------------------------------------
DIS GlobPlot Disorder:      ddddddd----------------------------------------------------------------------dddddddddddddddd-------
DIS GlobPlot Domains:       ---------------------------------------------------------------------------------------------ggggggg
DIS IUPred Disorder:        ddddddddd-------------------------------------------------------------------------------------------
SST NPS DSC:                ----------hhhhhhhhhhh---eeeeee-----hhhhhhhhhhhhh-----eee---hhhhhhhhhh----eeee--------------hhhhhhhhh
SST NPS HNNC:               -------hhhhhhhhhhhhhh---eeeeee--hhhhhhhhhhhhhhhh----heehhhhhhhhhhhhhh----ee-------eee--------------e
SST NPS PHD:                ----------hhhhhhhhhhh---eeeee---hhhhhhhhhhhhhhhh----eeeee---hhhhhhhhhh---eee-------------hhhhhhhhhhh
SST NPS Predator:           --------hhhhhhhhhhhhh----eeee------hhhhhhhhhhhh-----------hhhhhhhhhhh-------------eee-------------ee
SST NPS SIMPA96:            ------hhhhhhhhhhhhhh----eeeee----hhhhhhhhhhhhhhh-----eee---hhhhhhhhhh----ee------eeee--------------e
SST NPS Sec.Cons.:          --------hhhhhhhhhhhhh---eeeee----hhhhhhhhhhhhhhh-----eee---hhhhhhhhhh----ee-------eee-------------?e

Sequence                    VILIDSILPFGFELLMCDTDMVWLKNPLPYLARYPEADVLTSSDQVIPTVVDDSLENWPEVSGAYNIGIFHWRPTESAKKLAKQWKEMLLADDQIWDQNG
Truncation                  VILIDSILPFGFELLMCDTDMVWLKNPLPYLARYPEADVLTSSDQVIPTVVDDSLENWPEVSGAYNIGIFHWRPTESAKKLAKQWKEMLLADDQIWDQNG
                                  210|      220|      230|      240|      250|      260|      270|      280|      290|      300|
TRM Phobius Phobius:        ----------------------------------------------------------------------------------------------------
TRM TMPred N-Terminus:      ----------------------------------------------------------------------------------------------------
TRM TMPred Alternative:     ----------------------------------------------------------------------------------------------------
DIS GlobPlot Disorder:      ----------------------------------------------------------------------------------------------------
DIS GlobPlot Domains:       gggggggggggggggggggggggggggggggggggggggggggggggggggggggggggggggggggggggggggggggggggggggggggggggggggg
DIS IUPred Disorder:        ----------------------------------------------------------------------------------------------------
SST NPS DSC:                hhhhhhhh----eeee----eee---------------eeee------------------------eeeeee----hhhhhhhhhhhhh-------hhhh
SST NPS HNNC:               eeeeehhh---heeee----eeeh-------------eeee----eeeee--------------eeeeeee----hhhhhhhhhhhhhhhh---hhh---
SST NPS PHD:                hhhhhhhhhh--eeeee----------hhhhh------eeee-------------------------eeeee----hhhhhhhhhhhhhhh----hhhhh
SST NPS Predator:           eeeeee-----eeeee-----eee------eee------------eeeeee-----------------eee------hhhhhhhhhhhhhh--eeee---
SST NPS SIMPA96:            eeeee-------eeee----eeee--------------ee-----------------------------eee-hhhhhhhhhhhhhhhhh----------
SST NPS Sec.Cons.:          eeeeehhh----eeee----eee?--------------eee--------------------------eeeee----hhhhhhhhhhhhhhh----?h---

Sequence                    FNDIVHRQLGPSVDDESGLVFAFDGKLKLGILPASIFCSGHTYFVQAMYQQLRLEPYAVHTTFQYGGTEGKRHRLREAMLFLDPPEYYNPPGGFLSFKPH
Truncation                  FNDIVHRQLGPSVDDESGLVFAFDGKLKLGILPASIFCSGHTYFVQAMYQQLRLEPYAVHTTFQYGGTEGKRHRLREAMLFLDPPEYYNPPGGFLSFKPH
                                  310|      320|      330|      340|      350|      360|      370|      380|      390|      400|
TRM Phobius Phobius:        ----------------------------------------------------------------------------------------------------
TRM TMPred N-Terminus:      ----------------------------------------------------------------------------------------------------
TRM TMPred Alternative:     ----------------------------------------------------------------------------------------------------
DIS GlobPlot Disorder:      ----------------------------------------------------------------------------------dddddddddddddddddd
DIS GlobPlot Domains:       gggggggggggggggggggggggggggggggggggggggggggggggggggggggggggggggggggggggggggggggggg------------------
DIS IUPred Disorder:        ------d---------------------------------------------------------------------------------------------
SST NPS DSC:                hhhhhh------------eeee-----------eee------eee------------eeeeeee-------hhhhhhhhh-------------eeee---
SST NPS HNNC:               --hhehh----------hheeeh-h-----e---eehh--hhhhhhhhhhhhh----eeeeeee------hhhhhhhheee-------------------
SST NPS PHD:                hhhhhhh------------eee---eeee------e---hhhhhhhhhhhhh----eeeeeeee--------hhhhhhh-------------eeeeee--
SST NPS Predator:           --eeeee-----------eeeee-----------eee-----hhhhhhhhhhhh----eeeee-------hhhhhhhhhhh-------------eee---
SST NPS SIMPA96:            ---ee-------------eeeee----ee-----eee----hhhhhhhhhhh------eeeeee------hhhhhhhheee-------------------
SST NPS Sec.Cons.:          --hheh?-----------eeee?-----------ee?----hhhhhhhhhhh-----eeeeeee------hhhhhhhhh??-------------eee---

Sequence                    IPKNLLLSGEHNVESHFTLVNYQIKQIRAALAIASLLDRTLVMPPLWCRIDRLWYAHPGILEGSMTRQPFLCPLDHVFEVNVMLKKLPEEEFGPQIDFRE
Truncation                  IPKNLLLSGEHNVESHFTLVNYQIKQIRAALAIASLLDRTLVMPPLWCRIDRLWYAHPGILEGSMTRQPFLCPLDHVFEVNVMLKKLPEEEFGPQIDFRE
                                  410|      420|      430|      440|      450|      460|      470|      480|      490|      500|
TRM Phobius Phobius:        ----------------------------------------------------------------------------------------------------
TRM TMPred N-Terminus:      ----------------------------------------------------------------------------------------------------
TRM TMPred Alternative:     ----------------------------------------------------------------------------------------------------
DIS GlobPlot Disorder:      ----------------------------------------------------------------------------------------------------
DIS GlobPlot Domains:       gggggggggggggggggggggggggggggggggggggggggggggggggggggggggggggggggggggggggggggggggggggggggggggggggggg
DIS IUPred Disorder:        ----------------------------------------------------------------------------------------------------
SST NPS DSC:                ------------hhhhhhhhhhhhhhhhhhhhhh--hhh----------------------------------------------------------hhh
SST NPS HNNC:               ----eee------hhhhhhhhhhhhhhhhhhhhhhhhhh------hhhhhhhhhh--------------------hheehhhhhhh---------e-eee
SST NPS PHD:                ----------hhhhhhhhhhhhhhhhhhhhhhhhhhh---eee-----------------------------------ehhhhhh--------------e
SST NPS Predator:           ----eeee-----------hhhhhhhhhhhhhhhhhh-------------eeeee----------------------hhhhhhhh---------------
SST NPS SIMPA96:            ---eeee--------hhhhhhhhhhhhhhhhhhhhhhhh-----------------------------------hhhhhhhhhhhh--------------
SST NPS Sec.Cons.:          ----eee------hhhhhhhhhhhhhhhhhhhhhhhhhh--------------------------------------??hhhhhh--------------?

Sequence                    YSILDNPSLPSEVKKSWLDVQLCKEGTQDCDASASNDTNVGGGVLKFPKHSNEETFMKVFSSFKDVKVIKFSSVQEAFTGFTDKEREDKFRNRVKRYVGI
Truncation                  YSILDNPSLPSEVKKSWLDVQLCKEGTQDCDASASNDTNVGGGVLKFPKHSNEETFMKVFSSFKDVKVIKFSSVQEAFTGFTDKEREDKFRNRVKRYVGI
                                  510|      520|      530|      540|      550|      560|      570|      580|      590|      600|
TRM Phobius Phobius:        ----------------------------------------------------------------------------------------------------
TRM TMPred N-Terminus:      ----------------------------------------------------------------------------------------------------
TRM TMPred Alternative:     ----------------------------------------------------------------------------------------------------
DIS GlobPlot Disorder:      ----------------------------dddddddddddddddddddd----------------------------------------------------
DIS GlobPlot Domains:       gggggggggggggggggggggggggggg--------------------gggggggggggggggggggggggggggggggggggggggggggggggggggg
DIS IUPred Disorder:        ----------------------------dddddddddd--ddddddd----------------------------------dd-d---------------
SST NPS DSC:                hhh-------------eeeeee---------------------eee--------hhhhhhhhh---eeeee---hhhhhh---hhhhhhhhhhh-----e
SST NPS HNNC:               eee-------hhhhhhhhhhhhhh-------------------eeee-------hhhhhhh-----eeeeee--hhhhh------hhhhhhh---eeeee
SST NPS PHD:                ----------hhh----eeeeee---------------------ee------hhhhhhhhhh----eeeeeee----------hhhhhhhhhhhhh--ee
SST NPS Predator:           ----------hhhhhhhhhhhhh------------------------------hhhhhhhh---eeeeeee--------------hhhhhhhhhhheeee
SST NPS SIMPA96:            eeee------hhhhhhhhhhhh---------------------eee------hhhhhhhhhh----eeeee-hhhhhh-----hhhhhhhhhhhhhh-ee
SST NPS Sec.Cons.:          ???-------hhhhhhhhhhhh?--------------------eee-------hhhhhhhhh----eeeee---hhhh-----hhhhhhhhhhhhh?-ee

Sequence                    WCCVPDHTPGHIYYDMYWDEKPGWKAVPPQTSEDDHPPY
Truncation                  WCCVPDHTPGHIYYDMYWDEKPGWKAVPPQTSEDDHPPY
                                  610|      620|      630|      640|      650|      660|      670|      680|      690|      700|
TRM Phobius Phobius:        ---------------------------------------
TRM TMPred N-Terminus:      ---------------------------------------
TRM TMPred Alternative:     ---------------------------------------
DIS GlobPlot Disorder:      ---ddddddddddd-------dddddddddddddddd--
DIS GlobPlot Domains:       ggggggggggggggggggggggggggggggggggggggg
DIS IUPred Disorder:        -----------------------dddddddddddddddd
SST NPS DSC:                eee--------eeeee-----------------------
SST NPS HNNC:               eee--------eeeeee----------------------
SST NPS PHD:                eeeee-----eeeee------------------------
SST NPS Predator:           eeee-------eeee------------------------
SST NPS SIMPA96:            eee--------eeeeee----------------------
SST NPS Sec.Cons.:          eee--------eeeee----------------------- 
